# Supplementary material for: DNA damage and transcriptional regulation in iPSC-derived neurons from Ataxia Telangiectasia patients
Source: Sci Rep. 2019 Jan 24;9:651. doi: 10.1038/s41598-018-36912-0 (PMC6346060; doi:10.1038/s41598-018-36912-0)
Supplement: Supplementary file 2 — Dataset 1 [file 41598_2018_36912_MOESM2_ESM.xlsx]

## Sheet: Suppl.Table 1
Supplementary table 1. List of significantly differentially expressed genes in WT2 and WT2+ATMi cells after CPT treatment
WT2+CPT vs WT2 untreated								WT2+ATMi+CPT vs WT2+ATMi untreated
GeneSymbol	GeneName	logFC	FC	t	P.Value	adj.P.Val		GeneSymbol	GeneName	logFC	FC	t	P.Value	adj.P.Val
ZNF10	zinc finger protein 10	1.50159	2.83154	35.2175	2.16545e-14	4.497e-10		ZNF10	zinc finger protein 10	1.71653	3.28644	40.2585	3.79329e-15	7.87753e-11
CBX4	chromobox homolog 4	1.85753	3.62387	30.6286	1.32716e-13	1.24911e-09		RGS2	regulator of G-protein signaling 2, 24kDa	2.24833	4.75131	32.6452	5.8024e-14	5.06156e-10
RGS2	regulator of G-protein signaling 2, 24kDa	2.06002	4.16993	29.9111	1.80446e-13	1.24911e-09		NPAS4	neuronal PAS domain protein 4	4.74842	26.8791	32.0689	7.31193e-14	5.06156e-10
PARD3	par-3 family cell polarity regulator	-1.14905	-2.21767	-28.5898	3.23904e-13	1.68163e-09		SIK1	salt-inducible kinase 1	2.09724	4.27891	30.3604	1.48744e-13	7.72244e-10
HBEGF	heparin-binding EGF-like growth factor	2.07391	4.21027	27.1	6.47041e-13	2.38877e-09		CBX4	chromobox homolog 4	1.75786	3.38196	28.9851	2.71169e-13	9.85476e-10
NPAS4	neuronal PAS domain protein 4	3.89857	14.9138	26.3294	9.39081e-13	2.38877e-09		PARD3	par-3 family cell polarity regulator	-1.16055	-2.23543	-28.876	2.84724e-13	9.85476e-10
IDI2	isopentenyl-diphosphate delta isomerase 2	3.19922	9.18463	26.2629	9.70224e-13	2.38877e-09		HEXIM1	hexamethylene bis-acetamide inducible 1	2.4072	5.30443	28.246	3.78796e-13	9.99825e-10
SLC30A1	solute carrier family 30 (zinc transporter), member 1	2.54489	5.83562	26.2184	9.91712e-13	2.38877e-09		SLC30A1	solute carrier family 30 (zinc transporter), member 1	2.73817	6.67221	28.2096	3.85159e-13	9.99825e-10
GADD45A	growth arrest and DNA-damage-inducible, alpha	2.50127	5.66185	26.1312	1.03525e-12	2.38877e-09		AP5S1	adaptor-related protein complex 5, sigma 1 subunit	1.12709	2.18417	27.728	4.81225e-13	1.03339e-09
KBTBD8	kelch repeat and BTB (POZ) domain containing 8	1.48357	2.7964	25.8037	1.21816e-12	2.52298e-09		CSRNP1	cysteine-serine-rich nuclear protein 1	1.78161	3.4381	27.6563	4.9761e-13	1.03339e-09
VAMP1	vesicle-associated membrane protein 1 (synaptobrevin 1)	1.23325	2.35097	25.619	1.33639e-12	2.52298e-09		HBEGF	heparin-binding EGF-like growth factor	2.06872	4.19513	27.0321	6.68347e-13	1.22864e-09
PLK2	polo-like kinase 2	1.95358	3.87334	25.2158	1.63965e-12	2.69823e-09		MIR22HG	MIR22 host gene (non-protein coding)	1.80718	3.49958	26.6326	8.10058e-13	1.22864e-09
STARD5	StAR-related lipid transfer (START) domain containing 5	1.73147	3.32066	25.0225	1.81049e-12	2.69823e-09		NCKAP5	NCK-associated protein 5	-1.70723	-3.26534	-26.6289	8.11517e-13	1.22864e-09
FAM209A	family with sequence similarity 209, member A	1.75604	3.3777	24.9087	1.92002e-12	2.69823e-09		KBTBD8	kelch repeat and BTB (POZ) domain containing 8	1.52859	2.88504	26.5867	8.28281e-13	1.22864e-09
DUSP5	dual specificity phosphatase 5	2.82179	7.07041	24.7652	2.06827e-12	2.69823e-09		VAMP1	vesicle-associated membrane protein 1 (synaptobrevin 1)	1.25845	2.39239	26.1424	1.02954e-12	1.42536e-09
RASL11A	RAS-like, family 11, member A	1.658	3.15579	24.7049	2.13425e-12	2.69823e-09		PER2	period circadian clock 2	1.31127	2.4816	25.9504	1.13229e-12	1.46964e-09
MIR22HG	MIR22 host gene (non-protein coding)	1.67192	3.18637	24.6391	2.20879e-12	2.69823e-09		EXOC8	exocyst complex component 8	1.19598	2.291	25.3559	1.52659e-12	1.73794e-09
HEXIM1	hexamethylene bis-acetamide inducible 1	2.06433	4.1824	24.2228	2.75051e-12	3.17332e-09		GADD45A	growth arrest and DNA-damage-inducible, alpha	2.41591	5.33657	25.2394	1.61993e-12	1.73794e-09
NCKAP5	NCK-associated protein 5	-1.53057	-2.889	-23.8733	3.31578e-12	3.62415e-09		FAM209A	family with sequence similarity 209, member A	1.77506	3.42253	25.1785	1.6712e-12	1.73794e-09
EXOC8	exocyst complex component 8	1.11155	2.16078	23.5661	3.9165e-12	3.63147e-09		NUDT15	nudix (nucleoside diphosphate linked moiety X)-type motif 15	1.71147	3.27494	25.1638	1.68378e-12	1.73794e-09
PER2	period circadian clock 2	1.18542	2.2743	23.4597	4.15087e-12	3.63147e-09		SOX5	SRY (sex determining region Y)-box 5	-1.44671	-2.72586	-24.9464	1.88297e-12	1.77744e-09
ZNF426	zinc finger protein 426	1.10096	2.14497	23.4199	4.24249e-12	3.63147e-09		DUSP5	dual specificity phosphatase 5	2.7842	6.88853	24.4353	2.45812e-12	2.16466e-09
PLXNA2	plexin A2	-1.04454	-2.06271	-23.3406	4.43138e-12	3.63147e-09		ZNF609	zinc finger protein 609	-1.22329	-2.33478	-24.402	2.50165e-12	2.16466e-09
SIK1	salt-inducible kinase 1	1.61112	3.05488	23.323	4.47454e-12	3.63147e-09		DUS3L	dihydrouridine synthase 3-like (S. cerevisiae)	1.60633	3.04476	23.8206	3.41139e-12	2.53963e-09
ZNF609	zinc finger protein 609	-1.16775	-2.24661	-23.294	4.54655e-12	3.63147e-09		RFX4	regulatory factor X, 4 (influences HLA class II expression)	-1.50554	-2.83931	-23.816	3.4199e-12	2.53963e-09
FBXL12	F-box and leucine-rich repeat protein 12	1.3429	2.5366	22.7814	6.04995e-12	4.6533e-09		KDM5B	lysine (K)-specific demethylase 5B	-1.13835	-2.20129	-23.8102	3.43067e-12	2.53963e-09
KDM5B	lysine (K)-specific demethylase 5B	-1.06113	-2.08657	-22.1951	8.45215e-12	6.14082e-09		STARD5	StAR-related lipid transfer (START) domain containing 5	1.64593	3.1295	23.7864	3.47498e-12	2.53963e-09
SOX5	SRY (sex determining region Y)-box 5	-1.2857	-2.43801	-22.17	8.57532e-12	6.14082e-09		TRMT6	tRNA methyltransferase 6 homolog (S. cerevisiae)	1.1625	2.23845	23.7488	3.54646e-12	2.53963e-09
SPTY2D1	SPT2, Suppressor of Ty, domain containing 1 (S. cerevisiae)	1.31884	2.49465	21.9323	9.84523e-12	6.35749e-09		FBXL12	F-box and leucine-rich repeat protein 12	1.39326	2.62672	23.6358	3.77057e-12	2.61011e-09
DUS3L	dihydrouridine synthase 3-like (S. cerevisiae)	1.47887	2.7873	21.9304	9.85612e-12	6.35749e-09		TP53INP2	tumor protein p53 inducible nuclear protein 2	1.19364	2.2873	23.2462	4.66824e-12	3.12727e-09
NRN1L	neuritin 1-like	2.22677	4.68086	21.9177	9.92997e-12	6.35749e-09		MYLIP	myosin regulatory light chain interacting protein	1.89295	3.71394	22.8003	5.98609e-12	3.80609e-09
LINC00656	long intergenic non-protein coding RNA 656	1.43268	2.69947	21.8882	1.01024e-11	6.35749e-09		PLXNA2	plexin A2	-1.01831	-2.02555	-22.7546	6.14198e-12	3.80609e-09
ARL4D	ADP-ribosylation factor-like 4D	1.34989	2.54893	21.7679	1.08411e-11	6.43249e-09		ZNF426	zinc finger protein 426	1.06712	2.09525	22.7001	6.33398e-12	3.80609e-09
CSRNP1	cysteine-serine-rich nuclear protein 1	1.38107	2.60461	21.4385	1.31773e-11	7.60147e-09		PNO1	partner of NOB1 homolog (S. cerevisiae)	1.62651	3.08766	22.4388	7.34806e-12	4.23881e-09
SNHG20	small nucleolar RNA host gene 20 (non-protein coding)	1.40562	2.64932	21.2483	1.47688e-11	8.28931e-09		RELT	RELT tumor necrosis factor receptor	1.26894	2.40984	22.2198	8.33249e-12	4.53213e-09
CBX8	chromobox homolog 8	1.16288	2.23904	21.0993	1.61589e-11	8.83084e-09		ARL4D	ADP-ribosylation factor-like 4D	1.37297	2.59003	22.1401	8.72518e-12	4.53213e-09
MED13L	mediator complex subunit 13-like	-1.23526	-2.35424	-21.0127	1.70305e-11	9.06851e-09		NR4A1	nuclear receptor subfamily 4, group A, member 1	2.2189	4.65537	22.1337	8.75747e-12	4.53213e-09
PTGER1	prostaglandin E receptor 1 (subtype EP1), 42kDa	1.46352	2.7578	20.8973	1.82721e-11	9.28979e-09		SPTY2D1	SPT2, Suppressor of Ty, domain containing 1 (S. cerevisiae)	1.32872	2.51179	22.0966	8.94772e-12	4.53213e-09
PHLPP1	PH domain and leucine rich repeat protein phosphatase 1	-1.26686	-2.40637	-20.8912	1.83407e-11	9.28979e-09		GEM	GTP binding protein overexpressed in skeletal muscle	1.67018	3.18254	21.9459	9.76771e-12	4.82967e-09
ETV3	ets variant 3	1.05502	2.07774	20.8305	1.90356e-11	9.4122e-09		PLK2	polo-like kinase 2	1.6927	3.23261	21.8485	1.03401e-11	4.89142e-09
FOS	FBJ murine osteosarcoma viral oncogene homolog	4.20008	18.3802	20.5999	2.19429e-11	1.04881e-08		IDI2	isopentenyl-diphosphate delta isomerase 2	2.66101	6.32474	21.8446	1.03637e-11	4.89142e-09
NUDT15	nudix (nucleoside diphosphate linked moiety X)-type motif 15	1.39727	2.63403	20.5442	2.27146e-11	1.04881e-08		NR4A3	nuclear receptor subfamily 4, group A, member 3	2.15159	4.44316	21.8055	1.06042e-11	4.89371e-09
CLP1	cleavage and polyadenylation factor I subunit 1	1.53341	2.8947	20.508	2.32318e-11	1.04881e-08		TWF1	twinfilin actin-binding protein 1	1.01836	2.02561	21.5249	1.25168e-11	5.65078e-09
IFNGR1	interferon gamma receptor 1	1.10982	2.15819	20.3528	2.55962e-11	1.11064e-08		FRYL	FRY-like	-1.20004	-2.29747	-21.3057	1.42673e-11	6.15324e-09
SOCS1	suppressor of cytokine signaling 1	2.11487	4.33151	20.3482	2.56709e-11	1.11064e-08		SOCS1	suppressor of cytokine signaling 1	2.21363	4.6384	21.2984	1.43306e-11	6.15324e-09
RAP2B	RAP2B, member of RAS oncogene family	1.55406	2.93643	20.0443	3.11012e-11	1.31812e-08		PHLPP1	PH domain and leucine rich repeat protein phosphatase 1	-1.29023	-2.44568	-21.2767	1.45187e-11	6.15324e-09
FRYL	FRY-like	-1.12007	-2.17357	-19.8858	3.44105e-11	1.39972e-08		PIGW	phosphatidylinositol glycan anchor biosynthesis, class W	2.06272	4.17772	21.1621	1.55563e-11	6.42216e-09
RRAD	Ras-related associated with diabetes	3.16591	8.97498	19.7951	3.64759e-11	1.39972e-08		FRMD5	FERM domain containing 5	-1.16708	-2.24557	-21.1208	1.59493e-11	6.42216e-09
FRMD5	FERM domain containing 5	-1.09243	-2.13233	-19.7699	3.70707e-11	1.39972e-08		MED13L	mediator complex subunit 13-like	-1.24068	-2.3631	-21.1049	1.61044e-11	6.42216e-09
PIGW	phosphatidylinositol glycan anchor biosynthesis, class W	1.91713	3.77671	19.6685	3.95807e-11	1.46781e-08		PER1	period circadian clock 1	1.21861	2.32723	21.0758	1.63902e-11	6.42216e-09
KDM6A	lysine (K)-specific demethylase 6A	-1.10945	-2.15764	-19.5957	4.14942e-11	1.51177e-08		FOS	FBJ murine osteosarcoma viral oncogene homolog	4.26145	19.1789	20.9009	1.82323e-11	6.86988e-09
RELT	RELT tumor necrosis factor receptor	1.11546	2.16664	19.5324	4.32391e-11	1.53005e-08		SSH2	slingshot protein phosphatase 2	-1.00214	-2.00296	-20.8749	1.85252e-11	6.86988e-09
GLIS3	GLIS family zinc finger 3	-1.08736	-2.12485	-19.5242	4.34696e-11	1.53005e-08		ZCCHC12	zinc finger, CCHC domain containing 12	1.22816	2.34269	20.7584	1.9897e-11	7.24914e-09
TUT1	terminal uridylyl transferase 1, U6 snRNA-specific	1.05832	2.08251	19.4496	4.56404e-11	1.54391e-08		TMEM41A	transmembrane protein 41A	1.20773	2.30974	20.5272	2.29565e-11	8.08029e-09
PNPLA2	patatin-like phospholipase domain containing 2	1.10436	2.15003	19.4173	4.66157e-11	1.54391e-08		SNHG20	small nucleolar RNA host gene 20 (non-protein coding)	1.35152	2.55181	20.4304	2.43831e-11	8.43939e-09
RFX4	regulatory factor X, 4 (influences HLA class II expression)	-1.224	-2.33594	-19.3624	4.83238e-11	1.54391e-08		KDM6A	lysine (K)-specific demethylase 6A	-1.15413	-2.2255	-20.3848	2.50891e-11	8.52074e-09
CDKN2AIP	CDKN2A interacting protein	1.04418	2.0622	19.3158	4.98267e-11	1.56556e-08		AVPI1	arginine vasopressin-induced 1	1.37051	2.58562	20.3512	2.56223e-11	8.52074e-09
TMEM184C	transmembrane protein 184C	1.0214	2.02989	19.1956	5.39439e-11	1.64743e-08		DUSP4	dual specificity phosphatase 4	1.60459	3.0411	20.3296	2.59714e-11	8.52074e-09
EGR3	early growth response 3	2.97717	7.87443	19.173	5.47567e-11	1.64802e-08		LINC00656	long intergenic non-protein coding RNA 656	1.32951	2.51317	20.3121	2.62593e-11	8.52074e-09
DOCK4	dedicator of cytokinesis 4	-1.0147	-2.02048	-19.054	5.92678e-11	1.75831e-08		RPP40	ribonuclease P/MRP 40kDa subunit	1.5227	2.87329	20.202	2.81443e-11	8.72026e-09
JUNB	jun B proto-oncogene	2.95692	7.76464	19.0275	6.03243e-11	1.76444e-08		KCNF1	potassium voltage-gated channel, subfamily F, member 1	1.71944	3.29309	20.17	2.87186e-11	8.72026e-09
SNCAIP	synuclein, alpha interacting protein	-1.31679	-2.49111	-18.9663	6.28447e-11	1.81263e-08		TNRC6B	trinucleotide repeat containing 6B	-1.08572	-2.12244	-20.1694	2.87292e-11	8.72026e-09
GEM	GTP binding protein overexpressed in skeletal muscle	1.43743	2.70839	18.8876	6.62497e-11	1.88467e-08		JUNB	jun B proto-oncogene	3.13198	8.76637	20.154	2.90107e-11	8.72026e-09
HAP1	huntingtin-associated protein 1	1.70865	3.26854	18.7502	7.26847e-11	2.03979e-08		ATXN7L2	ataxin 7-like 2	1.16817	2.24727	20.1458	2.91609e-11	8.72026e-09
ADPRM	ADP-ribose/CDP-alcohol diphosphatase, manganese-dependent	1.01995	2.02785	18.6496	7.78226e-11	2.09889e-08		DOCK4	dedicator of cytokinesis 4	-1.07218	-2.1026	-20.1333	2.93937e-11	8.72026e-09
MYLIP	myosin regulatory light chain interacting protein	1.54308	2.91415	18.5861	8.1263e-11	2.16358e-08		SIPA1L2	signal-induced proliferation-associated 1 like 2	-1.03023	-2.04234	-20.0794	3.04139e-11	8.73388e-09
PNO1	partner of NOB1 homolog (S. cerevisiae)	1.3436	2.53783	18.5357	8.41075e-11	2.18575e-08		NUMB	numb homolog (Drosophila)	-1.05885	-2.08327	-20.0423	3.11409e-11	8.73388e-09
RHOB	ras homolog family member B	1.50763	2.84343	18.3461	9.58192e-11	2.34103e-08		TUT1	terminal uridylyl transferase 1, U6 snRNA-specific	1.08859	2.12666	20.0058	3.1873e-11	8.73388e-09
RINL	Ras and Rab interactor-like	1.76082	3.38892	18.2543	1.02108e-10	2.41045e-08		NOL6	nucleolar protein 6 (RNA-associated)	1.11742	2.16959	20.0013	3.1963e-11	8.73388e-09
TNFSF9	tumor necrosis factor (ligand) superfamily, member 9	1.97563	3.93299	18.2387	1.03223e-10	2.41045e-08		IFNGR1	interferon gamma receptor 1	1.08422	2.12022	19.8833	3.44666e-11	9.17651e-09
SRGAP1	SLIT-ROBO Rho GTPase activating protein 1	-1.0919	-2.13155	-18.2374	1.03314e-10	2.41045e-08		LINC00643	long intergenic non-protein coding RNA 643	1.54645	2.92097	19.8357	3.55345e-11	9.34107e-09
SCARNA9L	small Cajal body-specific RNA 9-like	1.31459	2.48732	18.192	1.06629e-10	2.41839e-08		NFIA	nuclear factor I/A	-1.08458	-2.12076	-19.7924	3.65395e-11	9.44523e-09
AKAP13	A kinase (PRKA) anchor protein 13	-1.15362	-2.22471	-18.1329	1.11115e-10	2.41839e-08		EGR3	early growth response 3	3.07137	8.40569	19.7796	3.68403e-11	9.44523e-09
FDXR	ferredoxin reductase	1.8052	3.49477	18.1089	1.12996e-10	2.41916e-08		DIP2C	DIP2 disco-interacting protein 2 homolog C (Drosophila)	-1.02966	-2.04155	-19.663	3.97216e-11	9.93853e-09
ZCCHC12	zinc finger, CCHC domain containing 12	1.07045	2.10009	18.0928	1.14273e-10	2.42154e-08		HAP1	huntingtin-associated protein 1	1.78383	3.44338	19.5752	4.20492e-11	1.0265e-08
YRDC	yrdC N(6)-threonylcarbamoyltransferase domain containing	1.36072	2.56814	17.996	1.22307e-10	2.49557e-08		MRPL54	mitochondrial ribosomal protein L54	1.13524	2.19655	19.344	4.89112e-11	1.15425e-08
C11orf96	chromosome 11 open reading frame 96	1.36119	2.56898	17.9929	1.22573e-10	2.49557e-08		AKAP13	A kinase (PRKA) anchor protein 13	-1.22903	-2.34409	-19.3182	4.97483e-11	1.16081e-08
DLGAP1	discs, large (Drosophila) homolog-associated protein 1	-1.07475	-2.10636	-17.7434	1.46249e-10	2.73617e-08		ADPRM	ADP-ribose/CDP-alcohol diphosphatase, manganese-dependent	1.05184	2.07317	19.2327	5.26367e-11	1.21456e-08
MYC	v-myc avian myelocytomatosis viral oncogene homolog	1.46873	2.76779	17.6916	1.51754e-10	2.81382e-08		RHOV	ras homolog family member V	1.16504	2.24239	19.1912	5.41019e-11	1.23465e-08
SERTAD1	SERTA domain containing 1	3.95444	15.5027	17.5274	1.70726e-10	3.11006e-08		TCF4	transcription factor 4	-1.34631	-2.54261	-19.1352	5.61474e-11	1.24044e-08
PER1	period circadian clock 1	1.01011	2.01407	17.4698	1.77976e-10	3.19151e-08		LTV1	LTV1 ribosome biogenesis factor	1.15219	2.22251	19.111	5.70581e-11	1.24729e-08
RHOV	ras homolog family member V	1.0604	2.08551	17.4675	1.78271e-10	3.19151e-08		PNPLA2	patatin-like phospholipase domain containing 2	1.08251	2.11772	19.0332	6.00955e-11	1.3e-08
CBLB	Cbl proto-oncogene B, E3 ubiquitin protein ligase	-1.166	-2.24388	-17.4513	1.80378e-10	3.20163e-08		PDE9A	phosphodiesterase 9A	-1.01808	-2.02522	-18.955	6.33202e-11	1.32992e-08
SMG8	SMG8 nonsense mediated mRNA decay factor	1.16652	2.24469	17.2759	2.0491e-10	3.51525e-08		TNFSF9	tumor necrosis factor (ligand) superfamily, member 9	2.05173	4.14603	18.9413	6.39073e-11	1.32992e-08
ANKRD49	ankyrin repeat domain 49	1.16016	2.23481	17.2417	2.10098e-10	3.54724e-08		PUS1	pseudouridylate synthase 1	1.23181	2.34861	18.9319	6.43072e-11	1.32992e-08
LINC00643	long intergenic non-protein coding RNA 643	1.34256	2.53601	17.2206	2.13366e-10	3.57336e-08		FBXL7	F-box and leucine-rich repeat protein 7	-1.02207	-2.03084	-18.8388	6.84644e-11	1.36289e-08
ARC	activity-regulated cytoskeleton-associated protein	2.98618	7.92372	17.1303	2.2799e-10	3.67029e-08		MYC	v-myc avian myelocytomatosis viral oncogene homolog	1.55681	2.94202	18.7525	7.25721e-11	1.39547e-08
IER5L	immediate early response 5-like	1.23538	2.35443	17.0865	2.35477e-10	3.76166e-08		TCF12	transcription factor 12	-1.01586	-2.0221	-18.637	7.8492e-11	1.49342e-08
PUS1	pseudouridylate synthase 1	1.10903	2.15701	17.045	2.42804e-10	3.81712e-08		YRDC	yrdC N(6)-threonylcarbamoyltransferase domain containing	1.40833	2.6543	18.6256	7.91047e-11	1.49342e-08
ALG2	ALG2, alpha-1,3/1,6-mannosyltransferase	1.25918	2.39359	17.0358	2.44464e-10	3.81712e-08		CBX8	chromobox homolog 8	1.02333	2.0326	18.5672	8.23184e-11	1.53361e-08
KLF4	Kruppel-like factor 4 (gut)	1.34426	2.53901	17.0253	2.46356e-10	3.81797e-08		GLIS3	GLIS family zinc finger 3	-1.03323	-2.04661	-18.5523	8.31591e-11	1.53361e-08
BTG2	BTG family, member 2	1.35227	2.55314	17.0015	2.50738e-10	3.8571e-08		SRGAP1	SLIT-ROBO Rho GTPase activating protein 1	-1.11045	-2.15913	-18.5472	8.34484e-11	1.53361e-08
SWSAP1	SWIM-type zinc finger 7 associated protein 1	1.49679	2.82214	16.8631	2.77942e-10	4.09363e-08		KLF5	Kruppel-like factor 5 (intestinal)	1.31888	2.49472	18.5145	8.53384e-11	1.54443e-08
NR4A1	nuclear receptor subfamily 4, group A, member 1	1.68868	3.22361	16.8447	2.8178e-10	4.12093e-08		KLF4	Kruppel-like factor 4 (gut)	1.45779	2.74688	18.4632	8.83944e-11	1.56896e-08
TRIB1	tribbles pseudokinase 1	1.31428	2.48678	16.7992	2.9155e-10	4.20459e-08		KMT2E	lysine (K)-specific methyltransferase 2E	-1.01672	-2.02332	-18.4345	9.0157e-11	1.57335e-08
DUSP4	dual specificity phosphatase 4	1.32251	2.50101	16.7557	3.01208e-10	4.22647e-08		NRN1L	neuritin 1-like	1.8671	3.64799	18.3775	9.37676e-11	1.60932e-08
MAML2	mastermind-like 2 (Drosophila)	-1.28442	-2.43584	-16.7216	3.09049e-10	4.26825e-08		PDZRN3	PDZ domain containing ring finger 3	-1.27322	-2.41701	-18.2945	9.93052e-11	1.66515e-08
SVIL	supervillin	-1.16687	-2.24525	-16.716	3.10351e-10	4.26825e-08		CDK14	cyclin-dependent kinase 14	-1.00258	-2.00358	-18.2927	9.94261e-11	1.66515e-08
FOSL1	FOS-like antigen 1	2.28855	4.88566	16.5808	3.43713e-10	4.54954e-08		CLP1	cleavage and polyadenylation factor I subunit 1	1.36018	2.56716	18.1911	1.06693e-10	1.73101e-08
MAFK	v-maf avian musculoaponeurotic fibrosarcoma oncogene homolog K	1.52243	2.87274	16.5716	3.46139e-10	4.54954e-08		GZF1	GDNF-inducible zinc finger protein 1	1.10534	2.1515	18.1605	1.08993e-10	1.75462e-08
KCNF1	potassium voltage-gated channel, subfamily F, member 1	1.41077	2.65879	16.5491	3.52102e-10	4.59223e-08		RGS4	regulator of G-protein signaling 4	1.33463	2.52211	18.0731	1.15856e-10	1.81592e-08
MGC16142	uncharacterized protein MGC16142	1.5153	2.85859	16.538	3.5507e-10	4.59223e-08		RASL11A	RAS-like, family 11, member A	1.21256	2.31749	18.0677	1.16299e-10	1.81592e-08
TANC2	tetratricopeptide repeat, ankyrin repeat and coiled-coil containing 2	-1.00948	-2.01318	-16.5319	3.56739e-10	4.59223e-08		ZNF462	zinc finger protein 462	-1.00055	-2.00076	-18.0382	1.18733e-10	1.82647e-08
DUSP14	dual specificity phosphatase 14	1.23454	2.35306	16.5264	3.58233e-10	4.59223e-08		AUTS2	autism susceptibility candidate 2	-1.01233	-2.01716	-17.9414	1.27098e-10	1.9266e-08
ASTE1	asteroid homolog 1 (Drosophila)	1.13592	2.19759	16.4902	3.68239e-10	4.66294e-08		NR4A2	nuclear receptor subfamily 4, group A, member 2	1.80076	3.48404	17.6368	1.5782e-10	2.32444e-08
GRIP1	glutamate receptor interacting protein 1	-1.12756	-2.18489	-16.416	3.8972e-10	4.8463e-08		SNCAIP	synuclein, alpha interacting protein	-1.22308	-2.33445	-17.6166	1.60127e-10	2.32543e-08
BCAR4	breast cancer anti-estrogen resistance 4 (non-protein coding)	2.24685	4.74644	16.372	4.03065e-10	4.92379e-08		SRF	serum response factor (c-fos serum response element-binding transcription factor)	1.12683	2.18378	17.5492	1.6807e-10	2.40712e-08
SRF	serum response factor (c-fos serum response element-binding transcription factor)	1.04053	2.05699	16.2052	4.58363e-10	5.37523e-08		SVIL	supervillin	-1.22243	-2.3334	-17.5119	1.72651e-10	2.45287e-08
MAFF	v-maf avian musculoaponeurotic fibrosarcoma oncogene homolog F	1.84871	3.60177	16.2	4.60236e-10	5.37523e-08		DSEL	dermatan sulfate epimerase-like	1.08375	2.11954	17.5011	1.74006e-10	2.45287e-08
PIM3	pim-3 oncogene	1.32484	2.50506	16.1651	4.72846e-10	5.43342e-08		METTL23	methyltransferase like 23	-1.01997	-2.02788	-17.4947	1.74808e-10	2.45287e-08
PDZRN3	PDZ domain containing ring finger 3	-1.12446	-2.18019	-16.1569	4.75881e-10	5.43342e-08		SNHG15	small nucleolar RNA host gene 15 (non-protein coding)	1.47744	2.78453	17.4786	1.76854e-10	2.46492e-08
POU3F1	POU class 3 homeobox 1	1.27712	2.42354	16.1415	4.81615e-10	5.43342e-08		SMG8	SMG8 nonsense mediated mRNA decay factor	1.17763	2.26204	17.4404	1.81806e-10	2.51705e-08
ZNF556	zinc finger protein 556	2.04411	4.12418	16.1401	4.82136e-10	5.43342e-08		NIPAL4	NIPA-like domain containing 4	1.84807	3.60018	17.3918	1.88328e-10	2.57303e-08
TIMM22	translocase of inner mitochondrial membrane 22 homolog (yeast)	1.01127	2.01569	16.135	4.84029e-10	5.43342e-08		DNAJC25	DnaJ (Hsp40) homolog, subfamily C , member 25	1.30258	2.4667	17.3238	1.97878e-10	2.63418e-08
JAKMIP2	janus kinase and microtubule interacting protein 2	-1.26618	-2.40524	-16.0464	5.18656e-10	5.66789e-08		C1orf53	chromosome 1 open reading frame 53	1.48364	2.79654	17.215	2.14237e-10	2.78045e-08
GUCA1B	guanylate cyclase activator 1B (retina)	1.21489	2.32123	16.0399	5.21292e-10	5.66789e-08		CYR61	cysteine-rich, angiogenic inducer, 61	3.24702	9.49399	17.1815	2.19576e-10	2.78045e-08
GADD45B	growth arrest and DNA-damage-inducible, beta	2.75815	6.76526	16.0158	5.31197e-10	5.68936e-08		DLGAP1	discs, large (Drosophila) homolog-associated protein 1	-1.03851	-2.0541	-17.1451	2.25527e-10	2.82139e-08
THAP1	THAP domain containing, apoptosis associated protein 1	1.23294	2.35045	16.0151	5.31485e-10	5.68936e-08		COQ10B	coenzyme Q10 homolog B (S. cerevisiae)	1.08125	2.11587	17.0706	2.38249e-10	2.94507e-08
TIGD6	tigger transposable element derived 6	1.35609	2.5599	15.9945	5.40153e-10	5.75249e-08		TWISTNB	TWIST neighbor	1.29914	2.46083	17.0246	2.46487e-10	2.99606e-08
MIR7-3HG	MIR7-3 host gene (non-protein coding)	1.33832	2.52857	15.9693	5.50927e-10	5.82667e-08		MLLT10	myeloid/lymphoid or mixed-lineage leukemia (trithorax homolog, Drosophila); translocated to, 10	-1.05636	-2.07968	-17.0163	2.48002e-10	2.99606e-08
SESN1	sestrin 1	1.45136	2.73466	15.9349	5.66019e-10	5.84802e-08		CBLB	Cbl proto-oncogene B, E3 ubiquitin protein ligase	-1.13593	-2.19759	-17.0012	2.50799e-10	2.99606e-08
BLID	BH3-like motif containing, cell death inducer	-2.16337	-4.47961	-15.851	6.0472e-10	6.03761e-08		MAML2	mastermind-like 2 (Drosophila)	-1.30322	-2.46779	-16.9663	2.57371e-10	3.01967e-08
MAK16	MAK16 homolog (S. cerevisiae)	1.30794	2.47587	15.8363	6.11769e-10	6.07876e-08		CHD7	chromodomain helicase DNA binding protein 7	-1.33466	-2.52216	-16.9436	2.61755e-10	3.05386e-08
CNEP1R1	CTD nuclear envelope phosphatase 1 regulatory subunit 1	1.06378	2.0904	15.8176	6.20898e-10	6.14009e-08		NDUFAF4	NADH dehydrogenase (ubiquinone) complex I, assembly factor 4	1.11641	2.16807	16.8939	2.71614e-10	3.13367e-08
AVPI1	arginine vasopressin-induced 1	1.05758	2.08144	15.7044	6.79301e-10	6.62302e-08		ASTE1	asteroid homolog 1 (Drosophila)	1.16186	2.23746	16.8668	2.7717e-10	3.16263e-08
TCF4	transcription factor 4	-1.10382	-2.14923	-15.6887	6.87868e-10	6.67223e-08		MFSD2A	major facilitator superfamily domain containing 2A	1.12831	2.18602	16.8256	2.85831e-10	3.20857e-08
RNF6	ring finger protein (C3H2C3 type) 6	1.2136	2.31916	15.6802	6.92556e-10	6.67223e-08		RINL	Ras and Rab interactor-like	1.62227	3.07859	16.8179	2.87482e-10	3.20976e-08
MRPL44	mitochondrial ribosomal protein L44	1.4804	2.79027	15.6776	6.93986e-10	6.67223e-08		GADD45B	growth arrest and DNA-damage-inducible, beta	2.88598	7.39205	16.7581	3.00677e-10	3.28565e-08
DUSP1	dual specificity phosphatase 1	1.49513	2.81889	15.6369	7.16946e-10	6.82399e-08		MGC12916	uncharacterized protein MGC12916	2.62669	6.17607	16.7532	3.01787e-10	3.28565e-08
KLF10	Kruppel-like factor 10	1.41751	2.67124	15.612	7.31383e-10	6.90392e-08		JARID2	jumonji, AT rich interactive domain 2	-1.46418	-2.75907	-16.7514	3.0219e-10	3.28565e-08
ZNF593	zinc finger protein 593	1.01732	2.02416	15.5498	7.68802e-10	7.12755e-08		DACH1	dachshund family transcription factor 1	-1.52282	-2.87353	-16.7216	3.09049e-10	3.28843e-08
ZNF442	zinc finger protein 442	1.35886	2.56482	15.4862	8.09189e-10	7.40283e-08		TFB2M	transcription factor B2, mitochondrial	1.03914	2.05501	16.7118	3.1132e-10	3.28843e-08
NIP7	NIP7, nucleolar pre-rRNA processing protein	1.24505	2.37028	15.4736	8.17452e-10	7.41824e-08		ALG2	ALG2, alpha-1,3/1,6-mannosyltransferase	1.23504	2.35387	16.7092	3.11947e-10	3.28843e-08
RELB	v-rel avian reticuloendotheliosis viral oncogene homolog B	1.43317	2.7004	15.4728	8.18017e-10	7.41824e-08		C1orf21	chromosome 1 open reading frame 21	-1.1694	-2.24919	-16.6149	3.34966e-10	3.46081e-08
MED27	mediator complex subunit 27	-1.20662	-2.30797	-15.4178	8.5521e-10	7.65504e-08		THAP1	THAP domain containing, apoptosis associated protein 1	1.27454	2.41921	16.5555	3.50386e-10	3.55051e-08
DIEXF	digestive organ expansion factor homolog (zebrafish)	1.13933	2.20279	15.4084	8.61767e-10	7.65504e-08		MYO9A	myosin IXA	-1.02051	-2.02863	-16.5242	3.58822e-10	3.59983e-08
TOR1B	torsin family 1, member B (torsin B)	1.16271	2.23878	15.4054	8.63856e-10	7.65504e-08		ARC	activity-regulated cytoskeleton-associated protein	2.87586	7.3404	16.4974	3.66208e-10	3.65627e-08
TBCC	tubulin folding cofactor C	1.15657	2.22927	15.3671	8.91107e-10	7.84137e-08		MIR7-3HG	MIR7-3 host gene (non-protein coding)	1.38141	2.60523	16.4834	3.70139e-10	3.66032e-08
RPP40	ribonuclease P/MRP 40kDa subunit	1.15465	2.2263	15.3189	9.26765e-10	8.05487e-08		TIMM22	translocase of inner mitochondrial membrane 22 homolog (yeast)	1.03217	2.0451	16.4684	3.74404e-10	3.66757e-08
CDKN1A	cyclin-dependent kinase inhibitor 1A (p21, Cip1)	2.2241	4.67218	15.3186	9.27006e-10	8.05487e-08		ZBTB21	zinc finger and BTB domain containing 21	1.08761	2.12521	16.352	4.09322e-10	3.97215e-08
AGPAT4-IT1	AGPAT4 intronic transcript 1 (non-protein coding)	-1.06249	-2.08853	-15.307	9.35816e-10	8.09754e-08		NIP7	NIP7, nucleolar pre-rRNA processing protein	1.31503	2.48808	16.3433	4.12043e-10	3.97995e-08
CYP27B1	cytochrome P450, family 27, subfamily B, polypeptide 1	1.07997	2.114	15.2766	9.5936e-10	8.19878e-08		RHOB	ras homolog family member B	1.33913	2.52999	16.2957	4.2744e-10	4.07186e-08
HES5	hes family bHLH transcription factor 5	-1.65097	-3.14045	-15.2449	9.84566e-10	8.31158e-08		SHISA2	shisa family member 2	1.47581	2.7814	16.2249	4.51454e-10	4.23442e-08
TRIAP1	TP53 regulated inhibitor of apoptosis 1	1.66653	3.1745	15.2253	1.00048e-09	8.41172e-08		COTL1	coactosin-like F-actin binding protein 1	1.35842	2.56404	16.2214	4.52661e-10	4.23442e-08
MGARP	mitochondria-localized glutamic acid-rich protein	1.29584	2.4552	15.2127	1.01082e-09	8.46439e-08		PPRC1	peroxisome proliferator-activated receptor gamma, coactivator-related 1	1.18578	2.27487	16.1919	4.63109e-10	4.27439e-08
M6PR	mannose-6-phosphate receptor (cation dependent)	1.14897	2.21756	15.1669	1.04958e-09	8.56656e-08		INSIG1	insulin induced gene 1	1.49102	2.81087	16.1682	4.71715e-10	4.31546e-08
NFKBIA	nuclear factor of kappa light polypeptide gene enhancer in B-cells inhibitor, alpha	1.30049	2.46312	15.1663	1.05008e-09	8.56656e-08		ASMT	acetylserotonin O-methyltransferase	1.28627	2.43897	16.1564	4.76065e-10	4.33616e-08
JARID2	jumonji, AT rich interactive domain 2	-1.3252	-2.50568	-15.1613	1.0544e-09	8.56656e-08		RNF130	ring finger protein 130	-1.02337	-2.03267	-16.1176	4.90647e-10	4.41094e-08
ABT1	activator of basal transcription 1	1.13735	2.19976	15.1595	1.05602e-09	8.56656e-08		SPRY2	sprouty homolog 2 (Drosophila)	1.39106	2.62271	16.0138	5.32059e-10	4.57417e-08
FAM46A	family with sequence similarity 46, member A	1.14689	2.21435	15.1219	1.08918e-09	8.69965e-08		RRS1	RRS1 ribosome biogenesis regulator homolog (S. cerevisiae)	1.95979	3.89005	16.0123	5.32662e-10	4.57417e-08
KLF5	Kruppel-like factor 5 (intestinal)	1.07575	2.10782	15.1015	1.10773e-09	8.74048e-08		BLID	BH3-like motif containing, cell death inducer	-2.18485	-4.54679	-16.0083	5.34323e-10	4.57417e-08
ZBTB21	zinc finger and BTB domain containing 21	1.00235	2.00326	15.0702	1.13674e-09	8.90817e-08		GRIP1	glutamate receptor interacting protein 1	-1.09942	-2.14269	-16.0062	5.35201e-10	4.57417e-08
NXF1	nuclear RNA export factor 1	1.18805	2.27845	14.9894	1.21542e-09	9.17844e-08		RAP2B	RAP2B, member of RAS oncogene family	1.23167	2.34839	15.886	5.88223e-10	4.92566e-08
C15orf48	chromosome 15 open reading frame 48	2.02446	4.06839	14.9055	1.30342e-09	9.63002e-08		RAPGEF2	Rap guanine nucleotide exchange factor (GEF) 2	-1.15973	-2.23416	-15.8328	6.13494e-10	5.11664e-08
CHD7	chromodomain helicase DNA binding protein 7	-1.17368	-2.25587	-14.9	1.30944e-09	9.63002e-08		MED27	mediator complex subunit 27	-1.23349	-2.35134	-15.7611	6.49369e-10	5.30046e-08
ASMT	acetylserotonin O-methyltransferase	1.18604	2.27527	14.8974	1.31232e-09	9.63002e-08		MAFK	v-maf avian musculoaponeurotic fibrosarcoma oncogene homolog K	1.44791	2.72813	15.7605	6.49665e-10	5.30046e-08
PLEKHA5	pleckstrin homology domain containing, family A member 5	-1.34749	-2.54468	-14.8441	1.37222e-09	9.9989e-08		DUSP14	dual specificity phosphatase 14	1.17642	2.26016	15.7484	6.55953e-10	5.30046e-08
PLK3	polo-like kinase 3	1.90443	3.7436	14.82	1.40024e-09	1.00618e-07		HES5	hes family bHLH transcription factor 5	-1.70307	-3.25593	-15.7259	6.67779e-10	5.35103e-08
C16orf91	chromosome 16 open reading frame 91	1.30167	2.46514	14.791	1.43477e-09	1.02041e-07		IER5L	immediate early response 5-like	1.13672	2.1988	15.7218	6.69941e-10	5.35103e-08
ZNF408	zinc finger protein 408	1.00362	2.00502	14.7653	1.46617e-09	1.03214e-07		RRAD	Ras-related associated with diabetes	2.51229	5.70527	15.7083	6.77209e-10	5.36008e-08
ZBTB9	zinc finger and BTB domain containing 9	1.17946	2.26492	14.7557	1.47799e-09	1.03694e-07		SCARNA9L	small Cajal body-specific RNA 9-like	1.1349	2.19604	15.7053	6.78817e-10	5.36008e-08
ZNF608	zinc finger protein 608	-1.14992	-2.21902	-14.75	1.48518e-09	1.03848e-07		PLCH1	phospholipase C, eta 1	-1.19377	-2.28749	-15.6885	6.87964e-10	5.38116e-08
SNHG15	small nucleolar RNA host gene 15 (non-protein coding)	1.2404	2.36264	14.6744	1.58317e-09	1.08701e-07		MAFF	v-maf avian musculoaponeurotic fibrosarcoma oncogene homolog F	1.78954	3.45704	15.6815	6.91853e-10	5.38116e-08
EGR4	early growth response 4	2.98023	7.8911	14.6433	1.62543e-09	1.09595e-07		AVPR1A	arginine vasopressin receptor 1A	1.62665	3.08794	15.6297	7.21093e-10	5.56689e-08
C1orf21	chromosome 1 open reading frame 21	-1.02932	-2.04106	-14.6246	1.65144e-09	1.10631e-07		URB2	URB2 ribosome biogenesis 2 homolog (S. cerevisiae)	1.23395	2.35211	15.6249	7.23872e-10	5.56697e-08
SPRY2	sprouty homolog 2 (Drosophila)	1.26903	2.40999	14.6089	1.67358e-09	1.11511e-07		LYAR	Ly1 antibody reactive	1.38513	2.61195	15.6062	7.34776e-10	5.60996e-08
NDC80	NDC80 kinetochore complex component	-1.42608	-2.68716	-14.6039	1.68069e-09	1.11511e-07		DIP2B	DIP2 disco-interacting protein 2 homolog B (Drosophila)	-1.03736	-2.05247	-15.5765	7.52507e-10	5.72429e-08
NCOA1	nuclear receptor coactivator 1	-1.11555	-2.16677	-14.5981	1.68905e-09	1.11709e-07		IBA57	IBA57, iron-sulfur cluster assembly homolog (S. cerevisiae)	1.06536	2.09269	15.5662	7.58708e-10	5.7504e-08
NOM1	nucleolar protein with MIF4G domain 1	1.09716	2.13933	14.5424	1.77116e-09	1.15666e-07		EYA2	eyes absent homolog 2 (Drosophila)	-1.13674	-2.19884	-15.5195	7.87752e-10	5.92461e-08
NR4A3	nuclear receptor subfamily 4, group A, member 3	1.43088	2.69611	14.5014	1.83431e-09	1.17741e-07		ZNF442	zinc finger protein 442	1.35914	2.56532	15.4894	8.07126e-10	6.00773e-08
TMEM133	transmembrane protein 133	-2.40951	-5.31293	-14.4998	1.83695e-09	1.17741e-07		MAK16	MAK16 homolog (S. cerevisiae)	1.2775	2.42418	15.4678	8.21351e-10	6.07011e-08
EYA2	eyes absent homolog 2 (Drosophila)	-1.05536	-2.07824	-14.4084	1.9868e-09	1.25792e-07		KLF12	Kruppel-like factor 12	-1.25316	-2.38363	-15.4557	8.29401e-10	6.10786e-08
RAPGEF2	Rap guanine nucleotide exchange factor (GEF) 2	-1.05021	-2.07083	-14.3376	2.11194e-09	1.31314e-07		TIAM1	T-cell lymphoma invasion and metastasis 1	-1.00493	-2.00685	-15.3517	9.02334e-10	6.50652e-08
TWISTNB	TWIST neighbor	1.09115	2.13044	14.299	2.18375e-09	1.3351e-07		DIEXF	digestive organ expansion factor homolog (zebrafish)	1.1323	2.19207	15.3132	9.31105e-10	6.64476e-08
PIM1	pim-1 oncogene	1.15543	2.22751	14.2908	2.19926e-09	1.3351e-07		ABT1	activator of basal transcription 1	1.14807	2.21617	15.3024	9.3936e-10	6.68072e-08
SYCE2	synaptonemal complex central element protein 2	1.28184	2.43149	14.2678	2.24361e-09	1.34662e-07		PTGER1	prostaglandin E receptor 1 (subtype EP1), 42kDa	1.07133	2.10137	15.2974	9.43204e-10	6.68516e-08
CYR61	cysteine-rich, angiogenic inducer, 61	2.68897	6.44854	14.2286	2.32146e-09	1.38137e-07		TRIB1	tribbles pseudokinase 1	1.19447	2.2886	15.2677	9.66319e-10	6.76311e-08
JMJD1C	jumonji domain containing 1C	-1.08887	-2.12708	-14.2079	2.36374e-09	1.40251e-07		SWSAP1	SWIM-type zinc finger 7 associated protein 1	1.35491	2.55781	15.2646	9.68774e-10	6.76311e-08
DACH1	dachshund family transcription factor 1	-1.29308	-2.4505	-14.1988	2.38247e-09	1.40607e-07		KLF6	Kruppel-like factor 6	1.21906	2.32794	15.2086	1.01428e-09	6.9765e-08
TOR1AIP1	torsin A interacting protein 1	1.06963	2.09889	14.1984	2.38329e-09	1.40607e-07		POU3F1	POU class 3 homeobox 1	1.20173	2.30015	15.1886	1.03105e-09	7.04336e-08
SHISA2	shisa family member 2	1.28502	2.43686	14.1273	2.53611e-09	1.46977e-07		JAKMIP2	janus kinase and microtubule interacting protein 2	-1.19785	-2.29397	-15.1803	1.03806e-09	7.05414e-08
COTL1	coactosin-like F-actin binding protein 1	1.18207	2.26902	14.1156	2.56234e-09	1.47402e-07		SERTAD1	SERTA domain containing 1	3.40656	10.6042	15.099	1.10996e-09	7.38798e-08
EGR2	early growth response 2	2.30774	4.95107	14.1053	2.58558e-09	1.48328e-07		ZMYND8	zinc finger, MYND-type containing 8	-1.04217	-2.05933	-15.074	1.13311e-09	7.47027e-08
ROCK2	Rho-associated, coiled-coil containing protein kinase 2	-1.07315	-2.10402	-14.0981	2.60205e-09	1.48862e-07		ISOC1	isochorismatase domain containing 1	1.07902	2.1126	15.0279	1.17721e-09	7.73645e-08
ZNRF3	zinc and ring finger 3	-1.20496	-2.30531	-14.0594	2.69206e-09	1.53167e-07		EDN1	endothelin 1	1.61513	3.0634	14.9889	1.21596e-09	7.96585e-08
LYAR	Ly1 antibody reactive	1.24593	2.37172	14.0379	2.7434e-09	1.54816e-07		DUSP1	dual specificity phosphatase 1	1.42656	2.68805	14.9198	1.28799e-09	8.28105e-08
LTB4R	leukotriene B4 receptor	1.16731	2.24593	13.9898	2.86239e-09	1.58939e-07		LIPT2	lipoyl(octanoyl) transferase 2 (putative)	1.07959	2.11344	14.9094	1.29926e-09	8.2911e-08
FEM1A	fem-1 homolog a (C. elegans)	1.16397	2.24073	13.941	2.9886e-09	1.63758e-07		EGR4	early growth response 4	3.0342	8.19192	14.9085	1.30021e-09	8.2911e-08
FOXP2	forkhead box P2	-1.24872	-2.3763	-13.9158	3.05635e-09	1.66155e-07		CYCS	cytochrome c, somatic	1.01558	2.02171	14.8963	1.31355e-09	8.31664e-08
DNAJC25	DnaJ (Hsp40) homolog, subfamily C , member 25	1.04551	2.0641	13.9049	3.08601e-09	1.6733e-07		H3F3B	H3 histone, family 3B (H3.3B)	1.05256	2.07421	14.8893	1.32122e-09	8.32194e-08
PSPN	persephin	2.06493	4.18415	13.8894	3.12869e-09	1.68325e-07		CYP27B1	cytochrome P450, family 27, subfamily B, polypeptide 1	1.04671	2.06581	14.8061	1.41669e-09	8.78218e-08
RGS16	regulator of G-protein signaling 16	1.1876	2.27773	13.8062	3.36961e-09	1.79427e-07		AGPAT4-IT1	AGPAT4 intronic transcript 1 (non-protein coding)	-1.02227	-2.03111	-14.7276	1.51342e-09	9.14169e-08
SOS1	son of sevenless homolog 1 (Drosophila)	-1.12425	-2.17988	-13.7695	3.48217e-09	1.82739e-07		TIPARP	TCDD-inducible poly(ADP-ribose) polymerase	1.129	2.18708	14.7045	1.54326e-09	9.26268e-08
KLF12	Kruppel-like factor 12	-1.11582	-2.16718	-13.7618	3.50641e-09	1.82959e-07		ZNF608	zinc finger protein 608	-1.14126	-2.20574	-14.6389	1.63152e-09	9.67799e-08
ZSWIM6	zinc finger, SWIM-type containing 6	-1.54617	-2.92041	-13.6897	3.74107e-09	1.9343e-07		NOP56	NOP56 ribonucleoprotein	1.05161	2.07284	14.6358	1.63576e-09	9.67799e-08
MGC12916	uncharacterized protein MGC12916	2.14251	4.41529	13.665	3.82515e-09	1.96626e-07		SETBP1	SET binding protein 1	-1.13051	-2.18936	-14.6048	1.67944e-09	9.79688e-08
PHLDA1	pleckstrin homology-like domain, family A, member 1	1.13729	2.19967	13.6568	3.85385e-09	1.97612e-07		DCXR	dicarbonyl/L-xylulose reductase	1.06988	2.09926	14.5412	1.77297e-09	1.02276e-07
AVPR1A	arginine vasopressin receptor 1A	1.41862	2.67331	13.6309	3.945e-09	2.00421e-07		ARID5A	AT rich interactive domain 5A (MRF1-like)	1.13138	2.19069	14.483	1.86344e-09	1.06606e-07
RRS1	RRS1 ribosome biogenesis regulator homolog (S. cerevisiae)	1.65927	3.15857	13.5569	4.21838e-09	2.0759e-07		PIM1	pim-1 oncogene	1.16758	2.24635	14.4412	1.93161e-09	1.09732e-07
PLCH1	phospholipase C, eta 1	-1.02941	-2.04119	-13.5286	4.32864e-09	2.10805e-07		YARS2	tyrosyl-tRNA synthetase 2, mitochondrial	1.11589	2.16729	14.4398	1.93392e-09	1.09732e-07
RSRP1	arginine/serine-rich protein 1	1.22957	2.34496	13.5271	4.33446e-09	2.10805e-07		TUBB4B	tubulin, beta 4B class IVb	1.19127	2.28354	14.4294	1.95118e-09	1.09944e-07
DSCAM	Down syndrome cell adhesion molecule	-1.02937	-2.04113	-13.4169	4.79346e-09	2.27757e-07		KLF10	Kruppel-like factor 10	1.30911	2.47789	14.4181	1.97035e-09	1.10292e-07
YOD1	YOD1 deubiquitinase	1.18848	2.27913	13.3876	4.92423e-09	2.3242e-07		KCNJ2	potassium inwardly-rectifying channel, subfamily J, member 2	1.39946	2.63803	14.3954	2.00925e-09	1.11866e-07
KCNJ2	potassium inwardly-rectifying channel, subfamily J, member 2	1.30124	2.46441	13.3851	4.93559e-09	2.3242e-07		LRIG1	leucine-rich repeats and immunoglobulin-like domains 1	-1.30285	-2.46717	-14.3795	2.03693e-09	1.12802e-07
PURA	purine-rich element binding protein A	1.03215	2.04506	13.3403	5.14309e-09	2.38382e-07		EBF1	early B-cell factor 1	-1.0183	-2.02554	-14.3593	2.07272e-09	1.13873e-07
PHLDA3	pleckstrin homology-like domain, family A, member 3	1.26303	2.4	13.334	5.17325e-09	2.38382e-07		LLPH	LLP homolog, long-term synaptic facilitation (Aplysia)	1.01005	2.01399	14.3506	2.08841e-09	1.14433e-07
SBSN	suprabasin	1.31679	2.49112	13.3148	5.26549e-09	2.40326e-07		ERRFI1	ERBB receptor feedback inhibitor 1	1.38454	2.61088	14.2845	2.21136e-09	1.19904e-07
SETBP1	SET binding protein 1	-1.0283	-2.03962	-13.2844	5.41554e-09	2.46217e-07		PAK1IP1	PAK1 interacting protein 1	1.20013	2.2976	14.2311	2.31642e-09	1.23936e-07
LOC284454	uncharacterized LOC284454	2.3612	5.13796	13.2677	5.49996e-09	2.49384e-07		ZBTB9	zinc finger and BTB domain containing 9	1.13398	2.19463	14.1868	2.40765e-09	1.27226e-07
SIRT7	sirtuin 7	1.20658	2.30791	13.2177	5.76047e-09	2.58375e-07		FAM46A	family with sequence similarity 46, member A	1.07478	2.1064	14.1712	2.44054e-09	1.28218e-07
RPL23AP64	ribosomal protein L23a pseudogene 64	1.27341	2.41733	13.1959	5.87878e-09	2.62548e-07		M6PR	mannose-6-phosphate receptor (cation dependent)	1.07339	2.10437	14.1692	2.44495e-09	1.28218e-07
BOC	BOC cell adhesion associated, oncogene regulated	-1.05055	-2.07133	-13.1915	5.9025e-09	2.63041e-07		EPHB1	EPH receptor B1	-1.00421	-2.00584	-14.1545	2.47647e-09	1.29218e-07
ERRFI1	ERBB receptor feedback inhibitor 1	1.26797	2.40823	13.0819	6.5387e-09	2.85872e-07		C16orf91	chromosome 16 open reading frame 91	1.23839	2.35934	14.0719	2.66261e-09	1.36073e-07
MCHR1	melanin-concentrating hormone receptor 1	1.38718	2.61567	12.9977	7.07744e-09	3.00567e-07		ARRDC3	arrestin domain containing 3	1.18229	2.26936	14.0602	2.69006e-09	1.36923e-07
FITM2	fat storage-inducing transmembrane protein 2	1.10601	2.15249	12.9719	7.25174e-09	3.06715e-07		KTI12	KTI12 homolog, chromatin associated (S. cerevisiae)	1.44859	2.7294	14.0215	2.78332e-09	1.40629e-07
LRIG1	leucine-rich repeats and immunoglobulin-like domains 1	-1.17396	-2.2563	-12.9568	7.35542e-09	3.09211e-07		LOC102724275	uncharacterized LOC102724275	-1.18602	-2.27524	-14.02	2.78707e-09	1.40629e-07
LOC606724	coronin, actin binding protein, 1A pseudogene	1.73041	3.31822	12.9488	7.41175e-09	3.10181e-07		MRPL44	mitochondrial ribosomal protein L44	1.31924	2.49534	13.9708	2.91072e-09	1.45655e-07
TOB1	transducer of ERBB2, 1	1.04615	2.06501	12.9304	7.54202e-09	3.13406e-07		GUCA1B	guanylate cyclase activator 1B (retina)	1.05573	2.07878	13.9386	2.99496e-09	1.48087e-07
CCL25	chemokine (C-C motif) ligand 25	1.15707	2.23004	12.9112	7.68028e-09	3.16461e-07		TBCC	tubulin folding cofactor C	1.04342	2.06111	13.8637	3.20114e-09	1.53422e-07
SNAI1	snail family zinc finger 1	1.08645	2.1235	12.9049	7.72647e-09	3.17734e-07		NOM1	nucleolar protein with MIF4G domain 1	1.04582	2.06454	13.8619	3.20629e-09	1.53422e-07
C17orf98	chromosome 17 open reading frame 98	1.76607	3.40126	12.8892	7.84178e-09	3.20109e-07		BMP2	bone morphogenetic protein 2	1.33688	2.52605	13.8182	3.33389e-09	1.58295e-07
POPDC2	popeye domain containing 2	1.2483	2.37561	12.8273	8.31769e-09	3.30907e-07		IMP4	IMP4, U3 small nucleolar ribonucleoprotein	1.57393	2.97715	13.7923	3.41174e-09	1.60745e-07
ASPM	asp (abnormal spindle) homolog, microcephaly associated (Drosophila)	-1.01067	-2.01485	-12.7996	8.54023e-09	3.37819e-07		FOXP2	forkhead box P2	-1.23649	-2.35625	-13.7795	3.45103e-09	1.61778e-07
URB2	URB2 ribosome biogenesis 2 homolog (S. cerevisiae)	1.0106	2.01474	12.7966	8.56498e-09	3.37932e-07		NRIP3	nuclear receptor interacting protein 3	1.0175	2.0244	13.7621	3.50534e-09	1.63954e-07
INSIG1	insulin induced gene 1	1.17992	2.26564	12.7948	8.5801e-09	3.37932e-07		PARD3B	par-3 family cell polarity regulator beta	-1.01633	-2.02276	-13.7418	3.56998e-09	1.65117e-07
PIM2	pim-2 oncogene	1.30069	2.46346	12.775	8.74329e-09	3.43236e-07		ELAVL2	ELAV like neuron-specific RNA binding protein 2	-1.10774	-2.15508	-13.7138	3.66067e-09	1.6708e-07
ISG20	interferon stimulated exonuclease gene 20kDa	1.44749	2.72734	12.6603	9.7615e-09	3.74708e-07		BOC	BOC cell adhesion associated, oncogene regulated	-1.0913	-2.13065	-13.7031	3.69613e-09	1.67959e-07
IMP4	IMP4, U3 small nucleolar ribonucleoprotein	1.44106	2.71521	12.628	1.00706e-08	3.80939e-07		TMEM133	transmembrane protein 133	-2.27044	-4.82471	-13.6629	3.83258e-09	1.73024e-07
FOSB	FBJ murine osteosarcoma viral oncogene homolog B	3.62743	12.3585	12.611	1.02373e-08	3.85144e-07		BMPR1B	bone morphogenetic protein receptor, type IB	-1.08882	-2.127	-13.6337	3.93496e-09	1.76365e-07
KIAA0922	KIAA0922	-1.00644	-2.00895	-12.5615	1.07407e-08	3.99019e-07		MGC72080	MGC72080 pseudogene	1.20138	2.29959	13.6206	3.98184e-09	1.77068e-07
EDN1	endothelin 1	1.35263	2.55377	12.5528	1.08317e-08	4.01681e-07		CHPF	chondroitin polymerizing factor	1.0136	2.01895	13.6042	4.0413e-09	1.77808e-07
KLF6	Kruppel-like factor 6	1.00377	2.00523	12.5227	1.11535e-08	4.11787e-07		BTBD8	BTB (POZ) domain containing 8	-1.18522	-2.27398	-13.5995	4.05848e-09	1.78114e-07
SESN2	sestrin 2	1.11937	2.17252	12.4627	1.18258e-08	4.29346e-07		SPATA5L1	spermatogenesis associated 5-like 1	1.12518	2.18128	13.5965	4.06979e-09	1.78114e-07
POLR1C	polymerase (RNA) I polypeptide C, 30kDa	1.15554	2.22768	12.4448	1.2034e-08	4.35382e-07		ST18	suppression of tumorigenicity 18, zinc finger	-1.14627	-2.21341	-13.5924	4.08472e-09	1.78209e-07
PROSC	proline synthetase co-transcribed homolog (bacterial)	1.02398	2.03352	12.3828	1.27889e-08	4.59578e-07		MFSD12	major facilitator superfamily domain containing 12	1.02299	2.03213	13.5782	4.13795e-09	1.80153e-07
ZBTB6	zinc finger and BTB domain containing 6	1.18343	2.27115	12.3688	1.29652e-08	4.63421e-07		PLEKHA5	pleckstrin homology domain containing, family A member 5	-1.23137	-2.3479	-13.5649	4.18787e-09	1.80906e-07
ZNF536	zinc finger protein 536	-1.15063	-2.2201	-12.3587	1.30952e-08	4.65684e-07		ZEB2	zinc finger E-box binding homeobox 2	-1.01039	-2.01446	-13.5644	4.1901e-09	1.80906e-07
DNAJC25-GNG10	DNAJC25-GNG10 readthrough	1.33715	2.52651	12.3359	1.33918e-08	4.72005e-07		ROCK2	Rho-associated, coiled-coil containing protein kinase 2	-1.03071	-2.04302	-13.5405	4.28188e-09	1.83332e-07
RBM18	RNA binding motif protein 18	1.2516	2.38106	12.308	1.37655e-08	4.78318e-07		JMJD1C	jumonji domain containing 1C	-1.03751	-2.05268	-13.5377	4.29297e-09	1.83332e-07
CACHD1	cache domain containing 1	-1.1193	-2.17241	-12.2876	1.40469e-08	4.79167e-07		PIM3	pim-3 oncogene	1.10901	2.15697	13.5316	4.3169e-09	1.83332e-07
FICD	FIC domain containing	1.06767	2.09604	12.2616	1.44132e-08	4.83801e-07		PCDH20	protocadherin 20	1.68103	3.20656	13.5142	4.38566e-09	1.85116e-07
MSX2	msh homeobox 2	1.87423	3.66605	12.1982	1.53487e-08	5.08366e-07		MCHR1	melanin-concentrating hormone receptor 1	1.43155	2.69736	13.4134	4.80895e-09	2.00514e-07
BHLHE40	basic helix-loop-helix family, member e40	1.20306	2.30228	12.1564	1.60027e-08	5.27501e-07		NCOA1	nuclear receptor coactivator 1	-1.02483	-2.03472	-13.4109	4.8198e-09	2.00514e-07
RIOK2	RIO kinase 2	1.0347	2.04868	12.1376	1.63047e-08	5.32391e-07		PIM2	pim-2 oncogene	1.35664	2.56089	13.3246	5.21787e-09	2.13306e-07
PNLDC1	poly(A)-specific ribonuclease (PARN)-like domain containing 1	1.60433	3.04054	12.1027	1.68851e-08	5.4704e-07		TOR1B	torsin family 1, member B (torsin B)	1.00526	2.0073	13.3192	5.24406e-09	2.13956e-07
IER5	immediate early response 5	1.10399	2.14949	12.075	1.73597e-08	5.58063e-07		LINC00473	long intergenic non-protein coding RNA 473	2.9439	7.69488	13.3012	5.33208e-09	2.16206e-07
DPY19L1P1	DPY19L1 pseudogene 1	-1.38061	-2.60379	-12.0475	1.7847e-08	5.72021e-07		RGCC	regulator of cell cycle	1.25675	2.38956	13.2973	5.35127e-09	2.16206e-07
ZCCHC3	zinc finger, CCHC domain containing 3	1.03572	2.05013	11.9965	1.87883e-08	5.96601e-07		ZNF536	zinc finger protein 536	-1.23681	-2.35676	-13.2843	5.41581e-09	2.18105e-07
FITM1	fat storage-inducing transmembrane protein 1	1.41603	2.66851	11.9562	1.95689e-08	6.13879e-07		FICD	FIC domain containing	1.1524	2.22283	13.2347	5.67074e-09	2.25171e-07
ZNF16	zinc finger protein 16	1.01597	2.02226	11.9453	1.9785e-08	6.17337e-07		EIF1AD	eukaryotic translation initiation factor 1A domain containing	1.0042	2.00584	13.2278	5.70709e-09	2.2615e-07
C1orf35	chromosome 1 open reading frame 35	1.04379	2.06164	11.9292	2.01117e-08	6.242e-07		PHLDA1	pleckstrin homology-like domain, family A, member 1	1.1014	2.14564	13.2259	5.71718e-09	2.2615e-07
C7orf61	chromosome 7 open reading frame 61	1.56849	2.96593	11.8811	2.11194e-08	6.43088e-07		ARL4A	ADP-ribosylation factor-like 4A	1.02843	2.0398	13.1701	6.02131e-09	2.32425e-07
PRIM1	primase, DNA, polypeptide 1 (49kDa)	-1.04323	-2.06083	-11.8745	2.1261e-08	6.44564e-07		H3F3C	H3 histone, family 3C	1.14548	2.2122	13.1484	6.14451e-09	2.35788e-07
FLJ13224	uncharacterized LOC79857	1.52225	2.87239	11.8414	2.19899e-08	6.59121e-07		DNAJC25-GNG10	DNAJC25-GNG10 readthrough	1.42504	2.68522	13.1468	6.15386e-09	2.35788e-07
THOC6	THO complex 6 homolog (Drosophila)	1.03212	2.04503	11.7622	2.38471e-08	6.92108e-07		PPP1R10	protein phosphatase 1, regulatory subunit 10	-1.34039	-2.5322	-13.0951	6.45849e-09	2.44305e-07
ZNF574	zinc finger protein 574	1.35822	2.56369	11.7539	2.40496e-08	6.93664e-07		ZNF556	zinc finger protein 556	1.64825	3.13454	13.0144	6.96654e-09	2.57642e-07
TOX3	TOX high mobility group box family member 3	-1.48035	-2.79017	-11.7317	2.4606e-08	7.05792e-07		FOSB	FBJ murine osteosarcoma viral oncogene homolog B	3.73559	13.3206	12.9871	7.14862e-09	2.62289e-07
ZNF468	zinc finger protein 468	1.2785	2.42586	11.7198	2.49099e-08	7.1254e-07		SOS1	son of sevenless homolog 1 (Drosophila)	-1.05807	-2.08215	-12.959	7.34067e-09	2.67445e-07
LIPT1	lipoyltransferase 1	1.0324	2.04543	11.6952	2.55474e-08	7.25777e-07		PSTK	phosphoseryl-tRNA kinase	1.39543	2.63067	12.9394	7.47763e-09	2.69182e-07
GDF15	growth differentiation factor 15	3.63828	12.4518	11.6342	2.72108e-08	7.57435e-07		PPAN	peter pan homolog (Drosophila)	1.30348	2.46824	12.91	7.68871e-09	2.73879e-07
SERPINC1	serpin peptidase inhibitor, clade C (antithrombin), member 1	1.48083	2.7911	11.633	2.72453e-08	7.57435e-07		B9D2	B9 protein domain 2	1.05531	2.07816	12.8959	7.79276e-09	2.75225e-07
TNFRSF10D	tumor necrosis factor receptor superfamily, member 10d, decoy with truncated death domain	2.08702	4.24869	11.5794	2.88023e-08	7.94338e-07		ITPKA	inositol-trisphosphate 3-kinase A	1.1213	2.17543	12.8614	8.05203e-09	2.82235e-07
ATF3	activating transcription factor 3	1.41751	2.67124	11.5639	2.92714e-08	8.04072e-07		LOC101927609	uncharacterized LOC101927609	1.23302	2.35059	12.8519	8.12522e-09	2.83591e-07
BTBD8	BTB (POZ) domain containing 8	-1.00666	-2.00926	-11.5508	2.96737e-08	8.12972e-07		ZNRF3	zinc and ring finger 3	-1.08885	-2.12704	-12.7045	9.35491e-09	3.19004e-07
MRPS31	mitochondrial ribosomal protein S31	-1.25044	-2.37914	-11.5407	2.99851e-08	8.17192e-07		EGR2	early growth response 2	2.07573	4.21559	12.6872	9.51181e-09	3.22686e-07
SAC3D1	SAC3 domain containing 1	1.10086	2.14482	11.5365	3.01182e-08	8.19743e-07		TMEM74	transmembrane protein 74	1.11831	2.17093	12.6811	9.56832e-09	3.23624e-07
NEU1	sialidase 1 (lysosomal sialidase)	1.05231	2.07385	11.5248	3.04868e-08	8.26526e-07		DPH2	DPH2 homolog (S. cerevisiae)	1.12206	2.17658	12.6387	9.96712e-09	3.3385e-07
LINC01003	long intergenic non-protein coding RNA 1003	1.10775	2.15509	11.515	3.08021e-08	8.30737e-07		EXT1	exostosin glycosyltransferase 1	-1.00703	-2.00977	-12.626	1.00906e-08	3.35901e-07
POLH	polymerase (DNA directed), eta	1.3879	2.61698	11.4912	3.1578e-08	8.41824e-07		RBM18	RNA binding motif protein 18	1.27906	2.42682	12.5781	1.05691e-08	3.46745e-07
LSMEM1	leucine-rich single-pass membrane protein 1	1.08233	2.11745	11.4147	3.42182e-08	8.94974e-07		POLR1C	polymerase (RNA) I polypeptide C, 30kDa	1.1675	2.24623	12.5736	1.06149e-08	3.47011e-07
DHH	desert hedgehog	1.55831	2.94509	11.3979	3.48268e-08	9.05192e-07		TIGD6	tigger transposable element derived 6	1.06595	2.09355	12.5724	1.06274e-08	3.47011e-07
UCN	urocortin	1.28608	2.43864	11.3948	3.49398e-08	9.06006e-07		ZSWIM6	zinc finger, SWIM-type containing 6	-1.41917	-2.67433	-12.5653	1.07013e-08	3.48329e-07
NR0B1	nuclear receptor subfamily 0, group B, member 1	1.28251	2.43262	11.3763	3.56295e-08	9.16874e-07		BHLHE40	basic helix-loop-helix family, member e40	1.24325	2.36731	12.5624	1.07309e-08	3.48745e-07
EPHA2	EPH receptor A2	1.55601	2.94039	11.3368	3.71487e-08	9.44268e-07		FAM46C	family with sequence similarity 46, member C	1.81015	3.50679	12.5546	1.08127e-08	3.50856e-07
FARS2	phenylalanyl-tRNA synthetase 2, mitochondrial	-1.0243	-2.03398	-11.3038	3.84691e-08	9.61357e-07		FBXO45	F-box protein 45	1.02005	2.02799	12.5339	1.10327e-08	3.55668e-07
PMAIP1	phorbol-12-myristate-13-acetate-induced protein 1	2.68035	6.41012	11.2944	3.88555e-08	9.68683e-07		SRM	spermidine synthase	1.08992	2.12862	12.5136	1.12526e-08	3.58958e-07
NIPAL4	NIPA-like domain containing 4	1.19447	2.28862	11.2409	4.11287e-08	1.01199e-06		ZNF16	zinc finger protein 16	1.06391	2.09059	12.509	1.13027e-08	3.59455e-07
GCC1	GRIP and coiled-coil domain containing 1	1.02134	2.02981	11.2208	4.20235e-08	1.02913e-06		TSSC4	tumor suppressing subtransferable candidate 4	1.02728	2.03818	12.4831	1.15919e-08	3.65166e-07
MAGI2	membrane associated guanylate kinase, WW and PDZ domain containing 2	-1.03172	-2.04446	-11.2029	4.28308e-08	1.04398e-06		FITM2	fat storage-inducing transmembrane protein 2	1.06207	2.08793	12.4566	1.18962e-08	3.71501e-07
SDE2	SDE2 telomere maintenance homolog (S. pombe)	1.32897	2.51223	11.1701	4.43611e-08	1.07122e-06		CECR2	cat eye syndrome chromosome region, candidate 2	-1.00755	-2.01049	-12.3108	1.37281e-08	4.16192e-07
OPA1-AS1	OPA1 antisense RNA 1	1.13692	2.19911	11.1514	4.52596e-08	1.08611e-06		CDH20	cadherin 20, type 2	-1.02957	-2.04142	-12.2784	1.4175e-08	4.28489e-07
KTI12	KTI12 homolog, chromatin associated (S. cerevisiae)	1.14216	2.20711	11.0555	5.0184e-08	1.1816e-06		GCC1	GRIP and coiled-coil domain containing 1	1.11399	2.16443	12.2386	1.47449e-08	4.41221e-07
PCDH20	protocadherin 20	1.35946	2.5659	10.9291	5.75639e-08	1.3151e-06		TRIAP1	TP53 regulated inhibitor of apoptosis 1	1.33121	2.51614	12.1618	1.59158e-08	4.67243e-07
DIO3OS	DIO3 opposite strand/antisense RNA (head to head)	1.60822	3.04876	10.9122	5.86353e-08	1.33371e-06		DDIT4L	DNA-damage-inducible transcript 4-like	1.33275	2.51882	12.1505	1.6096e-08	4.70134e-07
TNFRSF10C	tumor necrosis factor receptor superfamily, member 10c, decoy without an intracellular domain	1.14149	2.20609	10.9009	5.93637e-08	1.34733e-06		FOSL1	FOS-like antigen 1	1.6757	3.19475	12.1407	1.62556e-08	4.73466e-07
ZNF367	zinc finger protein 367	1.18748	2.27755	10.8068	6.58134e-08	1.45305e-06		CACHD1	cache domain containing 1	-1.10573	-2.15208	-12.1386	1.62884e-08	4.73756e-07
MEIS1	Meis homeobox 1	-1.11274	-2.16255	-10.7704	6.8509e-08	1.48795e-06		TNFRSF12A	tumor necrosis factor receptor superfamily, member 12A	2.72489	6.6111	12.1209	1.65797e-08	4.8021e-07
SRPRB	signal recognition particle receptor, B subunit	1.02136	2.02983	10.7597	6.93227e-08	1.50117e-06		RRP9	ribosomal RNA processing 9, small subunit (SSU) processome component, homolog (yeast)	1.15693	2.22982	12.0765	1.73342e-08	4.97208e-07
GAGE10	G antigen 10	1.13857	2.20163	10.7486	7.01752e-08	1.51489e-06		RIOK2	RIO kinase 2	1.02672	2.03739	12.0441	1.79083e-08	5.08757e-07
GRPEL1	GrpE-like 1, mitochondrial (E. coli)	1.06424	2.09107	10.7309	7.15635e-08	1.53688e-06		LSMEM1	leucine-rich single-pass membrane protein 1	1.13823	2.20112	12.0043	1.86402e-08	5.22405e-07
KLHL11	kelch-like family member 11	1.09657	2.13846	10.7259	7.19644e-08	1.5423e-06		NDC80	NDC80 kinetochore complex component	-1.16642	-2.24454	-11.9449	1.97944e-08	5.48094e-07
ZNF28	zinc finger protein 28	1.13135	2.19063	10.6789	7.58159e-08	1.60989e-06		PSD3	pleckstrin and Sec7 domain containing 3	-1.02834	-2.03967	-11.9394	1.99036e-08	5.50384e-07
PPP1R10	protein phosphatase 1, regulatory subunit 10	-1.08559	-2.12224	-10.6058	8.22509e-08	1.71841e-06		NOG	noggin	1.07174	2.10196	11.9338	2.00185e-08	5.52825e-07
TNFRSF12A	tumor necrosis factor receptor superfamily, member 12A	2.37183	5.17598	10.5504	8.75079e-08	1.78866e-06		ATF3	activating transcription factor 3	1.45924	2.74964	11.9043	2.06255e-08	5.66574e-07
LOC100506282	uncharacterized LOC100506282	1.13846	2.20146	10.464	9.64517e-08	1.90945e-06		CDKN1A	cyclin-dependent kinase inhibitor 1A (p21, Cip1)	1.72734	3.31116	11.8972	2.07765e-08	5.69215e-07
SNHG9	small nucleolar RNA host gene 9 (non-protein coding)	1.18556	2.27452	10.4488	9.81236e-08	1.93333e-06		SESN2	sestrin 2	1.06716	2.0953	11.8814	2.11126e-08	5.75387e-07
NPIPB3	nuclear pore complex interacting protein family, member B3	-1.05147	-2.07264	-10.4428	9.87956e-08	1.94289e-06		GDF6	growth differentiation factor 6	2.08146	4.23236	11.8765	2.12175e-08	5.77487e-07
C11orf71	chromosome 11 open reading frame 71	1.18863	2.27935	10.4176	1.01646e-07	1.98157e-06		PLK3	polo-like kinase 3	1.52582	2.8795	11.8737	2.12777e-08	5.78288e-07
LEAP2	liver expressed antimicrobial peptide 2	1.27163	2.41435	10.4162	1.01812e-07	1.98157e-06		FDXR	ferredoxin reductase	1.17282	2.25452	11.7652	2.37739e-08	6.25745e-07
TEX43	testis expressed 43	1.8178	3.52543	10.3798	1.06113e-07	2.048e-06		BCAR4	breast cancer anti-estrogen resistance 4 (non-protein coding)	1.6109	3.05443	11.7381	2.44439e-08	6.40944e-07
NDNL2	necdin-like 2	1.04912	2.06926	10.3321	1.12035e-07	2.12091e-06		CHAC1	ChaC, cation transport regulator homolog 1 (E. coli)	1.43597	2.70564	11.6996	2.54317e-08	6.6183e-07
NFKBIZ	nuclear factor of kappa light polypeptide gene enhancer in B-cells inhibitor, zeta	1.28305	2.43353	10.3205	1.13519e-07	2.13344e-06		STK17B	serine/threonine kinase 17b	1.09012	2.12892	11.6371	2.71281e-08	6.92101e-07
CLDN4	claudin 4	1.803	3.48944	10.3062	1.15395e-07	2.15505e-06		VGF	VGF nerve growth factor inducible	1.28577	2.43812	11.5645	2.9252e-08	7.3757e-07
RSPO2	R-spondin 2	-1.84467	-3.59172	-10.2638	1.21139e-07	2.23817e-06		NR0B1	nuclear receptor subfamily 0, group B, member 1	1.2984	2.45955	11.5172	3.07305e-08	7.60867e-07
RSPO3	R-spondin 3	-1.20002	-2.29743	-10.2557	1.22272e-07	2.25509e-06		GRPEL1	GrpE-like 1, mitochondrial (E. coli)	1.13714	2.19944	11.466	3.24229e-08	7.90289e-07
TOX	thymocyte selection-associated high mobility group box	-1.16553	-2.24315	-10.2122	1.28543e-07	2.34986e-06		PNP	purine nucleoside phosphorylase	1.37535	2.59431	11.4343	3.35205e-08	8.11449e-07
CIART	circadian associated repressor of transcription	1.00958	2.01333	10.1894	1.31964e-07	2.40428e-06		RSPO3	R-spondin 3	-1.33649	-2.52536	-11.422	3.39563e-08	8.17583e-07
PPAN	peter pan homolog (Drosophila)	1.02572	2.03598	10.159	1.36673e-07	2.46594e-06		NFIB	nuclear factor I/B	-1.01959	-2.02734	-11.4193	3.40509e-08	8.17986e-07
LINC00473	long intergenic non-protein coding RNA 473	2.24195	4.73036	10.1296	1.41405e-07	2.52971e-06		ZNF28	zinc finger protein 28	1.20973	2.31295	11.4188	3.40713e-08	8.17986e-07
DBIL5P2	diazepam binding inhibitor-like 5 pseudogene 2	-1.9529	-3.87151	-10.1188	1.43187e-07	2.55023e-06		SESN1	sestrin 1	1.03593	2.05044	11.3738	3.57241e-08	8.49198e-07
FAT4	FAT atypical cadherin 4	-1.06008	-2.08505	-10.0779	1.50154e-07	2.64931e-06		SCG2	secretogranin II	1.27745	2.4241	11.3734	3.57394e-08	8.49198e-07
ADAMTS1	ADAM metallopeptidase with thrombospondin type 1 motif, 1	1.32927	2.51275	10.0689	1.51738e-07	2.67046e-06		SIRT7	sirtuin 7	1.03691	2.05184	11.3591	3.62836e-08	8.5918e-07
C17orf82	chromosome 17 open reading frame 82	1.32041	2.49738	9.92088	1.80471e-07	3.05946e-06		LOC101928837	uncharacterized LOC101928837	-1.24003	-2.36203	-11.3576	3.63385e-08	8.595e-07
EGR1	early growth response 1	2.65208	6.28572	9.85046	1.96126e-07	3.25068e-06		FAT4	FAT atypical cadherin 4	-1.18544	-2.27433	-11.2697	3.98893e-08	9.16351e-07
RRH	retinal pigment epithelium-derived rhodopsin homolog	1.01753	2.02445	9.82757	2.01524e-07	3.32411e-06		ZBTB6	zinc finger and BTB domain containing 6	1.07423	2.1056	11.2276	4.17181e-08	9.45808e-07
PSTK	phosphoseryl-tRNA kinase	1.05423	2.07661	9.77554	2.14388e-07	3.47827e-06		RSPO2	R-spondin 2	-2.01182	-4.03291	-11.1938	4.32521e-08	9.71806e-07
PUSL1	pseudouridylate synthase-like 1	1.1074	2.15457	9.6788	2.40696e-07	3.79539e-06		COA7	cytochrome c oxidase assembly factor 7 (putative)	1.11661	2.16837	11.1931	4.3286e-08	9.71806e-07
FST	follistatin	1.54738	2.92287	9.67565	2.41607e-07	3.8011e-06		GABRQ	gamma-aminobutyric acid (GABA) A receptor, theta	1.46645	2.76341	11.1821	4.37956e-08	9.7796e-07
GDF6	growth differentiation factor 6	1.68865	3.22355	9.63517	2.53666e-07	3.93695e-06		C15orf48	chromosome 15 open reading frame 48	1.51233	2.8527	11.1349	4.60712e-08	1.01667e-06
FAM46C	family with sequence similarity 46, member C	1.38615	2.6138	9.61387	2.60268e-07	4.00666e-06		GRWD1	glutamate-rich WD repeat containing 1	1.06012	2.0851	11.0699	4.94074e-08	1.0688e-06
TFPI2	tissue factor pathway inhibitor 2	1.69039	3.22745	9.57101	2.74115e-07	4.15661e-06		RABIF	RAB interacting factor	1.02464	2.03445	11.0393	5.10693e-08	1.09587e-06
SOWAHD	sosondowah ankyrin repeat domain family member D	-1.03979	-2.05592	-9.55593	2.79171e-07	4.21027e-06		FOSL2	FOS-like antigen 2	1.43242	2.69899	11.0049	5.30094e-08	1.12792e-06
PNP	purine nucleoside phosphorylase	1.14527	2.21187	9.52145	2.91111e-07	4.34616e-06		PUSL1	pseudouridylate synthase-like 1	1.25184	2.38145	10.9412	5.68048e-08	1.19158e-06
TSHZ3	teashirt zinc finger homeobox 3	-1.36117	-2.56894	-9.5051	2.96964e-07	4.39561e-06		RBM47	RNA binding motif protein 47	-1.06282	-2.08901	-10.9	5.94222e-08	1.23402e-06
PLAU	plasminogen activator, urokinase	1.27236	2.41557	9.48096	3.0583e-07	4.48956e-06		ULBP2	UL16 binding protein 2	1.15511	2.22702	10.8466	6.2996e-08	1.29103e-06
SPX	spexin hormone	1.39692	2.63338	9.46499	3.11851e-07	4.5543e-06		ZNF574	zinc finger protein 574	1.25288	2.38317	10.8423	6.32943e-08	1.29501e-06
IRF1	interferon regulatory factor 1	1.36183	2.5701	9.43255	3.24479e-07	4.69906e-06		MEIS2	Meis homeobox 2	-1.01699	-2.02369	-10.7986	6.64113e-08	1.33947e-06
AKAP17A	A kinase (PRKA) anchor protein 17A	1.053	2.07484	9.40135	3.37135e-07	4.84518e-06		TMEM158	transmembrane protein 158 (gene/pseudogene)	1.5561	2.94057	10.7742	6.82227e-08	1.36623e-06
PRDM1	PR domain containing 1, with ZNF domain	1.43575	2.70523	9.39201	3.41024e-07	4.88418e-06		SRPRB	signal recognition particle receptor, B subunit	1.0214	2.02988	10.7601	6.92928e-08	1.38151e-06
ADRB2	adrenoceptor beta 2, surface	1.66765	3.17697	9.38203	3.45235e-07	4.92749e-06		POPDC2	popeye domain containing 2	1.04503	2.06341	10.7386	7.09598e-08	1.4047e-06
NOP16	NOP16 nucleolar protein	1.48322	2.79573	9.35516	3.56849e-07	5.06195e-06		TOX3	TOX high mobility group box family member 3	-1.34864	-2.54671	-10.6878	7.50647e-08	1.45553e-06
CCDC86	coiled-coil domain containing 86	1.19335	2.28684	9.32242	3.71566e-07	5.21372e-06		CTGF	connective tissue growth factor	2.48613	5.60273	10.59	8.37164e-08	1.58771e-06
NOP2	NOP2 nucleolar protein	1.1982	2.29454	9.31738	3.73886e-07	5.2392e-06		FST	follistatin	1.68872	3.22371	10.5594	8.66299e-08	1.63253e-06
IL13	interleukin 13	1.2382	2.35904	9.1845	4.41046e-07	5.97859e-06		NPIPB3	nuclear pore complex interacting protein family, member B3	-1.05787	-2.08186	-10.5063	9.19566e-08	1.71424e-06
PPP1R27	protein phosphatase 1, regulatory subunit 27	1.10304	2.14807	9.18343	4.41636e-07	5.98268e-06		TFPI2	tissue factor pathway inhibitor 2	1.84299	3.58753	10.435	9.9666e-08	1.80944e-06
BIK	BCL2-interacting killer (apoptosis-inducing)	1.22625	2.33958	9.15851	4.55627e-07	6.10847e-06		HIST3H3	histone cluster 3, H3	1.10636	2.15302	10.421	1.01264e-07	1.83025e-06
HS3ST5	heparan sulfate (glucosamine) 3-O-sulfotransferase 5	-1.46629	-2.7631	-9.08692	4.98501e-07	6.50312e-06		LOC100505504	uncharacterized LOC100505504	1.30005	2.46237	10.3942	1.04388e-07	1.87205e-06
VGF	VGF nerve growth factor inducible	1.00794	2.01103	9.06564	5.12056e-07	6.65448e-06		MEIS1	Meis homeobox 1	-1.07262	-2.10325	-10.3821	1.05826e-07	1.89148e-06
SCARNA1	small Cajal body-specific RNA 1	1.28606	2.43862	9.03986	5.2901e-07	6.84483e-06		TOX	thymocyte selection-associated high mobility group box	-1.18335	-2.27104	-10.3683	1.07499e-07	1.91461e-06
ANGPTL4	angiopoietin-like 4	1.13408	2.19478	9.00859	5.5038e-07	7.0554e-06		C17orf98	chromosome 17 open reading frame 98	1.4171	2.67049	10.3424	1.10725e-07	1.95862e-06
SCG2	secretogranin II	1.00915	2.01272	8.98464	5.67371e-07	7.22415e-06		MSX2	msh homeobox 2	1.58883	3.00804	10.3407	1.10934e-07	1.95899e-06
SNORA74B	small nucleolar RNA, H/ACA box 74B	1.20692	2.30844	8.87425	6.53217e-07	8.01419e-06		UTS2	urotensin 2	1.32641	2.50778	10.3244	1.13026e-07	1.98229e-06
METRNL	meteorin, glial cell differentiation regulator-like	1.07636	2.10871	8.83116	6.90394e-07	8.36488e-06		ANKRD37	ankyrin repeat domain 37	1.03568	2.05008	10.2865	1.18025e-07	2.04764e-06
SNAI2	snail family zinc finger 2	1.28138	2.43071	8.80361	7.15343e-07	8.58701e-06		STC1	stanniocalcin 1	1.0624	2.0884	10.1905	1.31791e-07	2.21867e-06
PWAR1	Prader Willi/Angelman region RNA 1	-1.84268	-3.58675	-8.79853	7.20045e-07	8.62849e-06		SDE2	SDE2 telomere maintenance homolog (S. pombe)	1.20962	2.31277	10.167	1.35421e-07	2.26615e-06
TMEM158	transmembrane protein 158 (gene/pseudogene)	1.27047	2.4124	8.79654	7.21896e-07	8.64569e-06		HIST1H3C	histone cluster 1, H3c	1.11683	2.1687	10.1652	1.35696e-07	2.26893e-06
TMEFF2	transmembrane protein with EGF-like and two follistatin-like domains 2	-1.30678	-2.47389	-8.78244	7.35159e-07	8.74902e-06		ZNF468	zinc finger protein 468	1.10747	2.15468	10.152	1.37786e-07	2.30016e-06
CGB	chorionic gonadotropin, beta polypeptide	1.07217	2.10259	8.73406	7.82672e-07	9.21936e-06		NPTX2	neuronal pentraxin II	1.17194	2.25314	10.1187	1.43202e-07	2.36962e-06
CCDC168	coiled-coil domain containing 168	1.30408	2.46926	8.7326	7.84162e-07	9.22645e-06		CCDC86	coiled-coil domain containing 86	1.28467	2.43626	10.0358	1.57715e-07	2.55808e-06
DUSP6	dual specificity phosphatase 6	1.62281	3.07975	8.69188	8.26771e-07	9.60804e-06		CLDN4	claudin 4	1.75428	3.37358	10.0277	1.59205e-07	2.5687e-06
RNF183	ring finger protein 183	1.08779	2.12548	8.65914	8.62825e-07	9.91244e-06		ETV5	ets variant 5	1.20046	2.29813	10.0206	1.60543e-07	2.5845e-06
LOC101060211	cancer/testis antigen family 45 member A5-like	1.63056	3.09634	8.60041	9.31752e-07	1.05563e-05		KLHL11	kelch-like family member 11	1.02085	2.02911	9.98524	1.67323e-07	2.67704e-06
NRARP	NOTCH-regulated ankyrin repeat protein	1.09067	2.12972	8.53781	1.01171e-06	1.13019e-05		DBIL5P2	diazepam binding inhibitor-like 5 pseudogene 2	-1.91575	-3.77311	-9.92637	1.79308e-07	2.80398e-06
PDZRN4	PDZ domain containing ring finger 4	-1.11048	-2.15917	-8.5233	1.03127e-06	1.14343e-05		KCNV2	potassium channel, subfamily V, member 2	1.0066	2.00917	9.90797	1.83238e-07	2.85041e-06
FOSL2	FOS-like antigen 2	1.10906	2.15705	8.52058	1.03498e-06	1.14562e-05		MSANTD1	Myb/SANT-like DNA-binding domain containing 1	1.39479	2.62951	9.89272	1.86564e-07	2.89781e-06
NEUROG1	neurogenin 1	-1.07022	-2.09975	-8.51954	1.03641e-06	1.14607e-05		ZNF367	zinc finger protein 367	1.08445	2.12056	9.86913	1.9184e-07	2.95126e-06
UNC5B-AS1	UNC5B antisense RNA 1	1.68129	3.20714	8.50868	1.05139e-06	1.15525e-05		NFKBIZ	nuclear factor of kappa light polypeptide gene enhancer in B-cells inhibitor, zeta	1.22663	2.3402	9.86673	1.92386e-07	2.95509e-06
MSX2P1	msh homeobox 2 pseudogene 1	1.79291	3.46514	8.50468	1.05697e-06	1.15893e-05		AEN	apoptosis enhancing nuclease	1.76179	3.3912	9.85574	1.94904e-07	2.98054e-06
C9orf47	chromosome 9 open reading frame 47	1.18128	2.26778	8.47149	1.10446e-06	1.20022e-05		GPATCH4	G patch domain containing 4	1.22643	2.33987	9.84076	1.98396e-07	3.02502e-06
C17orf96	chromosome 17 open reading frame 96	1.02787	2.03901	8.45899	1.12293e-06	1.21568e-05		TMEM100	transmembrane protein 100	1.52382	2.87551	9.81827	2.03762e-07	3.09323e-06
SOX12	SRY (sex determining region Y)-box 12	1.08514	2.12159	8.43685	1.15645e-06	1.24564e-05		PWAR1	Prader Willi/Angelman region RNA 1	-2.04961	-4.13995	-9.78663	2.11575e-07	3.18159e-06
CDKN2B	cyclin-dependent kinase inhibitor 2B (p15, inhibits CDK4)	1.27523	2.42038	8.42657	1.17238e-06	1.25953e-05		FITM1	fat storage-inducing transmembrane protein 1	1.15172	2.22178	9.72446	2.27873e-07	3.385e-06
SLC35F4	solute carrier family 35, member F4	-1.24142	-2.36431	-8.32807	1.33735e-06	1.40764e-05		GPR183	G protein-coupled receptor 183	1.43084	2.69604	9.67163	2.42778e-07	3.55055e-06
CD14	CD14 molecule	1.01939	2.02707	8.30005	1.38867e-06	1.45136e-05		LOC606724	coronin, actin binding protein, 1A pseudogene	1.2895	2.44443	9.6494	2.49355e-07	3.62376e-06
BNIPL	BCL2/adenovirus E1B 19kD interacting protein like	1.05147	2.07264	8.29081	1.40606e-06	1.46585e-05		CA2	carbonic anhydrase II	1.2041	2.30393	9.5848	2.69577e-07	3.87058e-06
TNFAIP3	tumor necrosis factor, alpha-induced protein 3	1.05951	2.08422	8.2606	1.46451e-06	1.51336e-05		LOC284454	uncharacterized LOC284454	1.69155	3.23004	9.50491	2.97031e-07	4.19052e-06
DIO3	deiodinase, iodothyronine, type III	1.03606	2.05062	8.23705	1.51186e-06	1.55353e-05		NOP16	NOP16 nucleolar protein	1.50446	2.83719	9.48913	3.02799e-07	4.25168e-06
FAM72A	family with sequence similarity 72, member A	-1.09376	-2.1343	-8.2352	1.51566e-06	1.55666e-05		MYO10	myosin X	-1.00926	-2.01288	-9.48467	3.0445e-07	4.2662e-06
GABRQ	gamma-aminobutyric acid (GABA) A receptor, theta	1.07869	2.11211	8.22531	1.53608e-06	1.5753e-05		SLC25A33	solute carrier family 25 (pyrimidine nucleotide carrier), member 33	1.07808	2.11123	9.46742	3.10929e-07	4.32779e-06
NHLH1	nescient helix loop helix 1	-1.12	-2.17348	-8.21514	1.55739e-06	1.59401e-05		MRPS31	mitochondrial ribosomal protein S31	-1.01942	-2.02711	-9.40861	3.34143e-07	4.57425e-06
COX8C	cytochrome c oxidase subunit VIIIC	1.03545	2.04975	8.20744	1.57374e-06	1.60835e-05		PNLDC1	poly(A)-specific ribonuclease (PARN)-like domain containing 1	1.22483	2.33728	9.23987	4.11619e-07	5.44117e-06
FAM209B	family with sequence similarity 209, member B	1.22213	2.33291	8.20372	1.58169e-06	1.6149e-05		AKAP17A	A kinase (PRKA) anchor protein 17A	1.01697	2.02366	9.07963	5.03101e-07	6.32439e-06
C9orf152	chromosome 9 open reading frame 152	1.20663	2.30798	8.18716	1.61765e-06	1.64594e-05		LOC101930267	uncharacterized LOC101930267	-1.24833	-2.37567	-9.06124	5.14911e-07	6.45332e-06
TAS2R14	taste receptor, type 2, member 14	-1.06407	-2.09082	-8.14207	1.72002e-06	1.73313e-05		DPY19L1P1	DPY19L1 pseudogene 1	-1.02448	-2.03422	-8.9398	6.00695e-07	7.29021e-06
HTR7P1	5-hydroxytryptamine (serotonin) receptor 7 pseudogene 1	-1.18055	-2.26663	-8.1263	1.75744e-06	1.76483e-05		IDI1	isopentenyl-diphosphate delta isomerase 1	1.0454	2.06394	8.87063	6.56257e-07	7.76553e-06
AEN	apoptosis enhancing nuclease	1.44882	2.72985	8.10494	1.80951e-06	1.80317e-05		GPR50	G protein-coupled receptor 50	1.40009	2.63919	8.8305	6.90983e-07	8.10256e-06
LOC100190986	uncharacterized LOC100190986	-1.10632	-2.15296	-8.08101	1.86977e-06	1.85079e-05		NHLH1	nescient helix loop helix 1	-1.2005	-2.2982	-8.80558	7.13523e-07	8.30591e-06
HIC1	hypermethylated in cancer 1	1.16608	2.24401	8.0746	1.88628e-06	1.86269e-05		SST	somatostatin	1.09663	2.13855	8.79851	7.20064e-07	8.34928e-06
CTGF	connective tissue growth factor	1.89236	3.71243	8.06075	1.92248e-06	1.88945e-05		SLC2A8	solute carrier family 2 (facilitated glucose transporter), member 8	1.04471	2.06296	8.7075	8.1014e-07	9.21368e-06
IER3	immediate early response 3	1.27893	2.42659	8.04964	1.95205e-06	1.91308e-05		DKK1	dickkopf WNT signaling pathway inhibitor 1	2.31029	4.95984	8.66387	8.57519e-07	9.65733e-06
MEIS1-AS3	MEIS1 antisense RNA 3	1.35101	2.5509	7.98016	2.14826e-06	2.06733e-05		TAS2R13	taste receptor, type 2, member 13	-1.20235	-2.30114	-8.61803	9.10485e-07	1.00903e-05
LOC101930267	uncharacterized LOC101930267	-1.09908	-2.14218	-7.97789	2.15503e-06	2.07192e-05		ADAMTS1	ADAM metallopeptidase with thrombospondin type 1 motif, 1	1.1272	2.18434	8.53825	1.01113e-06	1.09738e-05
LY6K	lymphocyte antigen 6 complex, locus K	1.13694	2.19913	7.96786	2.18514e-06	2.09312e-05		SPRY4	sprouty homolog 4 (Drosophila)	1.06687	2.09488	8.51798	1.03854e-06	1.12097e-05
GNRH1	gonadotropin-releasing hormone 1 (luteinizing-releasing hormone)	1.22326	2.33473	7.96664	2.18882e-06	2.09554e-05		PPP1R27	protein phosphatase 1, regulatory subunit 27	1.01581	2.02204	8.45721	1.12558e-06	1.19626e-05
RASD1	RAS, dexamethasone-induced 1	1.10958	2.15783	7.92589	2.31606e-06	2.18929e-05		PMAIP1	phorbol-12-myristate-13-acetate-induced protein 1	2.00092	4.00254	8.43141	1.16484e-06	1.22601e-05
IGIP	IgA-inducing protein	1.27578	2.4213	7.83236	2.63881e-06	2.42586e-05		MT1X	metallothionein 1X	1.21868	2.32733	8.40439	1.20754e-06	1.26044e-05
GPR50	G protein-coupled receptor 50	1.23474	2.35339	7.78759	2.80985e-06	2.54813e-05		GCLM	glutamate-cysteine ligase, modifier subunit	1.09585	2.13739	8.37058	1.26332e-06	1.3085e-05
SFN	stratifin	1.79469	3.4694	7.76377	2.90563e-06	2.61898e-05		SPX	spexin hormone	1.23233	2.34947	8.34984	1.29888e-06	1.33732e-05
FCER1G	Fc fragment of IgE, high affinity I, receptor for; gamma polypeptide	1.54688	2.92184	7.76073	2.91811e-06	2.62616e-05		PTGER4	prostaglandin E receptor 4 (subtype EP4)	1.22201	2.33271	8.2443	1.4971e-06	1.5005e-05
OCSTAMP	osteoclast stimulatory transmembrane protein	1.03227	2.04524	7.66834	3.32554e-06	2.89324e-05		TNFRSF10D	tumor necrosis factor receptor superfamily, member 10d, decoy with truncated death domain	1.48266	2.79463	8.22624	1.53414e-06	1.5295e-05
HLA-B	major histocompatibility complex, class I, B	1.01566	2.02183	7.65031	3.41187e-06	2.94995e-05		PSPN	persephin	1.21563	2.32241	8.17669	1.64082e-06	1.61339e-05
TMEM100	transmembrane protein 100	1.17612	2.25968	7.57799	3.78279e-06	3.20903e-05		PCGF1	polycomb group ring finger 1	1.15728	2.23036	8.08791	1.85218e-06	1.77698e-05
SP6	Sp6 transcription factor	1.09101	2.13024	7.57696	3.78835e-06	3.20982e-05		TSHZ3	teashirt zinc finger homeobox 3	-1.15333	-2.22426	-8.05369	1.94121e-06	1.83742e-05
LRRC72	leucine rich repeat containing 72	1.50284	2.834	7.54853	3.94589e-06	3.3149e-05		NUDT9P1	nudix (nucleoside diphosphate linked moiety X)-type motif 9 pseudogene 1	-1.4652	-2.76102	-8.03357	1.99567e-06	1.87499e-05
CLDN1	claudin 1	1.24015	2.36223	7.46673	4.43923e-06	3.63691e-05		LOC100996405	uncharacterized LOC100996405	-1.16795	-2.24692	-8.00457	2.07706e-06	1.9396e-05
CRISPLD2	cysteine-rich secretory protein LCCL domain containing 2	1.20933	2.31231	7.45657	4.50496e-06	3.68035e-05		PDZRN4	PDZ domain containing ring finger 4	-1.03868	-2.05434	-7.97222	2.17199e-06	2.00916e-05
TAS2R10	taste receptor, type 2, member 10	-1.49074	-2.81034	-7.45299	4.52834e-06	3.69509e-05		SNAI2	snail family zinc finger 2	1.15765	2.23094	7.95355	2.22887e-06	2.05446e-05
TMEM108	transmembrane protein 108	-1.2003	-2.29788	-7.43095	4.67519e-06	3.79405e-05		SERPINC1	serpin peptidase inhibitor, clade C (antithrombin), member 1	1.00968	2.01347	7.93176	2.29728e-06	2.10258e-05
ERC2-IT1	ERC2 intronic transcript 1 (non-protein coding)	-1.59463	-3.02018	-7.42403	4.72237e-06	3.82635e-05		NOP2	NOP2 nucleolar protein	1.01903	2.02655	7.92408	2.32191e-06	2.12326e-05
MSANTD1	Myb/SANT-like DNA-binding domain containing 1	1.03904	2.05486	7.36953	5.11185e-06	4.06735e-05		TAS2R10	taste receptor, type 2, member 10	-1.5782	-2.98598	-7.89024	2.43385e-06	2.21391e-05
LOC644656	uncharacterized LOC644656	1.2853	2.43733	7.34987	5.26058e-06	4.16336e-05		CDKN2B	cyclin-dependent kinase inhibitor 2B (p15, inhibits CDK4)	1.18952	2.28076	7.86016	2.53815e-06	2.29372e-05
BTN1A1	butyrophilin, subfamily 1, member A1	1.11893	2.17186	7.33225	5.39773e-06	4.24762e-05		RASD1	RAS, dexamethasone-induced 1	1.0995	2.14281	7.85391	2.56043e-06	2.30783e-05
C9orf153	chromosome 9 open reading frame 153	1.03776	2.05303	7.32771	5.43374e-06	4.26465e-05		IGFBP3	insulin-like growth factor binding protein 3	1.08818	2.12606	7.85273	2.56464e-06	2.31062e-05
MT1A	metallothionein 1A	1.17489	2.25776	7.30384	5.62699e-06	4.38154e-05		FASTKD3	FAST kinase domains 3	1.0509	2.07182	7.80931	2.72544e-06	2.42198e-05
TBX21	T-box 21	1.4608	2.7526	7.29726	5.68157e-06	4.41576e-05		MSX2P1	msh homeobox 2 pseudogene 1	1.6424	3.12184	7.7907	2.79759e-06	2.47645e-05
SCO2	SCO2 cytochrome c oxidase assembly protein	1.36817	2.58142	7.28449	5.78907e-06	4.47753e-05		EGR1	early growth response 1	2.09704	4.27832	7.78893	2.80456e-06	2.48051e-05
PRO2852	uncharacterized protein PRO2852	1.04755	2.06702	7.18131	6.74064e-06	5.05536e-05		LEFTY1	left-right determination factor 1	1.25723	2.39036	7.76417	2.90399e-06	2.54999e-05
FAM19A1	family with sequence similarity 19 (chemokine (C-C motif)-like), member A1	-1.11299	-2.16293	-7.11787	7.40691e-06	5.47594e-05		BTN1A1	butyrophilin, subfamily 1, member A1	1.1824	2.26954	7.74817	2.97025e-06	2.59938e-05
FSCN3	fascin actin-bundling protein 3, testicular	1.18948	2.2807	7.09269	7.69036e-06	5.63335e-05		SIX1	SIX homeobox 1	1.17293	2.2547	7.68798	3.23412e-06	2.77418e-05
ZFP36	ZFP36 ring finger protein	1.42123	2.67813	7.07689	7.87407e-06	5.72351e-05		THBS1	thrombospondin 1	1.77663	3.42625	7.64815	3.42237e-06	2.89619e-05
MIR17HG	miR-17-92 cluster host gene (non-protein coding)	1.16882	2.24828	7.03149	8.42822e-06	6.04173e-05		HIC1	hypermethylated in cancer 1	1.09558	2.13699	7.58644	3.73729e-06	3.10822e-05
SIX1	SIX homeobox 1	1.06785	2.0963	6.9992	8.84733e-06	6.29221e-05		DUSP6	dual specificity phosphatase 6	1.4141	2.66494	7.57404	3.80424e-06	3.14751e-05
TLCD1	TLC domain containing 1	1.08606	2.12293	6.97983	9.10933e-06	6.46084e-05		C8orf4	chromosome 8 open reading frame 4	1.12647	2.18324	7.55442	3.91273e-06	3.21677e-05
HELT	helt bHLH transcription factor	-1.54585	-2.91975	-6.97829	9.13054e-06	6.46926e-05		FAM209B	family with sequence similarity 209, member B	1.11462	2.16538	7.48204	4.34218e-06	3.50462e-05
FAM43A	family with sequence similarity 43, member A	1.34679	2.54346	6.94479	9.60434e-06	6.76342e-05		AFP	alpha-fetoprotein	1.22847	2.34318	7.47342	4.39653e-06	3.54023e-05
DKK1	dickkopf WNT signaling pathway inhibitor 1	1.85128	3.60821	6.94253	9.63731e-06	6.78434e-05		SNHG3	small nucleolar RNA host gene 3 (non-protein coding)	1.04999	2.07051	7.4054	4.85188e-06	3.82508e-05
STK17A	serine/threonine kinase 17a	1.03888	2.05463	6.91758	1.00083e-05	7.00279e-05		HS3ST5	heparan sulfate (glucosamine) 3-O-sulfotransferase 5	-1.18463	-2.27306	-7.34145	5.32564e-06	4.12216e-05
NPIPB4	nuclear pore complex interacting protein family, member B4	-1.0603	-2.08537	-6.90069	1.02682e-05	7.13412e-05		FCER1G	Fc fragment of IgE, high affinity I, receptor for; gamma polypeptide	1.46308	2.75696	7.3403	5.33463e-06	4.12758e-05
RPS16P5	ribosomal protein S16 pseudogene 5	1.68013	3.20457	6.89454	1.03645e-05	7.17869e-05		CRISPLD2	cysteine-rich secretory protein LCCL domain containing 2	1.17874	2.26378	7.26792	5.93177e-06	4.49417e-05
LEFTY1	left-right determination factor 1	1.10406	2.14959	6.81825	1.16426e-05	7.88332e-05		ERC2-IT1	ERC2 intronic transcript 1 (non-protein coding)	-1.55872	-2.94593	-7.25685	6.02915e-06	4.54473e-05
SMIM6	small integral membrane protein 6	1.68638	3.21848	6.80537	1.18743e-05	8.0167e-05		GDF15	growth differentiation factor 15	2.26336	4.80108	7.23759	6.20268e-06	4.662e-05
EEPD1	endonuclease/exonuclease/phosphatase family domain containing 1	-1.01995	-2.02785	-6.80294	1.19184e-05	8.03864e-05		NPIPB4	nuclear pore complex interacting protein family, member B4	-1.09979	-2.14323	-7.15767	6.98114e-06	5.11926e-05
AFP	alpha-fetoprotein	1.07974	2.11365	6.56863	1.71254e-05	0.000108627		CCDC168	coiled-coil domain containing 168	1.05631	2.07961	7.07344	7.91473e-06	5.65412e-05
OTOR	otoraplin	1.36601	2.57756	6.5632	1.72715e-05	0.000109374		ADRB2	adrenoceptor beta 2, surface	1.24989	2.37823	7.03175	8.42496e-06	5.91685e-05
MPC1L	mitochondrial pyruvate carrier 1-like	1.73138	3.32044	6.47213	1.99257e-05	0.000123033		CLDN1	claudin 1	1.16204	2.23773	6.99642	8.88441e-06	6.17272e-05
TLX1NB	TLX1 neighbor	-1.19262	-2.28567	-6.47064	1.99725e-05	0.00012326		CAV2	caveolin 2	1.40547	2.64905	6.96837	9.26818e-06	6.38382e-05
THBS1	thrombospondin 1	1.49322	2.81516	6.4281	2.13602e-05	0.000130467		TMEM108	transmembrane protein 108	-1.12268	-2.17751	-6.9504	9.52328e-06	6.53353e-05
SLITRK1	SLIT and NTRK-like family, member 1	-1.01887	-2.02633	-6.31143	2.57137e-05	0.000151575		RPS16P5	ribosomal protein S16 pseudogene 5	1.66023	3.16067	6.81288	1.17385e-05	7.73881e-05
STH	saitohin	-1.1826	-2.26986	-6.20648	3.04319e-05	0.000174003		HCG22	HLA complex group 22	-1.14347	-2.20911	-6.77032	1.25298e-05	8.19033e-05
FLJ25917	uncharacterized LOC401585	1.17408	2.2565	6.18923	3.12912e-05	0.000177888		TEX43	testis expressed 43	1.165	2.24233	6.65222	1.50353e-05	9.44112e-05
INSL3	insulin-like 3 (Leydig cell)	1.23244	2.34964	6.08118	3.72863e-05	0.000206047		LINC01165	long intergenic non-protein coding RNA 1165	-1.04587	-2.0646	-6.63919	1.53426e-05	9.5999e-05
ADM	adrenomedullin	1.87861	3.67721	6.05799	3.87238e-05	0.000212296		MT1A	metallothionein 1A	1.06158	2.08722	6.59945	1.63213e-05	0.000100935
CCSER1	coiled-coil serine-rich protein 1	-1.0256	-2.0358	-5.98924	4.33398e-05	0.000232978		MMP10	matrix metallopeptidase 10 (stromelysin 2)	1.15034	2.21967	6.53908	1.79358e-05	0.000109353
IDI2-AS1	IDI2 antisense RNA 1	1.01656	2.0231	5.98544	4.36106e-05	0.000234142		TUSC7	tumor suppressor candidate 7 (non-protein coding)	-1.46749	-2.7654	-6.4628	2.0221e-05	0.000120531
LINC01107	long intergenic non-protein coding RNA 1107	-1.21973	-2.32902	-5.9802	4.39882e-05	0.000235742		LINC01107	long intergenic non-protein coding RNA 1107	-1.31376	-2.48588	-6.44123	2.09214e-05	0.000124171
PABPC3	poly(A) binding protein, cytoplasmic 3	1.09275	2.1328	5.96445	4.51429e-05	0.000240627		KRTAP2-3	keratin associated protein 2-3	2.06647	4.18861	6.31688	2.54909e-05	0.000145832
HRH4	histamine receptor H4	1.93962	3.83604	5.93521	4.73711e-05	0.000250894		CYTL1	cytokine-like 1	1.17471	2.25747	6.31005	2.57708e-05	0.00014719
DUSP2	dual specificity phosphatase 2	1.00963	2.0134	5.90727	4.96097e-05	0.000260756		SFN	stratifin	1.4512	2.73436	6.27787	2.71328e-05	0.000154079
SLC39A2	solute carrier family 39 (zinc transporter), member 2	1.00636	2.00883	5.89185	5.0892e-05	0.000266215		CAV1	caveolin 1, caveolae protein, 22kDa	1.25338	2.384	6.18272	3.1622e-05	0.000174745
LOC339988	uncharacterized LOC339988	1.07071	2.10046	5.85316	5.42652e-05	0.000280606		ADO	2-aminoethanethiol (cysteamine) dioxygenase	1.39175	2.62398	6.14426	3.36529e-05	0.000183913
CAV2	caveolin 2	1.16947	2.24929	5.79825	5.9462e-05	0.000303179		FOXC1	forkhead box C1	1.07085	2.10067	6.05417	3.89662e-05	0.000208345
ADO	2-aminoethanethiol (cysteamine) dioxygenase	1.30652	2.47345	5.76799	6.25469e-05	0.000316191		SCO2	SCO2 cytochrome c oxidase assembly protein	1.11758	2.16982	5.95028	4.62088e-05	0.000240024
SELPLG	selectin P ligand	1.00144	2.00199	5.74037	6.55083e-05	0.000329296		DLX3	distal-less homeobox 3	1.23451	2.35301	5.92613	4.80865e-05	0.000248287
FOXC1	forkhead box C1	1.0153	2.02133	5.74013	6.55358e-05	0.000329296		FAM43A	family with sequence similarity 43, member A	1.14789	2.21589	5.91914	4.86449e-05	0.000250424
LOC401442	uncharacterized LOC401442	1.09572	2.13719	5.7099	6.89485e-05	0.000343452		LRRC72	leucine rich repeat containing 72	1.17219	2.25353	5.88772	5.12408e-05	0.00026184
KRTAP10-7	keratin associated protein 10-7	1.34194	2.53493	5.66698	7.41182e-05	0.000364148		PROK2	prokineticin 2	1.05895	2.08342	5.8609	5.35725e-05	0.000271716
DLX3	distal-less homeobox 3	1.17083	2.25141	5.62044	8.01859e-05	0.000389175		STH	saitohin	-1.08286	-2.11823	-5.68302	7.21404e-05	0.00034938
GSTTP2	glutathione S-transferase theta pseudogene 2	1.4016	2.64195	5.58491	8.5169e-05	0.0004081		FLJ25917	uncharacterized LOC401585	1.044	2.06194	5.50349	9.78493e-05	0.000450862
KRTAP2-3	keratin associated protein 2-3	1.759	3.38462	5.37697	0.000121623	0.000550631		SLED1	proteoglycan 3 pseudogene	1.12877	2.18672	5.49392	9.94651e-05	0.000456888
PHLDA2	pleckstrin homology-like domain, family A, member 2	1.85489	3.61723	5.36528	0.000124106	0.000560338		FOXQ1	forkhead box Q1	1.79697	3.47491	5.49017	0.000100105	0.000459116
HIST1H3B	histone cluster 1, H3b	-1.53146	-2.89077	-5.30332	0.000138179	0.000613153		ASB9P1	ankyrin repeat and SOCS box containing 9 pseudogene 1	-1.06235	-2.08833	-5.45398	0.000106514	0.000483762
CGB7	chorionic gonadotropin, beta polypeptide 7	1.15231	2.22269	5.25382	0.000150619	0.000660453		MT1M	metallothionein 1M	1.05277	2.07451	5.13339	0.000186018	0.000776825
FAM46B	family with sequence similarity 46, member B	1.2526	2.38271	5.12112	0.000190084	0.000802167		PTX3	pentraxin 3, long	1.13472	2.19576	5.12152	0.000189949	0.00079099
HIST1H1B	histone cluster 1, H1b	-1.4021	-2.64287	-5.06968	0.000208163	0.00086736		ADM	adrenomedullin	1.58447	2.99897	5.10947	0.000194031	0.000805245
TUSC7	tumor suppressor candidate 7 (non-protein coding)	-1.1364	-2.19831	-5.00467	0.000233607	0.000958949		CELF2-AS1	CELF2 antisense RNA 1	-1.44837	-2.72899	-4.98613	0.000241441	0.000970954
FOXQ1	forkhead box Q1	1.6317	3.09879	4.98523	0.000241828	0.000987423		CCL20	chemokine (C-C motif) ligand 20	1.18601	2.27522	4.92848	0.000267605	0.00105996
ZNF597	zinc finger protein 597	1.51972	2.86735	4.94867	0.000258122	0.00104288		SMIM6	small integral membrane protein 6	1.21741	2.32528	4.91283	0.000275202	0.0010857
HIST1H1D	histone cluster 1, H1d	-1.13357	-2.19401	-4.9193	0.000272032	0.00108976		PP12613	uncharacterized LOC100192379	1.09546	2.13682	4.86611	0.000299254	0.00116549
RBAKDN	RBAK downstream neighbor (non-protein coding)	1.01825	2.02547	4.90022	0.000281487	0.0011205		POU5F2	POU domain class 5, transcription factor 2	-1.35158	-2.55191	-4.73305	0.000380484	0.00142755
SERPINE1	serpin peptidase inhibitor, clade E (nexin, plasminogen activator inhibitor type 1), member 1	1.26389	2.40143	4.74093	0.000375091	0.00142822		FOXF2	forkhead box F2	1.17038	2.2507	4.62883	0.000459945	0.00167632
DLGAP1-AS3	DLGAP1 antisense RNA 3	-1.01642	-2.02289	-4.54628	0.000535005	0.00193427		HIST1H3B	histone cluster 1, H3b	-1.3297	-2.51351	-4.60467	0.000480709	0.00173918
PMCH	pro-melanin-concentrating hormone	1.12427	2.17992	4.37241	0.000737519	0.00254631		CXCL8	chemokine (C-X-C motif) ligand 8	1.75811	3.38254	4.6014	0.000483593	0.00174748
HIST1H3E	histone cluster 1, H3e	-1.10854	-2.15627	-4.34713	0.00077299	0.00265114		MT1E	metallothionein 1E	1.24071	2.36314	4.59829	0.000486352	0.00175562
ISG15	ISG15 ubiquitin-like modifier	1.74492	3.35176	4.28097	0.000874354	0.00293482		SERPINE1	serpin peptidase inhibitor, clade E (nexin, plasminogen activator inhibitor type 1), member 1	1.21993	2.32936	4.57603	0.000506589	0.00181698
GAGE7	G antigen 7	1.28545	2.43758	4.26474	0.000901255	0.00300858		FLJ42102	uncharacterized LOC399923	1.04026	2.05659	4.55227	0.000529161	0.00188516
ST7-AS2	ST7 antisense RNA 2	-1.09427	-2.13504	-4.25043	0.000925677	0.0030802		TSTD1	thiosulfate sulfurtransferase (rhodanese)-like domain containing 1	1.73909	3.33825	4.54436	0.000536895	0.00190919
CELF2-AS1	CELF2 antisense RNA 1	-1.2289	-2.34389	-4.23061	0.000960646	0.00317823		KRT17	keratin 17	1.11741	2.16958	4.50814	0.000573866	0.00201786
IFI6	interferon, alpha-inducible protein 6	1.63071	3.09665	3.85175	0.00196549	0.00588826		FAM46B	family with sequence similarity 46, member B	1.05744	2.08123	4.3232	0.00080818	0.00272946
LEP	leptin	1.15085	2.22045	3.8267	0.00206168	0.00612518		GAGE7	G antigen 7	1.29478	2.4534	4.29571	0.000850638	0.00285244
LINC01124	long intergenic non-protein coding RNA 1124	1.18433	2.27258	3.64458	0.00292165	0.0082994		RFPL4AL1	ret finger protein-like 4A-like 1	1.06098	2.08636	4.29333	0.000854424	0.00286283
HIST1H1A	histone cluster 1, H1a	-1.46332	-2.75743	-3.54374	0.00354675	0.00980634		MPC1L	mitochondrial pyruvate carrier 1-like	1.12018	2.17374	4.18739	0.00104169	0.00339443
ZNF280A	zinc finger protein 280A	1.33546	2.52355	3.47732	0.004031	0.0109413		CXCL6	chemokine (C-X-C motif) ligand 6	1.04342	2.0611	3.9386	0.00166612	0.00507485
NANOG	Nanog homeobox	-1.2418	-2.36493	-3.40846	0.00460375	0.0122651		PHLDA2	pleckstrin homology-like domain, family A, member 2	1.33996	2.53143	3.87583	0.00187736	0.00563239
CCDC89	coiled-coil domain containing 89	-1.1081	-2.15562	-3.28404	0.00585484	0.015173		OR56B4	olfactory receptor, family 56, subfamily B, member 4	1.2	2.29739	3.47224	0.00407065	0.0110431
HSPB3	heat shock 27kDa protein 3	1.09069	2.12975	3.08359	0.00862691	0.0212445		LGALS7	lectin, galactoside-binding, soluble, 7	1.08998	2.12871	3.45115	0.00423966	0.0114255
TSTD1	thiosulfate sulfurtransferase (rhodanese)-like domain containing 1	1.02475	2.03461	2.67775	0.018844	0.0418807		OR8D1	olfactory receptor, family 8, subfamily D, member 1	-1.32139	-2.49906	-3.25076	0.00624387	0.0159159
CXCL8	chemokine (C-X-C motif) ligand 8	1.01176	2.01636	2.64801	0.0199455	0.0439611		FMO2	flavin containing monooxygenase 2 (non-functional)	1.18127	2.26776	3.22703	0.00653707	0.0165778
CD70	CD70 molecule	1.0275	2.03849	2.6003	0.0218452	0.0475036		ALPPL2	alkaline phosphatase, placental-like 2	1.00484	2.00673	3.10607	0.00825999	0.0202617
TWIST1	twist family bHLH transcription factor 1	1.01504	2.02096	2.57303	0.0230086	0.0496798		C3orf84	chromosome 3 open reading frame 84	-1.04613	-2.06498	-2.87094	0.0130051	0.0299439
								GIMAP1	GTPase, IMAP family member 1	1.93432	3.82198	2.72727	0.0171397	0.0380238
								GRXCR1	glutaredoxin, cysteine rich 1	-1.24637	-2.37244	-2.72544	0.0172	0.038121
								TAS2R39	taste receptor, type 2, member 39	-2.41698	-5.34052	-2.61559	0.021218	0.0457896
								ISG15	ISG15 ubiquitin-like modifier	1.04615	2.06502	2.56662	0.0232905	0.0496331
