# Supplementary material for: DNA damage and transcriptional regulation in iPSC-derived neurons from Ataxia Telangiectasia patients
Source: Sci Rep. 2019 Jan 24;9:651. doi: 10.1038/s41598-018-36912-0 (PMC6346060; doi:10.1038/s41598-018-36912-0)
Supplement: Supplementary file 3 — Dataset 2 [file 41598_2018_36912_MOESM3_ESM.xlsx]

## Sheet: Suppl.Table 2
Supplementary table 2. List of significantly enriched gene sets obtained through GSEA in WT2 and WT2+ATMi cells after CPT treatment
WT2+CPT vs WT2 untreated							WT2+ATMi+CPT vs WT2+ATMi untreated
NAME	SIZE	ES	NES	NOM p-val	FDR q-val		NAME	SIZE	ES	NES	NOM p-val	FDR q-val
GO_ESTABLISHMENT_OR_MAINTENANCE_OF_CELL_POLARITY	138	-0.51188	-2.17482	0	0.00453711		GO_RIBOSOME_BIOGENESIS	302	0.559551	2.19661	0	0
GO_REGULATION_OF_SMALL_GTPASE_MEDIATED_SIGNAL_TRANSDUCTION	274	-0.476659	-2.12852	0	0.00534653		GO_NCRNA_PROCESSING	373	0.535429	2.12436	0	0.00029102
GO_REGULATION_OF_NEURON_MIGRATION	28	-0.688604	-2.13294	0	0.00574993		GO_RIBONUCLEOPROTEIN_COMPLEX_BIOGENESIS	424	0.529071	2.12924	0	0.00043653
GO_TRNA_PROCESSING	108	0.581546	1.97324	0	0.00581528		GO_RRNA_METABOLIC_PROCESS	251	0.541602	2.10465	0	0.000437315
GO_CYCLIC_NUCLEOTIDE_CATABOLIC_PROCESS	17	-0.808827	-2.18337	0	0.00604948		GO_TRNA_PROCESSING	108	0.59393	2.07584	0	0.00101301
GO_NEGATIVE_REGULATION_OF_CHROMOSOME_SEGREGATION	28	-0.722703	-2.20493	0	0.00678318		GO_MATURATION_OF_SSU_RRNA	41	0.686372	2.07768	0	0.00103832
GO_SPINDLE_CHECKPOINT	24	-0.711496	-2.14647	0	0.00689992		GO_REGULATION_OF_NEURON_MIGRATION	28	-0.725023	-2.26296	0	0.00135929
GO_RESPONSE_TO_CORTICOSTERONE	26	0.748498	1.97394	0	0.0072691		GO_REGULATION_OF_RHO_PROTEIN_SIGNAL_TRANSDUCTION	105	-0.547048	-2.2174	0	0.00189302
GO_VENTRICULAR_SYSTEM_DEVELOPMENT	26	-0.690606	-2.08873	0	0.0074575		GO_REGULATION_OF_SMALL_GTPASE_MEDIATED_SIGNAL_TRANSDUCTION	274	-0.487929	-2.20004	0	0.00200805
GO_REGULATION_OF_RAS_PROTEIN_SIGNAL_TRANSDUCTION	180	-0.490806	-2.09267	0	0.00794897		GO_RIBOSOMAL_SMALL_SUBUNIT_BIOGENESIS	57	0.641013	2.04694	0	0.00211809
GO_ESTABLISHMENT_OF_CELL_POLARITY	86	-0.549672	-2.10262	0	0.00801167		GO_CELL_PROLIFERATION_IN_FOREBRAIN	27	-0.732828	-2.21828	0	0.00236627
GO_RIBOSOME_BIOGENESIS	302	0.52595	1.97979	0	0.00886719		GO_TRNA_MODIFICATION	55	0.636471	2.02359	0	0.00239745
GO_DEMETHYLATION	51	-0.585302	-2.0624	0	0.00986828		GO_ESTABLISHMENT_OR_MAINTENANCE_OF_CELL_POLARITY	138	-0.510448	-2.17577	0	0.00267904
GO_TRNA_MODIFICATION	55	0.627039	1.94382	0	0.0102243		GO_CYCLIC_NUCLEOTIDE_CATABOLIC_PROCESS	17	-0.818982	-2.23041	0	0.00271515
GO_INACTIVATION_OF_MAPK_ACTIVITY	25	0.740615	1.99377	0	0.010396		GO_SPINDLE_CHECKPOINT	24	-0.750119	-2.28224	0	0.00271859
GO_PROTEIN_DEALKYLATION	27	-0.674687	-2.04482	0	0.0106326		GO_SOMATIC_STEM_CELL_DIVISION	22	-0.721498	-2.16139	0	0.00300407
GO_REGULATION_OF_RHO_PROTEIN_SIGNAL_TRANSDUCTION	105	-0.547634	-2.21188	0	0.0106465		GO_REGULATION_OF_RAS_PROTEIN_SIGNAL_TRANSDUCTION	180	-0.49864	-2.14633	0	0.003553
GO_NEUROBLAST_PROLIFERATION	29	-0.665628	-2.05071	0	0.0107746		GO_INACTIVATION_OF_MAPK_ACTIVITY	25	0.727716	1.99824	0	0.00396009
GO_SOMATIC_STEM_CELL_DIVISION	22	-0.680873	-2.03392	0	0.0112749		GO_RESPONSE_TO_CORTICOSTERONE	26	0.733675	1.98473	0	0.00425453
GO_PROTEIN_LOCALIZATION_TO_CENTROSOME	15	-0.790149	-2.05266	0	0.011547		GO_MICROTUBULE_BUNDLE_FORMATION	59	-0.579123	-2.10603	0	0.00482552
GO_MICROTUBULE_BUNDLE_FORMATION	59	-0.568167	-2.0367	0	0.0116162		GO_NEGATIVE_REGULATION_OF_CHROMOSOME_SEGREGATION	28	-0.687958	-2.09932	0	0.00496242
GO_GLUTAMATE_RECEPTOR_SIGNALING_PATHWAY	41	-0.604484	-2.02075	0	0.0132297		GO_MUSCLE_HYPERTROPHY	25	-0.692711	-2.11013	0	0.00504565
GO_NEURAL_PRECURSOR_CELL_PROLIFERATION	70	-0.536775	-1.99439	0	0.0148225		GO_RESPONSE_TO_MINERALOCORTICOID	34	0.672075	1.96577	0	0.0056456
GO_CELL_PROLIFERATION_IN_FOREBRAIN	27	-0.666132	-2.00381	0	0.0148931		GO_TRNA_METABOLIC_PROCESS	168	0.525774	1.96833	0	0.00584115
GO_RIBONUCLEOTIDE_CATABOLIC_PROCESS	28	-0.652033	-1.99996	0	0.0149746		GO_STEM_CELL_DIVISION	29	-0.642198	-2.07635	0	0.0059715
GO_NEGATIVE_REGULATION_OF_MITOTIC_NUCLEAR_DIVISION	33	-0.624167	-1.99667	0	0.0150341		GO_ESTABLISHMENT_OF_CELL_POLARITY	86	-0.538168	-2.07819	0	0.00612275
GO_PROTEIN_DEMETHYLATION	27	-0.674687	-2.00847	0	0.0150556		GO_MATURATION_OF_SSU_RRNA_FROM_TRICISTRONIC_RRNA_TRANSCRIPT_SSU_RRNA_5_8S_RRNA_LSU_RRNA_	33	0.672975	1.94694	0	0.00694242
GO_RIBONUCLEOPROTEIN_COMPLEX_BIOGENESIS	424	0.490434	1.89843	0	0.0166768		GO_VENTRICULAR_SYSTEM_DEVELOPMENT	26	-0.684271	-2.06552	0	0.00698306
GO_RRNA_METABOLIC_PROCESS	251	0.50879	1.90604	0	0.0166943		GO_POSITIVE_REGULATION_OF_CARDIAC_MUSCLE_CELL_PROLIFERATION	19	-0.713836	-2.05849	0	0.00712895
GO_NEGATIVE_REGULATION_OF_CHROMOSOME_ORGANIZATION	96	-0.49972	-1.97596	0	0.0169375		GO_NEURAL_PRECURSOR_CELL_PROLIFERATION	70	-0.549017	-2.05004	0	0.00741105
GO_REGULATION_OF_CHROMOSOME_SEGREGATION	83	-0.514696	-1.97826	0	0.0171447		GO_NEGATIVE_REGULATION_OF_CHROMOSOME_ORGANIZATION	96	-0.51316	-2.0464	0	0.00743861
GO_REGULATION_OF_SISTER_CHROMATID_SEGREGATION	66	-0.535902	-1.97856	0	0.0178902		GO_PROTEIN_LOCALIZATION_TO_CENTROSOME	15	-0.781101	-2.03391	0	0.00963644
GO_FILOPODIUM_ASSEMBLY	17	-0.71779	-1.95768	0	0.0190432		GO_POSITIVE_REGULATION_OF_HEART_GROWTH	27	-0.654662	-2.01563	0	0.010082
GO_STEM_CELL_DIVISION	29	-0.607509	-1.95999	0	0.0193805		GO_PROTEIN_DEALKYLATION	27	-0.666333	-2.02559	0	0.0102673
GO_NCRNA_PROCESSING	373	0.524336	1.99944	0	0.0199633		GO_PROTEIN_DEMETHYLATION	27	-0.666333	-2.01189	0	0.0103198
GO_TRNA_METABOLIC_PROCESS	168	0.517293	1.86988	0	0.0203266		GO_NEGATIVE_REGULATION_OF_CHROMATIN_MODIFICATION	45	-0.581195	-2.00813	0	0.0103325
GO_IRE1_MEDIATED_UNFOLDED_PROTEIN_RESPONSE	55	0.605507	1.87305	0	0.0208686		GO_RIBONUCLEOTIDE_CATABOLIC_PROCESS	28	-0.650401	-2.00234	0	0.0103616
GO_EMBRYONIC_PATTERN_SPECIFICATION	57	-0.536681	-1.94068	0	0.022659		GO_NEGATIVE_REGULATION_OF_HISTONE_METHYLATION	16	-0.751038	-2.01604	0	0.0104227
GO_POSITIVE_REGULATION_OF_CARDIAC_MUSCLE_CELL_PROLIFERATION	19	-0.675706	-1.93723	0	0.0227891		GO_EMBRYONIC_PATTERN_SPECIFICATION	57	-0.547618	-2.005	0	0.010496
GO_RESPONSE_TO_MINERALOCORTICOID	34	0.655395	1.87343	0	0.023096		GO_CILIUM_ORGANIZATION	173	-0.460306	-2.01964	0	0.0106066
GO_DORSAL_VENTRAL_AXIS_SPECIFICATION	20	-0.67961	-1.91914	0	0.0267388		GO_DEMETHYLATION	51	-0.562971	-1.99883	0	0.0106425
GO_CELL_MORPHOGENESIS_INVOLVED_IN_NEURON_DIFFERENTIATION	362	-0.414738	-1.91091	0	0.0270048		GO_DENDRITE_DEVELOPMENT	79	-0.533449	-2.00285	0	0.0106484
GO_DENDRITE_DEVELOPMENT	79	-0.51591	-1.91346	0	0.0271982		GO_NEUROBLAST_PROLIFERATION	29	-0.637122	-1.98504	0	0.0117785
GO_POSITIVE_REGULATION_OF_CYTOKINESIS	32	-0.599017	-1.92005	0.00321543	0.0274765		GO_RIBOSOMAL_LARGE_SUBUNIT_BIOGENESIS	48	0.611285	1.90569	0	0.013379
GO_LAMELLIPODIUM_ORGANIZATION	35	-0.587252	-1.9149	0	0.0274891		GO_RNA_MODIFICATION	112	0.532212	1.88922	0	0.0151568
GO_SISTER_CHROMATID_COHESION	107	-0.474379	-1.89571	0	0.031619		GO_COFACTOR_BIOSYNTHETIC_PROCESS	159	0.509075	1.89192	0	0.0153441
GO_MATURATION_OF_SSU_RRNA	41	0.623517	1.83789	0	0.0345169		GO_GPI_ANCHOR_METABOLIC_PROCESS	33	0.654403	1.89284	0	0.0160766
GO_GMP_METABOLIC_PROCESS	20	-0.657903	-1.88229	0	0.0358678		GO_REGULATION_OF_SISTER_CHROMATID_COHESION	17	-0.715728	-1.93947	0	0.0202105
GO_CYCLIC_NUCLEOTIDE_METABOLIC_PROCESS	55	-0.522595	-1.8744	0	0.0382678		GO_CELL_MORPHOGENESIS_INVOLVED_IN_NEURON_DIFFERENTIATION	362	-0.418564	-1.9377	0	0.0202813
GO_IONOTROPIC_GLUTAMATE_RECEPTOR_SIGNALING_PATHWAY	24	-0.619024	-1.84851	0	0.0413053		GO_CAMP_METABOLIC_PROCESS	32	-0.610042	-1.93012	0	0.0215903
GO_NEGATIVE_REGULATION_OF_NUCLEAR_DIVISION	45	-0.538729	-1.85384	0	0.0414243		GO_PROTEIN_TARGETING_TO_MITOCHONDRION	48	0.593943	1.85938	0.00149701	0.02195
GO_LAMELLIPODIUM_ASSEMBLY	29	-0.587029	-1.8645	0	0.0417849		GO_CELL_PROJECTION_ASSEMBLY	249	-0.429222	-1.93064	0	0.0220057
GO_NEURON_MIGRATION	108	-0.463821	-1.84105	0	0.0417965		GO_FILOPODIUM_ASSEMBLY	17	-0.695985	-1.92288	0	0.0227394
GO_POSITIVE_REGULATION_OF_HEART_GROWTH	27	-0.60758	-1.86173	0.00331126	0.0418581		GO_GMP_METABOLIC_PROCESS	20	-0.670277	-1.92042	0	0.0228042
GO_CEREBRAL_CORTEX_DEVELOPMENT	104	-0.457234	-1.85926	0	0.0418929		GO_OXIDOREDUCTION_COENZYME_METABOLIC_PROCESS	99	0.533139	1.85941	0	0.0231052
GO_EPHRIN_RECEPTOR_SIGNALING_PATHWAY	84	-0.476583	-1.84418	0	0.0419335		GO_MICROTUBULE_BASED_MOVEMENT	195	-0.438147	-1.91651	0	0.0231205
GO_FOREBRAIN_GENERATION_OF_NEURONS	66	-0.512302	-1.85489	0	0.0419525		GO_DENDRITE_MORPHOGENESIS	42	-0.559296	-1.91035	0	0.0235232
GO_ESTABLISHMENT_OF_EPITHELIAL_CELL_POLARITY	22	-0.641597	-1.8488	0.00288184	0.0419743		GO_NEGATIVE_REGULATION_OF_MITOTIC_NUCLEAR_DIVISION	33	-0.592418	-1.91131	0	0.0238976
GO_DENDRITE_MORPHOGENESIS	42	-0.542579	-1.84175	0	0.0423386		GO_ENTRAINMENT_OF_CIRCADIAN_CLOCK_BY_PHOTOPERIOD	19	0.711691	1.86064	0	0.0239572
GO_MUSCLE_HYPERTROPHY	25	-0.608709	-1.84888	0	0.0429173		GO_GLUTAMATE_RECEPTOR_SIGNALING_PATHWAY	41	-0.563473	-1.88943	0	0.0273803
GO_NEURON_PROJECTION_MORPHOGENESIS	393	-0.396129	-1.83601	0	0.0434466		GO_MICROTUBULE_CYTOSKELETON_ORGANIZATION	324	-0.413999	-1.89069	0	0.0275908
GO_SISTER_CHROMATID_SEGREGATION	169	-0.426942	-1.83067	0	0.04504		GO_CYCLIC_NUCLEOTIDE_METABOLIC_PROCESS	55	-0.519377	-1.88759	0	0.0276029
GO_MICROTUBULE_CYTOSKELETON_ORGANIZATION	324	-0.403768	-1.82891	0	0.0451205		GO_CYTOCHROME_COMPLEX_ASSEMBLY	16	0.745118	1.84295	0.00155763	0.0279261
GO_REGULATION_OF_DENDRITE_DEVELOPMENT	115	-0.441792	-1.82313	0	0.0464416		GO_POSITIVE_REGULATION_OF_ORGAN_GROWTH	36	-0.573439	-1.89168	0	0.028148
GO_NEURON_PROJECTION_GUIDANCE	202	-0.414796	-1.81596	0	0.0475667		GO_PEPTIDYL_THREONINE_MODIFICATION	46	-0.553131	-1.87577	0.00323625	0.0308518
GO_RETINAL_GANGLION_CELL_AXON_GUIDANCE	18	-0.653733	-1.81445	0.00318471	0.0477348		GO_NEGATIVE_REGULATION_OF_HISTONE_MODIFICATION	36	-0.57282	-1.87166	0	0.0314618
GO_CGMP_METABOLIC_PROCESS	23	-0.613678	-1.81617	0.0031746	0.0482537		GO_COFACTOR_METABOLIC_PROCESS	322	0.461141	1.82637	0	0.0349396
GO_REGULATION_OF_ESTABLISHMENT_OR_MAINTENANCE_OF_CELL_POLARITY	22	-0.632817	-1.81746	0	0.048406		GO_NEURON_PROJECTION_MORPHOGENESIS	393	-0.39713	-1.85418	0	0.0361645
GO_DORSAL_VENTRAL_PATTERN_FORMATION	88	-0.461789	-1.80958	0	0.0491961		GO_REGULATION_OF_ESTABLISHMENT_OR_MAINTENANCE_OF_CELL_POLARITY	22	-0.641428	-1.85524	0	0.0367186
GO_EMBRYONIC_CAMERA_TYPE_EYE_MORPHOGENESIS	24	-0.610886	-1.80577	0.00623053	0.0493569		GO_REGULATION_OF_DENDRITE_DEVELOPMENT	115	-0.445964	-1.84396	0	0.0371045
GO_MICROTUBULE_BASED_MOVEMENT	195	-0.415369	-1.80739	0	0.049497		GO_AXONEME_ASSEMBLY	37	-0.555326	-1.84859	0	0.0374428
GO_NEGATIVE_REGULATION_OF_HISTONE_METHYLATION	16	-0.680475	-1.80321	0.00810811	0.0496463		GO_NEURON_PROJECTION_GUIDANCE	202	-0.418684	-1.84442	0	0.037662
							GO_IONOTROPIC_GLUTAMATE_RECEPTOR_SIGNALING_PATHWAY	24	-0.618587	-1.84506	0	0.0381575
							GO_EPHRIN_RECEPTOR_SIGNALING_PATHWAY	84	-0.472492	-1.83013	0	0.0424535
							GO_DETECTION_OF_CHEMICAL_STIMULUS_INVOLVED_IN_SENSORY_PERCEPTION_OF_TASTE	38	-0.550247	-1.82646	0	0.0436929
							GO_TRANSCRIPTION_FROM_RNA_POLYMERASE_I_PROMOTER	35	0.616781	1.80452	0	0.0443076
							GO_UTERUS_DEVELOPMENT	18	-0.657315	-1.82324	0.00268097	0.0444724
							GO_PROTEIN_FOLDING	210	0.468746	1.80183	0	0.044706
							GO_TRANSLATIONAL_TERMINATION	92	0.51982	1.79922	0	0.0449491
							GO_PHOTOPERIODISM	24	0.649737	1.80529	0.00150376	0.0453958
							GO_MICROTUBULE_BASED_PROCESS	488	-0.385481	-1.81941	0	0.0456638
							GO_COENZYME_METABOLIC_PROCESS	255	0.467305	1.80565	0	0.0471055
							GO_REGULATION_OF_INTRINSIC_APOPTOTIC_SIGNALING_PATHWAY	136	0.491722	1.78142	0	0.048524
							GO_LAMELLIPODIUM_ORGANIZATION	35	-0.550981	-1.80981	0	0.0485781
							GO_NEGATIVE_REGULATION_OF_NUCLEAR_DIVISION	45	-0.524337	-1.81045	0	0.0490478
							GO_PROTEIN_LOCALIZATION_TO_MITOCHONDRION	66	0.53701	1.78253	0	0.0491451
							GO_ESTABLISHMENT_OF_EPITHELIAL_CELL_POLARITY	22	-0.623255	-1.80393	0.00271003	0.0491636
							GO_CELLULAR_ALDEHYDE_METABOLIC_PROCESS	81	0.517855	1.77795	0	0.0493632
							GO_DORSAL_VENTRAL_AXIS_SPECIFICATION	20	-0.637355	-1.80508	0.0030303	0.0494581
