# Supplementary material for: DNA damage and transcriptional regulation in iPSC-derived neurons from Ataxia Telangiectasia patients
Source: Sci Rep. 2019 Jan 24;9:651. doi: 10.1038/s41598-018-36912-0 (PMC6346060; doi:10.1038/s41598-018-36912-0)
Supplement: Supplementary file 4 — Dataset 3 [file 41598_2018_36912_MOESM4_ESM.xlsx]

## Sheet: transcripts DE CPT.untr
ensemblEGID:EG:SYM	ensemblGID:ensemblTID:length	length	CPT-untr (HD)	R15-untr (HD)	R30-untr (HD)	CPT-untr (AT)	R15-untr (AT)	R30-untr (AT)
ENSG00000054654:23224:SYNE2	ENSG00000054654_ENST00000554584_20508	20508	-0.940875	-1.19237	-1.1156	-1.63117	-0.856626	-1.05443
ENSG00000198626:6262:RYR2	ENSG00000198626_ENST00000366574_16562	16562	-0.429193	-0.038082	0.0475739	-1.02023	-0.376657	-0.679886
ENSG00000178209:5339:PLEC	ENSG00000178209_ENST00000322810_15249	15249	1.16616	1.14362	1.29888	0.353173	0.0717357	0.539541
ENSG00000104290:7976:FZD3	ENSG00000104290_ENST00000240093_13726	13726	1.12825	0.985029	0.852964	0.178498	0.0640789	0.0520336
ENSG00000143669:1130:LYST	ENSG00000143669_ENST00000389794_13480	13480	1.7334	-0.359236	0.136665	0.387646	0.133556	-0.517779
ENSG00000164796:114788:CSMD3	ENSG00000164796_ENST00000297405_13212	13212	0.525956	-0.0357137	0.467838	-1.34191	0.00142019	-0.546152
ENSG00000112715:7422:VEGFA	ENSG00000112715_ENST00000480614_12167	12167	0.863359	1.17028	1.60894	1.32756	1.76597	1.9165
ENSG00000162825:100288142:NBPF20	ENSG00000162825_ENST00000369365_11691	11691	-1.35134	-1.13336	-0.961545	0.354424	0.23074	-0.174255
ENSG00000146414:257218:SHPRH	ENSG00000146414_ENST00000433355_11660	11660	-1.41642	-1.13873	-1.53209	-0.728138	-0.746255	-1.21401
ENSG00000115266:10297:APC2	ENSG00000115266_ENST00000535453_11650	11650	1.2014	0.887001	1.01333	1.06331	0.709424	0.94918
ENSG00000086758:10075:HUWE1	ENSG00000086758_ENST00000427052_11438	11438	0.164114	0.0170116	0.123387	1.14656	0.711275	0.438958
ENSG00000113648:9555:H2AFY	ENSG00000113648_ENST00000512507_10982	10982	-0.897297	-1.0099	-1.15534	-1.02046	-1.19435	-0.988817
ENSG00000069188:54549:SDK2	ENSG00000069188_ENST00000392650_10723	10723	1.30189	0.860582	0.441656	-0.216075	0.0668105	0.731893
ENSG00000185920:5727:PTCH1	ENSG00000185920_ENST00000375290_10631	10631	-0.891438	-0.833899	-0.814954	-1.09652	-1.0036	-1.10297
ENSG00000103994:64397:ZNF106	ENSG00000103994_ENST00000263805_10460	10460	-1.26391	-1.09891	-1.15864	-0.0422703	-0.498602	-0.547335
ENSG00000144061:4867:NPHP1	ENSG00000144061_ENST00000496524_10006	10006	-0.72368	-0.986118	-1.07241	-1.28023	-1.41072	-1.86956
ENSG00000049618:57492:ARID1B	ENSG00000049618_ENST00000346085_9639	9639	-1.25828	-0.164903	-0.493849	-0.495593	-1.0425	-1.57198
ENSG00000185008:6092:ROBO2	ENSG00000185008_ENST00000470802_9570	9570	-1.62227	-2.14935	-1.90919	-1.24541	-1.71292	-1.76764
ENSG00000162714:84838:ZNF496	ENSG00000162714_ENST00000462139_9243	9243	-0.769848	-0.645339	-0.519568	-1.18633	-1.19144	-0.642051
ENSG00000135365:51317:PHF21A	ENSG00000135365_ENST00000527401_8954	8954	-0.83904	-0.648635	-0.701214	-1.06718	-0.857868	-1.19244
ENSG00000224078	ENSG00000224078_ENST00000546682_8842	8842	-0.814977	-0.572116	-0.885609	-1.05091	-0.878437	-1.14683
ENSG00000119321:23307:FKBP15	ENSG00000119321_ENST00000446284_8807	8807	-0.922448	-0.866802	-1.24161	-1.11131	-0.865291	-0.654075
ENSG00000177200:80205:CHD9	ENSG00000177200_ENST00000219084_8739	8739	-1.36584	-1.18929	-0.878353	-1.79044	-1.6226	-1.00049
ENSG00000230551	ENSG00000230551_ENST00000499521_8636	8636	-1.12611	-1.2789	-1.51616	-0.798661	-0.498907	-1.18145
ENSG00000101639:55125:CEP192	ENSG00000101639_ENST00000513432_8635	8635	-1.28323	-0.853699	-1.59712	-1.63776	-0.798737	-1.41622
ENSG00000117713:8289:ARID1A	ENSG00000117713_ENST00000324856_8577	8577	1.31688	0.92199	0.933751	0.228853	-0.151967	0.523589
ENSG00000185920:5727:PTCH1	ENSG00000185920_ENST00000430669_8232	8232	-1.20027	-0.734579	-1.12709	-0.702207	-0.578525	-0.288143
ENSG00000126001:11190:CEP250	ENSG00000126001_ENST00000342580_8155	8155	1.35875	1.16177	1.42722	0.217265	0.848934	0.340047
ENSG00000158987:51735:RAPGEF6	ENSG00000158987_ENST00000307984_8079	8079	-1.31511	-1.18601	-1.02571	-0.0309192	-0.655108	-0.456958
ENSG00000185823:23742:NPAP1	ENSG00000185823_ENST00000329468_8053	8053	-0.932139	-0.58543	-0.836474	-1.10039	-0.463536	-0.765737
ENSG00000157625:257397:TAB3	ENSG00000157625_ENST00000467136_7987	7987	-1.49335	-1.39783	-1.56526	-0.80838	-0.493453	-1.715
ENSG00000104067:7082:TJP1	ENSG00000104067_ENST00000346128_7950	7950	-0.416403	-0.0356025	-0.067361	1.23182	0.451242	0.0255653
ENSG00000197694:6709:SPTAN1	ENSG00000197694_ENST00000372731_7857	7857	-0.745482	-0.652104	-0.156697	-1.23124	-0.298942	0.254917
ENSG00000006283:8913:CACNA1G	ENSG00000006283_ENST00000352832_7848	7848	1.04795	0.622704	0.740315	0.350408	0.56668	0.498318
ENSG00000129292:51105:PHF20L1	ENSG00000129292_ENST00000469979_7822	7822	-1.19251	-0.863715	-0.886447	-0.674296	-0.570451	-1.10926
ENSG00000053524:23101:MCF2L2	ENSG00000053524_ENST00000488149_7813	7813	-0.518465	-0.0694395	-0.845166	-1.38434	-1.06688	-0.622031
ENSG00000140332:7090:TLE3	ENSG00000140332_ENST00000557815_7809	7809	-1.28239	-1.56285	-1.5272	-1.68118	-1.87197	-1.90578
ENSG00000165238:65268:WNK2	ENSG00000165238_ENST00000432730_7792	7792	-0.0563598	-0.0801709	0.226519	1.16955	0.561917	0.324753
ENSG00000131018:23345:SYNE1	ENSG00000131018_ENST00000478916_7780	7780	-1.17631	-1.26064	-1.23297	-1.22416	-1.07608	-1.58146
ENSG00000007545:57585:CRAMP1	ENSG00000007545_ENST00000397412_7772	7772	1.16268	0.535232	0.948729	0.134419	-0.201432	-0.385755
ENSG00000115414:2335:FN1	ENSG00000115414_ENST00000443816_7762	7762	-0.0720242	0.0600546	0.553584	1.07912	0.723998	0.257989
ENSG00000142949:5792:PTPRF	ENSG00000142949_ENST00000359947_7727	7727	1.49996	1.17492	1.01207	-0.467167	0.0538215	-0.181958
ENSG00000109118:57649:PHF12	ENSG00000109118_ENST00000577226_7679	7679	-1.39837	-1.18563	-0.934995	-0.768253	-0.897724	-0.716829
ENSG00000153944:124540:MSI2	ENSG00000153944_ENST00000583705_7612	7612	-0.713388	-0.8161	-1.00173	-1.51258	-1.64018	-1.46353
ENSG00000163629:5783:PTPN13	ENSG00000163629_ENST00000316707_7546	7546	-1.01658	-0.454682	0.0893377	1.35801	0.929829	0.268997
ENSG00000198707:80184:CEP290	ENSG00000198707_ENST00000309041_7544	7544	-1.27232	-0.523941	-1.08422	-0.989409	-0.885694	-1.43971
ENSG00000116062:2956:MSH6	ENSG00000116062_ENST00000234420_7476	7476	-1.42243	-1.1391	-0.851213	-0.707441	-0.469073	-0.851245
ENSG00000075568:23505:TMEM131	ENSG00000075568_ENST00000485245_7473	7473	-1.45559	-1.58855	-1.68643	-1.81054	-1.36072	-1.68388
ENSG00000178567:9852:EPM2AIP1	ENSG00000178567_ENST00000322716_7439	7439	0.938506	0.842604	0.876026	1.12319	0.945509	1.03444
ENSG00000182670:7267:TTC3	ENSG00000182670_ENST00000476784_7425	7425	-1.02261	-0.722523	-0.778558	-1.24012	-1.18468	-1.84059
ENSG00000100888:57680:CHD8	ENSG00000100888_ENST00000430710_7420	7420	-0.246793	0.568142	1.17901	1.24922	1.43561	0.736135
ENSG00000172466:7572:ZNF24	ENSG00000172466_ENST00000589881_7419	7419	0.909757	0.986533	1.32104	1.17759	1.33649	1.58032
ENSG00000186001:84859:LRCH3	ENSG00000186001_ENST00000438796_7394	7394	0.239107	0.593885	0.398517	-1.54092	-0.783397	-0.624089
ENSG00000153560:7342:UBP1	ENSG00000153560_ENST00000492136_7394	7394	-1.02042	-1.31422	-1.42424	-1.67441	-1.27117	-1.28618
ENSG00000120616:80314:EPC1	ENSG00000120616_ENST00000495790_7386	7386	-1.92547	-1.92322	-2.06805	-2.11695	-1.87878	-2.24093
ENSG00000174804:8322:FZD4	ENSG00000174804_ENST00000531380_7383	7383	0.550607	0.621013	0.681758	1.51485	1.60792	1.54859
ENSG00000118689:2309:FOXO3	ENSG00000118689_ENST00000406360_7341	7341	1.15447	0.795457	1.00419	0.10739	0.088464	0.225504
ENSG00000168522:2339:FNTA	ENSG00000168522_ENST00000525099_7327	7327	-1.19106	-0.875909	-0.623821	-0.282728	0.170514	-0.418005
ENSG00000015479:9782:MATR3	ENSG00000015479_ENST00000505625_7306	7306	-1.31034	-1.32259	-0.945558	-1.10399	-1.47781	-1.52466
ENSG00000179270:388939:C2orf71	ENSG00000179270_ENST00000331664_7044	7044	0.100711	0.371545	0.425739	1.70086	0.999181	1.28598
ENSG00000196313:9883:POM121	ENSG00000196313_ENST00000395270_7011	7011	-1.08473	-1.07631	-0.552071	-0.818026	-1.08643	-0.345978
ENSG00000204713:5987:TRIM27	ENSG00000204713_ENST00000481474_7006	7006	-1.45527	-1.41236	-1.09314	-2.15187	-1.7055	-1.52223
ENSG00000185950:8660:IRS2	ENSG00000185950_ENST00000375856_6999	6999	1.7053	1.59679	1.65756	1.24044	1.23981	1.39769
ENSG00000099991:23523:CABIN1	ENSG00000099991_ENST00000405822_6952	6952	1.09964	0.869624	0.88109	-0.293175	-0.51134	0.0759794
ENSG00000134762:1825:DSC3	ENSG00000134762_ENST00000360428_6939	6939	-1.6668	-0.381451	-0.293564	0.590418	0.167595	0.0043205
ENSG00000213614:3073:HEXA	ENSG00000213614_ENST00000568777_6909	6909	-1.21024	-1.14716	-1.02063	-1.4244	-1.3031	-1.10295
ENSG00000147416:526:ATP6V1B2	ENSG00000147416_ENST00000523482_6907	6907	-0.977454	-0.680565	-0.092284	-1.02629	-0.127304	0.27755
ENSG00000159450:7062:TCHH	ENSG00000159450_ENST00000368804_6900	6900	1.54524	1.5875	1.53209	1.93563	1.86716	1.8893
ENSG00000100503:51199:NIN	ENSG00000100503_ENST00000453196_6785	6785	-0.456174	-1.21382	-0.0230467	-1.38707	-1.35434	-1.77502
ENSG00000124126:57580:PREX1	ENSG00000124126_ENST00000396220_6737	6737	-1.34184	-1.11033	-0.860828	-0.352452	-1.46738	-0.944165
ENSG00000076053:10179:RBM7	ENSG00000076053_ENST00000541475_6725	6725	1.33714	2.28691	2.46674	2.13602	2.44971	2.4233
ENSG00000197045:2764:GMFB	ENSG00000197045_ENST00000554908_6721	6721	0.950927	1.30338	1.48971	1.55512	1.3946	1.61897
ENSG00000176595:9920:KBTBD11	ENSG00000176595_ENST00000320248_6710	6710	1.12766	0.754388	0.589498	-0.135838	-0.282532	0.157633
ENSG00000165359:203522:INTS6L	ENSG00000165359_ENST00000493637_6710	6710	-1.03045	-1.00353	-0.939357	-0.669772	-0.733941	-0.946199
ENSG00000163251:7855:FZD5	ENSG00000163251_ENST00000295417_6708	6708	0.739727	0.480506	0.720509	1.3212	1.39263	1.56769
ENSG00000116991:57568:SIPA1L2	ENSG00000116991_ENST00000366630_6690	6690	0.0138424	-0.0307611	0.108994	-1.39813	-1.40103	-0.804921
ENSG00000136237:9771:RAPGEF5	ENSG00000136237_ENST00000344041_6621	6621	-1.30657	-0.39463	-0.690163	-0.526787	-0.48595	-0.578886
ENSG00000189367:9729:KIAA0408	ENSG00000189367_ENST00000368281_6580	6580	-1.63698	-1.39395	-1.53895	-1.65766	-1.28437	-1.9245
ENSG00000197565:1288:COL4A6	ENSG00000197565_ENST00000372216_6570	6570	-1.55036	-0.619281	-0.72218	-0.281268	-0.178963	-0.193504
ENSG00000164082:2912:GRM2	ENSG00000164082_ENST00000464585_6550	6550	1.29105	1.23643	1.44428	0.879126	0.882976	1.25916
ENSG00000156650:23522:KAT6B	ENSG00000156650_ENST00000490365_6532	6532	-1.41589	-1.37089	-1.6935	-0.852073	-1.32282	-2.01872
ENSG00000008869:54497:HEATR5B	ENSG00000008869_ENST00000354531_6525	6525	0.400337	-0.0638496	0.32534	1.59906	1.54578	1.60672
ENSG00000215012:79680:C22orf29	ENSG00000215012_ENST00000407472_6523	6523	1.33631	1.10482	1.19534	0.941537	0.433632	0.934523
ENSG00000138193:51196:PLCE1	ENSG00000138193_ENST00000371375_6514	6514	-1.27646	-0.690684	-0.966531	-1.195	-0.816272	-1.02342
ENSG00000136068:2317:FLNB	ENSG00000136068_ENST00000481470_6497	6497	-1.11645	-1.16346	-1.56107	-1.15827	-0.965715	-1.39053
ENSG00000122257:5930:RBBP6	ENSG00000122257_ENST00000562430_6482	6482	-1.45174	-0.856983	-0.883292	-1.79842	-1.04275	-1.17022
ENSG00000107554:23268:DNMBP	ENSG00000107554_ENST00000342239_6472	6472	-1.42239	-4.93316	-0.850297	-1.29095	-1.48741	-0.622363
ENSG00000162413:9903:KLHL21	ENSG00000162413_ENST00000377663_6445	6445	1.4796	1.7397	1.72223	1.36912	1.73396	1.78739
ENSG00000198265:9931:HELZ	ENSG00000198265_ENST00000579953_6365	6365	-0.860512	-1.37334	-0.688353	-1.07112	-0.665739	-1.00581
ENSG00000118900:29855:UBN1	ENSG00000118900_ENST00000396658_6336	6336	0.162544	0.759953	0.857874	1.25534	1.53068	1.22075
ENSG00000155085:221264:AK9	ENSG00000155085_ENST00000424296_6326	6326	-1.32262	-0.619418	-1.06402	-0.507761	-0.0949932	-0.583156
ENSG00000138670:153020:RASGEF1B	ENSG00000138670_ENST00000436139_6323	6323	-1.27714	-0.988945	-0.510394	-2.22901	-1.03334	-0.66394
ENSG00000177054:54503:ZDHHC13	ENSG00000177054_ENST00000525490_6304	6304	-1.14015	-0.620652	-0.829745	-0.144518	-0.816562	-1.68023
ENSG00000131016:9590:AKAP12	ENSG00000131016_ENST00000354675_6287	6287	-2.56385	-0.161643	-0.567635	-0.309654	-0.0802921	-0.23436
ENSG00000198561:1500:CTNND1	ENSG00000198561_ENST00000361796_6244	6244	-1.67074	0.23025	-0.49808	-0.115547	-0.190971	-0.100767
ENSG00000126777:3895:KTN1	ENSG00000126777_ENST00000554831_6241	6241	-1.49125	-1.37775	-1.50467	-2.02034	-1.96332	-1.82622
ENSG00000181467:5912:RAP2B	ENSG00000181467_ENST00000323534_6237	6237	1.22201	1.09662	1.1127	0.631046	0.611095	1.02788
ENSG00000136861:55755:CDK5RAP2	ENSG00000136861_ENST00000483412_6235	6235	-0.901319	-0.849003	-0.83393	-1.00284	-0.965007	-1.01903
ENSG00000075151:8672:EIF4G3	ENSG00000075151_ENST00000602326_6196	6196	1.33156	1.08536	0.475239	-0.781006	-0.910645	-1.46052
ENSG00000166860:9880:ZBTB39	ENSG00000166860_ENST00000300101_6170	6170	0.928469	1.02507	1.14991	1.15558	1.3772	1.47317
ENSG00000166348:159195:USP54	ENSG00000166348_ENST00000408019_6161	6161	1.28031	0.990611	1.227	-0.207347	-0.09525	-0.0679564
ENSG00000143772:3707:ITPKB	ENSG00000143772_ENST00000429204_6150	6150	1.46627	1.15578	1.00548	0.29695	-0.0785009	-0.0157904
ENSG00000135821:2752:GLUL	ENSG00000135821_ENST00000491322_6132	6132	1.0716	1.5623	1.82005	1.63176	1.86729	1.97245
ENSG00000066279:259266:ASPM	ENSG00000066279_ENST00000294732_6132	6132	0.0616366	0.316549	0.412242	1.67825	1.50894	0.622524
ENSG00000125124:583:BBS2	ENSG00000125124_ENST00000565781_6073	6073	-1.3149	-1.17613	-1.00038	-1.38563	-1.11937	-0.915084
ENSG00000135018:29979:UBQLN1	ENSG00000135018_ENST00000533705_6055	6055	-1.10403	-1.16926	-1.28311	-0.73258	-1.23487	-1.65896
ENSG00000101654:8731:RNMT	ENSG00000101654_ENST00000262173_6051	6051	0.036364	0.0667115	-0.240888	-1.43819	0.016759	0.260591
ENSG00000127914:10142:AKAP9	ENSG00000127914_ENST00000493453_6020	6020	-1.17222	-0.952494	-1.29845	-0.541132	-0.719988	-1.83401
ENSG00000196628:6925:TCF4	ENSG00000196628_ENST00000563686_6019	6019	-1.42839	-1.35604	-1.72906	-1.80533	-2.33514	-2.35162
ENSG00000124313:23096:IQSEC2	ENSG00000124313_ENST00000396435_6011	6011	1.26322	1.20584	0.463415	0.197229	0.0567594	0.366384
ENSG00000197302:124411:ZNF720	ENSG00000197302_ENST00000534277_5994	5994	-1.15929	-0.537928	-0.555802	-0.570787	-0.181777	-0.863119
ENSG00000164692:1278:COL1A2	ENSG00000164692_ENST00000481570_5993	5993	-0.518782	-0.38116	-0.31082	-1.66585	-1.5682	-1.50324
ENSG00000135919:5270:SERPINE2	ENSG00000135919_ENST00000473202_5989	5989	-0.988437	-0.873366	-0.661269	-1.78348	-1.39552	-2.08339
ENSG00000101126:23394:ADNP	ENSG00000101126_ENST00000371602_5986	5986	-1.69326	-1.52199	-1.44545	-1.71564	-1.99652	-2.06837
ENSG00000115091:10096:ACTR3	ENSG00000115091_ENST00000478928_5965	5965	-1.32288	-1.21025	-1.01624	-1.01699	-1.2801	-1.71028
ENSG00000151967:29970:SCHIP1	ENSG00000151967_ENST00000482885_5949	5949	-1.68995	-1.88248	-2.00375	-2.37625	-2.76505	-2.74234
ENSG00000085644:7760:ZNF213	ENSG00000085644_ENST00000574928_5889	5889	1.45488	1.4336	1.4712	2.23646	2.06488	2.39416
ENSG00000128309:4357:MPST	ENSG00000128309_ENST00000485587_5872	5872	0.957293	0.913987	1.28598	1.36488	1.17394	1.28968
ENSG00000135968:9648:GCC2	ENSG00000135968_ENST00000480863_5867	5867	-1.33215	-0.904425	-1.30011	-1.31237	-1.26246	-1.17278
ENSG00000134759:55250:ELP2	ENSG00000134759_ENST00000358232_5849	5849	0.086912	0.186869	0.115272	-1.76557	-1.16342	-0.830735
ENSG00000142920:113451:AZIN2	ENSG00000142920_ENST00000484656_5848	5848	0.722285	0.793742	0.917538	1.22699	0.728456	1.47183
ENSG00000131242:84440:RAB11FIP4	ENSG00000131242_ENST00000585058_5824	5824	-0.604341	-0.936629	-1.07035	-1.58797	-1.53539	-1.21262
ENSG00000054654:23224:SYNE2	ENSG00000054654_ENST00000557005_5804	5804	-2.08426	-1.41705	-2.27273	-2.0266	-2.08881	-1.91347
ENSG00000064309:50937:CDON	ENSG00000064309_ENST00000531738_5803	5803	-1.67955	-1.47382	-1.59637	-1.34761	-2.53674	-2.14741
ENSG00000196712:4763:NF1	ENSG00000196712_ENST00000577967_5799	5799	-1.71226	-1.24603	-1.40215	-1.66645	-1.42778	-1.7947
ENSG00000196934	ENSG00000196934_ENST00000434111_5784	5784	1.15677	0.612422	0.73396	1.2688	1.1908	1.43055
ENSG00000196622	ENSG00000196622_ENST00000426804_5784	5784	1.15772	1.0795	1.22875	1.632	1.49525	1.53494
ENSG00000106144:835:CASP2	ENSG00000106144_ENST00000472067_5769	5769	-1.2601	-0.512592	-0.17044	-1.03724	-0.45651	0.180962
ENSG00000134744:23318:ZCCHC11	ENSG00000134744_ENST00000466440_5763	5763	-0.986336	-1.1754	-1.32722	-1.52995	-1.14371	-1.22894
ENSG00000105516:1628:DBP	ENSG00000105516_ENST00000594723_5756	5756	0.825538	0.841771	0.869139	1.52559	1.38486	2.17241
ENSG00000091262:368:ABCC6	ENSG00000091262_ENST00000205557_5747	5747	-0.44612	-0.661846	-0.573856	-1.27305	-0.62036	-0.37225
ENSG00000163872:55689:YEATS2	ENSG00000163872_ENST00000472593_5737	5737	-1.35686	-1.05112	-1.28407	-1.70217	-1.94423	-1.67905
ENSG00000104880:23370:ARHGEF18	ENSG00000104880_ENST00000359920_5733	5733	-0.238946	-0.353014	-0.48785	-1.51882	-1.22246	-1.21601
ENSG00000082068:55100:WDR70	ENSG00000082068_ENST00000511906_5716	5716	-0.749013	-0.416388	-0.74159	-1.43602	-0.724072	-1.26771
ENSG00000109118:57649:PHF12	ENSG00000109118_ENST00000582436_5697	5697	-1.82002	-1.6455	-1.56257	-1.70357	-1.45938	-1.38742
ENSG00000169155:23099:ZBTB43	ENSG00000169155_ENST00000373457_5695	5695	-0.87085	-1.34852	-1.00711	-1.29194	-0.493148	-0.550868
ENSG00000261884	ENSG00000261884_ENST00000575231_5685	5685	0.921191	0.847607	1.47193	1.07537	1.20368	1.37755
ENSG00000225697:65010:SLC26A6	ENSG00000225697_ENST00000489483_5682	5682	1.56366	1.5465	1.55376	1.62925	1.76926	2.17065
ENSG00000114867:1981:EIF4G1	ENSG00000114867_ENST00000424196_5653	5653	1.12619	1.10145	0.914404	0.901444	0.630341	0.987644
ENSG00000090061:8812:CCNK	ENSG00000090061_ENST00000553865_5627	5627	-1.02682	-0.820473	-0.386736	-0.77577	-0.212516	0.117513
ENSG00000100697:23405:DICER1	ENSG00000100697_ENST00000541352_5621	5621	-0.762845	-0.683969	-0.980985	-1.08732	-0.900489	-0.718248
ENSG00000108107:6158:RPL28	ENSG00000108107_ENST00000426763_5620	5620	2.51892	2.67773	2.48365	0.916037	1.02999	1.31537
ENSG00000073910:10129:FRY	ENSG00000073910_ENST00000602645_5611	5611	-1.40154	-1.2262	-1.09922	-1.38785	-1.5002	-1.97164
ENSG00000255036:57653:LOC100499484-C9ORF174	ENSG00000255036_ENST00000529787_5586	5586	-0.65942	-0.0990874	-0.499279	-1.20783	-0.714337	-0.548168
ENSG00000105855:3696:ITGB8	ENSG00000105855_ENST00000477859_5573	5573	-1.08525	-0.958918	-1.02214	-1.49456	-1.56427	-1.58244
ENSG00000089737:57062:DDX24	ENSG00000089737_ENST00000555762_5573	5573	-1.75968	-1.07449	-0.945983	-1.28904	-1.68719	-1.96576
ENSG00000224660:100505696:SH3BP5-AS1	ENSG00000224660_ENST00000420195_5570	5570	-1.09702	-1.01708	-0.872326	-0.876833	-0.649513	-1.08929
ENSG00000259494:26589:MRPL46	ENSG00000259494_ENST00000558660_5561	5561	0.63777	0.681022	1.06347	1.09917	1.22272	1.53966
ENSG00000142327	ENSG00000142327_ENST00000270357_5558	5558	1.11317	0.0944572	0.124339	-0.376451	-0.722711	-0.370498
ENSG00000160551:57551:TAOK1	ENSG00000160551_ENST00000577583_5557	5557	-1.05982	-0.665349	-0.688876	-0.0529833	-0.281905	-0.892313
ENSG00000005700:25998:IBTK	ENSG00000005700_ENST00000505222_5547	5547	-1.68502	-1.32458	-0.865268	-2.26185	-1.6008	-1.85859
ENSG00000120875:1846:DUSP4	ENSG00000120875_ENST00000240100_5537	5537	1.17156	0.8859	1.00071	0.49776	-0.0182472	0.554841
ENSG00000175634:6199:RPS6KB2	ENSG00000175634_ENST00000525088_5528	5528	1.01926	0.848707	1.23743	0.745801	0.752721	1.22735
ENSG00000077782:2260:FGFR1	ENSG00000077782_ENST00000526570_5528	5528	-0.416185	-0.592573	-0.627987	-1.29087	-1.48042	-1.32015
ENSG00000112365:9841:ZBTB24	ENSG00000112365_ENST00000230122_5519	5519	0.503993	0.764035	0.841036	1.25055	1.31289	1.20394
ENSG00000136986:79139:DERL1	ENSG00000136986_ENST00000524119_5513	5513	-1.78512	-1.69083	-0.585101	-1.18865	-1.20921	-0.411139
ENSG00000015479:9782:MATR3	ENSG00000015479_ENST00000394800_5513	5513	-1.35971	-1.16641	-1.51528	-1.27428	-1.34298	-1.51173
ENSG00000164244:133619:PRRC1	ENSG00000164244_ENST00000442138_5504	5504	-1.11114	-1.19482	-0.943255	-1.39756	-1.23955	-1.00626
ENSG00000161036:222229:LRWD1	ENSG00000161036_ENST00000473880_5491	5491	0.754242	0.884312	1.2291	1.12274	1.2616	1.58174
ENSG00000035403:7414:VCL	ENSG00000035403_ENST00000211998_5482	5482	-0.214779	-0.448896	-0.663097	-1.51061	-0.869333	-0.759203
ENSG00000183246:150221:RIMBP3C	ENSG00000183246_ENST00000331505_5475	5475	0.74188	0.986446	0.861011	1.24212	1.03887	1.16635
ENSG00000170385:7779:SLC30A1	ENSG00000170385_ENST00000367001_5474	5474	1.10551	1.11308	1.32451	1.27322	1.0284	1.26165
ENSG00000212916:54627:MAP10	ENSG00000212916_ENST00000418460_5450	5450	0.361439	0.610348	0.909238	1.24202	1.33765	1.2052
ENSG00000187607:57335:ZNF286A	ENSG00000187607_ENST00000395894_5443	5443	-1.23729	-0.875048	-0.0707753	-0.0114956	-0.563092	-0.577315
ENSG00000107554:23268:DNMBP	ENSG00000107554_ENST00000543621_5437	5437	-1.35392	-0.625301	-1.56982	-2.14999	-1.43941	-1.1871
ENSG00000171863:6201:RPS7	ENSG00000171863_ENST00000481006_5429	5429	0.960767	0.904775	1.07107	1.19956	1.30935	1.25234
ENSG00000148600:92211:CDHR1	ENSG00000148600_ENST00000372117_5428	5428	-1.06419	-0.420996	-0.811856	-0.0360679	0.242993	-0.618839
ENSG00000082258:905:CCNT2	ENSG00000082258_ENST00000419781_5414	5414	-1.08612	-1.08117	-1.02788	-0.653271	-0.148415	-0.693058
ENSG00000037280:2324:FLT4	ENSG00000037280_ENST00000507059_5414	5414	1.3683	0.605302	1.31488	1.26294	0.973693	1.32054
ENSG00000134369:89796:NAV1	ENSG00000134369_ENST00000469130_5407	5407	-1.08354	-1.27673	-1.17385	-1.09386	-1.01826	-1.41387
ENSG00000143013:8543:LMO4	ENSG00000143013_ENST00000370544_5405	5405	-0.952141	-0.657369	-0.389267	-1.10792	-0.525457	-0.484222
ENSG00000168672:157638:FAM84B	ENSG00000168672_ENST00000304916_5404	5404	1.0328	0.603264	0.627814	0.424587	0.192951	0.625169
ENSG00000257594:8693:GALNT4	ENSG00000257594_ENST00000529983_5399	5399	1.02002	1.44498	1.43936	1.58347	1.77248	1.723
ENSG00000134324:23175:LPIN1	ENSG00000134324_ENST00000256720_5384	5384	0.146008	-0.100094	-0.357231	-1.09445	-0.90202	-1.63685
ENSG00000154263:10349:ABCA10	ENSG00000154263_ENST00000518929_5375	5375	-0.923221	-0.362905	-0.622201	-1.06894	-0.938789	-1.17857
ENSG00000182389:785:CACNB4	ENSG00000182389_ENST00000470066_5374	5374	-0.760227	-0.798533	-1.14879	-1.37363	-1.52781	-1.29904
ENSG00000171992:11346:SYNPO	ENSG00000171992_ENST00000307662_5374	5374	1.3536	1.16171	1.25076	0.58453	0.399673	0.487608
ENSG00000165338:143279:HECTD2	ENSG00000165338_ENST00000498446_5368	5368	-1.14164	-1.09955	-1.43435	-0.788889	-0.700001	-1.56753
ENSG00000110906:83892:KCTD10	ENSG00000110906_ENST00000545759_5355	5355	-1.05811	-0.708806	0.0238565	-1.45809	-0.440383	0.160269
ENSG00000196628:6925:TCF4	ENSG00000196628_ENST00000562680_5354	5354	-0.80477	-0.873885	-1.13405	-1.17069	-1.28372	-1.54834
ENSG00000130164:3949:LDLR	ENSG00000130164_ENST00000252444_5337	5337	2.01866	1.54613	1.39836	0.602328	0.438322	0.870741
ENSG00000024526:55635:DEPDC1	ENSG00000024526_ENST00000456315_5331	5331	-1.138	-0.881191	-0.913052	0.199959	-0.306805	-0.483231
ENSG00000122566:3181:HNRNPA2B1	ENSG00000122566_ENST00000490912_5328	5328	0.925642	1.08325	1.07137	1.15755	1.28638	1.01893
ENSG00000085382:57531:HACE1	ENSG00000085382_ENST00000369127_5318	5318	-1.07768	-0.660654	-1.05262	-0.776367	-0.589039	-1.19378
ENSG00000048649:51773:RSF1	ENSG00000048649_ENST00000480887_5318	5318	-1.35315	-0.980024	-0.313991	-0.321098	-0.594758	-1.20143
ENSG00000136280:83605:CCM2	ENSG00000136280_ENST00000481194_5304	5304	-1.51549	-1.37608	-1.65382	-1.84092	-1.63399	-2.04549
ENSG00000127603:23499:MACF1	ENSG00000127603_ENST00000476350_5304	5304	-1.42346	-1.11948	-1.26811	-0.465637	-1.38845	-1.39686
ENSG00000126777:3895:KTN1	ENSG00000126777_ENST00000556631_5299	5299	-1.77405	-1.69482	-1.99899	-1.62697	-1.62336	-2.13422
ENSG00000168631:135656:DPCR1	ENSG00000168631_ENST00000304311_5286	5286	-0.232545	0.799106	0.561033	1.77942	1.93394	0.693629
ENSG00000168356:11280:SCN11A	ENSG00000168356_ENST00000456224_5262	5262	-1.09318	-0.107329	0.000769736	0.380581	0.266665	-0.245277
ENSG00000146530:221806:VWDE	ENSG00000146530_ENST00000275358_5260	5260	-1.04411	-0.5506	-1.01159	-0.354194	-0.266223	-0.376895
ENSG00000138182:9585:KIF20B	ENSG00000138182_ENST00000394289_5241	5241	-1.03051	-0.779477	-1.12471	-0.576199	-0.805046	-1.40213
ENSG00000093000:10762:NUP50	ENSG00000093000_ENST00000347635_5233	5233	-0.11196	0.35142	0.000106774	1.71091	1.12171	0.710294
ENSG00000083520:22894:DIS3	ENSG00000083520_ENST00000377780_5232	5232	0.591395	0.771489	1.28594	1.2022	1.01264	1.04246
ENSG00000137094:25822:DNAJB5	ENSG00000137094_ENST00000541010_5228	5228	0.477934	0.506234	0.532536	1.09398	1.0002	0.868645
ENSG00000009335:9690:UBE3C	ENSG00000009335_ENST00000470408_5197	5197	-0.948625	-1.33492	-1.25547	-1.33237	-1.2322	-1.04607
ENSG00000070814:6949:TCOF1	ENSG00000070814_ENST00000514442_5195	5195	-0.848901	-0.633854	-0.895175	-1.21069	-0.981046	-1.22138
ENSG00000175054:545:ATR	ENSG00000175054_ENST00000513291_5190	5190	-1.19703	-1.43134	-1.1899	-1.2127	-1.43559	-1.41058
ENSG00000166483:7465:WEE1	ENSG00000166483_ENST00000524549_5187	5187	0.337957	0.507631	0.948025	1.03935	0.524724	0.7061
ENSG00000165572:89890:KBTBD6	ENSG00000165572_ENST00000379485_5178	5178	1.08843	0.777124	0.799989	0.698236	0.251852	0.686273
ENSG00000197119:123096:SLC25A29	ENSG00000197119_ENST00000554912_5169	5169	-0.199618	-0.539042	-0.215454	-1.05354	-1.19133	-0.619259
ENSG00000163479:6746:SSR2	ENSG00000163479_ENST00000368311_5166	5166	0.843229	1.04076	1.24413	1.03826	0.739211	1.35457
ENSG00000122335:84947:SERAC1	ENSG00000122335_ENST00000607742_5155	5155	-1.16067	-1.36925	-0.834571	-1.03248	-1.72911	-1.24572
ENSG00000110324:3587:IL10RA	ENSG00000110324_ENST00000529924_5155	5155	1.86268	1.73936	1.46593	2.44977	1.95395	2.13548
ENSG00000106346:84132:USP42	ENSG00000106346_ENST00000306177_5155	5155	1.67784	1.35667	1.16359	0.33007	-0.244462	-0.0137757
ENSG00000125347:3659:IRF1	ENSG00000125347_ENST00000472045_5153	5153	1.87488	1.92191	2.01851	2.63504	2.80639	2.81632
ENSG00000039319:9765:ZFYVE16	ENSG00000039319_ENST00000512907_5143	5143	-1.05245	-0.689092	-0.97023	-0.661639	-0.614066	-1.10696
ENSG00000170160:9720:CCDC144A	ENSG00000170160_ENST00000470068_5142	5142	-1.00909	-0.792522	-0.629539	-1.19598	-0.741707	-1.15149
ENSG00000150672:1740:DLG2	ENSG00000150672_ENST00000376104_5139	5139	-1.04464	-0.587125	-0.30132	0.0559173	-0.0347913	-0.697505
ENSG00000122126:4952:OCRL	ENSG00000122126_ENST00000357121_5138	5138	-1.00544	0.0135923	-0.475353	0.0432497	0.489731	-0.228703
ENSG00000116678:3953:LEPR	ENSG00000116678_ENST00000371060_5135	5135	-1.09783	-0.349804	0.211612	0.47147	1.08307	0.626927
ENSG00000126012:8242:KDM5C	ENSG00000126012_ENST00000375383_5122	5122	1.19877	1.03321	1.31688	3.45901	3.44849	3.96658
ENSG00000103034:65009:NDRG4	ENSG00000103034_ENST00000421602_5116	5116	1.23791	0.737173	0.819869	0.788372	0.0451003	0.72411
ENSG00000143995:4211:MEIS1	ENSG00000143995_ENST00000488550_5111	5111	-1.32748	-1.35352	-1.38198	-0.915681	-1.17683	-1.34556
ENSG00000116903:149371:EXOC8	ENSG00000116903_ENST00000366645_5100	5100	1.24847	1.7281	1.80737	1.07544	0.462028	0.259733
ENSG00000116580:54856:GON4L	ENSG00000116580_ENST00000471341_5097	5097	-1.02661	-0.917447	-1.41946	-0.927055	-1.00412	-1.42541
ENSG00000100578:9786:KIAA0586	ENSG00000100578_ENST00000556134_5064	5064	-1.21768	-0.827852	-1.11433	0.580587	0.093448	-0.923688
ENSG00000213079:22828:SCAF8	ENSG00000213079_ENST00000367178_5055	5055	1.19217	0.381825	0.449419	-0.13479	-0.29408	0.0383978
ENSG00000153107:64682:ANAPC1	ENSG00000153107_ENST00000427997_5047	5047	1.30897	1.42137	1.49527	0.697766	0.209689	0.715313
ENSG00000164199:84059:ADGRV1	ENSG00000164199_ENST00000504142_5046	5046	-1.81613	-1.42177	-1.30364	-1.31486	-0.805945	-1.05756
ENSG00000114737:1154:CISH	ENSG00000114737_ENST00000491847_5042	5042	0.800002	0.91488	1.14404	1.99141	2.13563	2.36017
ENSG00000114867:1981:EIF4G1	ENSG00000114867_ENST00000427845_5038	5038	2.24665	1.65743	1.58961	0.752585	0.583313	0.70102
ENSG00000114867:1981:EIF4G1	ENSG00000114867_ENST00000434061_5026	5026	1.35336	1.07855	1.35139	-0.0119239	0.0573433	0.460974
ENSG00000187398:338645:LUZP2	ENSG00000187398_ENST00000533227_5016	5016	-1.25371	-0.146714	-0.0243906	0.526157	-0.403094	-0.587526
ENSG00000120071:284058:KANSL1	ENSG00000120071_ENST00000572904_5014	5014	-0.268626	-0.198461	-0.407888	-1.61123	-2.04088	-1.04094
ENSG00000188206	ENSG00000188206_ENST00000366527_5007	5007	-1.74505	-1.61434	-1.55833	-1.67436	-1.44356	-1.4904
ENSG00000158636:56946:EMSY	ENSG00000158636_ENST00000343878_5007	5007	0.231293	0.223034	0.247681	-1.56992	-1.07602	-1.11421
ENSG00000118246:22868:FASTKD2	ENSG00000118246_ENST00000487777_4999	4999	-1.12659	-0.931033	-0.652728	-0.734649	-1.10403	-0.883555
ENSG00000114867:1981:EIF4G1	ENSG00000114867_ENST00000352767_4986	4986	1.73088	1.16364	1.59315	-0.209665	-0.445137	-0.187539
ENSG00000183307:27439:CECR6	ENSG00000183307_ENST00000331437_4954	4954	1.53651	1.18586	1.18319	0.578392	0.189159	0.658447
ENSG00000114742:57599:WDR48	ENSG00000114742_ENST00000466405_4925	4925	-0.358197	-0.53926	-0.853445	-1.60166	-0.958965	-1.4764
ENSG00000163900:90407:TMEM41A	ENSG00000163900_ENST00000467061_4921	4921	1.49971	1.49971	1.67473	2.10647	2.0623	2.02666
ENSG00000166441:6157:RPL27A	ENSG00000166441_ENST00000314138_4916	4916	1.60466	1.19488	1.70287	0.424729	0.361372	0.874894
ENSG00000166016:25841:ABTB2	ENSG00000166016_ENST00000435224_4902	4902	1.55638	1.17126	1.29059	1.33598	1.04149	1.42071
ENSG00000162702:23528:ZNF281	ENSG00000162702_ENST00000294740_4891	4891	1.33515	0.52734	0.929362	0.211614	0.230238	0.527463
ENSG00000147274:27316:RBMX	ENSG00000147274_ENST00000568578_4887	4887	-1.3861	-1.13124	-0.987535	-1.67254	-1.33929	-1.20376
ENSG00000115548:55818:KDM3A	ENSG00000115548_ENST00000312912_4884	4884	1.19461	0.621996	0.668519	0.540901	-0.0447515	0.207509
ENSG00000158941:57805:CCAR2	ENSG00000158941_ENST00000308511_4853	4853	1.02026	0.162114	0.769591	-0.0553388	-0.372032	-0.0136705
ENSG00000107929:23185:LARP4B	ENSG00000107929_ENST00000609318_4848	4848	-1.16225	-0.800134	-1.1917	-1.28479	-1.54375	-1.55909
ENSG00000152377:6695:SPOCK1	ENSG00000152377_ENST00000394945_4846	4846	1.08704	0.646177	0.419595	0.0959342	-0.3452	-0.226055
ENSG00000213341:1147:CHUK	ENSG00000213341_ENST00000590930_4845	4845	-1.23272	-1.52348	-1.02949	-1.31553	-1.28867	-1.30877
ENSG00000147180:7552:ZNF711	ENSG00000147180_ENST00000360700_4844	4844	-1.88242	-1.95949	-2.03651	-2.31051	-2.46457	-2.28608
ENSG00000140691:79798:ARMC5	ENSG00000140691_ENST00000457010_4844	4844	1.06286	0.936747	1.1889	1.34834	1.49106	1.98264
ENSG00000015479:9782:MATR3	ENSG00000015479_ENST00000394805_4843	4843	-1.51416	-1.18462	-0.937193	-0.41637	-0.44136	-0.969354
ENSG00000135823:10228:STX6	ENSG00000135823_ENST00000469135_4842	4842	-1.45425	-1.41141	-1.28951	-2.5611	-2.18493	-2.19726
ENSG00000133884:5977:DPF2	ENSG00000133884_ENST00000524666_4840	4840	-1.18873	-0.503344	-0.212272	-0.558297	-0.201539	-0.0752056
ENSG00000167383	ENSG00000167383_ENST00000291187_4838	4838	0.313067	0.0347866	-0.156401	-1.30692	-0.039267	-0.439404
ENSG00000123358:3164:NR4A1	ENSG00000123358_ENST00000550557_4837	4837	2.10412	1.80783	1.59818	1.94881	1.31083	1.804
ENSG00000115419:2744:GLS	ENSG00000115419_ENST00000320717_4834	4834	1.20919	1.02682	0.993765	0.736222	0.469116	0.311173
ENSG00000196591:3066:HDAC2	ENSG00000196591_ENST00000523334_4810	4810	-1.44114	-1.29617	-0.767274	-1.52303	-1.2113	-0.764819
ENSG00000167555:84436:ZNF528	ENSG00000167555_ENST00000598479_4809	4809	-1.12556	-0.600033	-0.755333	-0.131502	0.0427538	-0.35609
ENSG00000110172:26973:CHORDC1	ENSG00000110172_ENST00000529726_4805	4805	-1.36806	-0.706351	-0.397919	-1.0754	-0.362526	-0.257461
ENSG00000163660:57018:CCNL1	ENSG00000163660_ENST00000474539_4799	4799	0.616769	1.00113	1.20687	1.02557	0.601513	1.21018
ENSG00000144635:51143:DYNC1LI1	ENSG00000144635_ENST00000481915_4791	4791	-1.14905	-1.60722	-1.66828	-1.79907	-1.89905	-1.82877
ENSG00000186834:10614:HEXIM1	ENSG00000186834_ENST00000332499_4785	4785	1.33947	1.14827	1.27138	1.37509	1.22054	1.58657
ENSG00000148690:118924:FRA10AC1	ENSG00000148690_ENST00000460752_4780	4780	-1.42571	-0.607653	-0.824039	-0.400672	-0.560581	-1.25754
ENSG00000122483:343099:CCDC18	ENSG00000122483_ENST00000370276_4779	4779	-1.10365	-0.637301	-0.654631	-0.378333	0.191097	-0.0911352
ENSG00000242028:25764:HYPK	ENSG00000242028_ENST00000406925_4777	4777	1.22496	1.3001	1.45801	1.39658	1.55849	1.67828
ENSG00000125462:10485:C1orf61	ENSG00000125462_ENST00000488498_4774	4774	-1.57696	-1.87842	-1.63451	-1.44842	-1.92368	-1.5798
ENSG00000066827:57623:ZFAT	ENSG00000066827_ENST00000523243_4774	4774	-1.22219	0.0567229	-0.749906	-0.854	-0.956202	-0.431443
ENSG00000104093:23312:DMXL2	ENSG00000104093_ENST00000560891_4759	4759	0.325839	0.300779	0.290215	1.27756	0.548175	0.241133
ENSG00000111596:4848:CNOT2	ENSG00000111596_ENST00000551483_4753	4753	-2.15007	-1.91286	-1.99631	-2.45755	-2.29287	-2.66859
ENSG00000253159:26025:PCDHGA12	ENSG00000253159_ENST00000252085_4747	4747	-0.277018	-0.39452	-0.389857	-1.04985	-1.39191	-1.20218
ENSG00000065000:8943:AP3D1	ENSG00000065000_ENST00000356926_4741	4741	-0.163913	0.18571	0.687696	1.53532	1.56508	1.30758
ENSG00000036549:26009:ZZZ3	ENSG00000036549_ENST00000476275_4737	4737	-1.5809	-1.31966	-1.61699	-2.9271	-1.81049	-2.55697
ENSG00000003137:56603:CYP26B1	ENSG00000003137_ENST00000001146_4732	4732	1.08486	0.210306	1.03008	0.0776793	-0.353068	-0.061628
ENSG00000141956:63977:PRDM15	ENSG00000141956_ENST00000269844_4710	4710	-1.07765	-0.910074	-0.631457	-0.288803	0.00420259	-0.0130145
ENSG00000178761:57184:FAM219B	ENSG00000178761_ENST00000566894_4706	4706	1.00078	1.04388	1.0657	1.07143	0.840984	1.26278
ENSG00000099917:51586:MED15	ENSG00000099917_ENST00000493216_4701	4701	-1.23532	-1.21583	-1.18137	-2.16473	-1.74797	-1.4178
ENSG00000141279:9520:NPEPPS	ENSG00000141279_ENST00000602788_4698	4698	-1.07434	-1.12594	-1.27007	-0.573622	-0.558998	-1.12875
ENSG00000170949:90338:ZNF160	ENSG00000170949_ENST00000601421_4688	4688	-1.28642	-0.745581	-1.2423	-0.736708	-1.06842	-1.21934
ENSG00000105483:22900:CARD8	ENSG00000105483_ENST00000522051_4680	4680	-1.02337	-0.744243	-1.13578	-0.484188	-0.876378	-0.623716
ENSG00000072110:87:ACTN1	ENSG00000072110_ENST00000556083_4674	4674	-0.857243	-0.755265	-0.737137	-1.28112	-1.27225	-1.69258
ENSG00000140525:55215:FANCI	ENSG00000140525_ENST00000566895_4670	4670	-1.27407	-0.879426	-1.09962	-0.232278	-0.264985	-0.91975
ENSG00000211456:22908:SACM1L	ENSG00000211456_ENST00000455997_4661	4661	1.28767	0.935903	1.46707	0.577189	0.787533	0.686261
ENSG00000198142:65124:SOWAHC	ENSG00000198142_ENST00000356454_4653	4653	1.39612	1.17128	1.13567	1.07577	0.696138	1.16274
ENSG00000072310:6720:SREBF1	ENSG00000072310_ENST00000395751_4653	4653	1.00808	0.788179	1.21388	1.07327	1.23245	1.40609
ENSG00000067445:7216:TRO	ENSG00000067445_ENST00000173898_4647	4647	2.42006	2.20173	2.47649	1.0778	1.28665	1.75241
ENSG00000137841:5330:PLCB2	ENSG00000137841_ENST00000558588_4643	4643	0.663051	0.477646	0.602889	1.44991	1.59322	1.86944
ENSG00000240764:56097:PCDHGC5	ENSG00000240764_ENST00000252087_4641	4641	-1.31476	-1.18559	-1.27311	-1.36828	-1.38787	-1.16367
ENSG00000160208:23076:RRP1B	ENSG00000160208_ENST00000470886_4634	4634	-1.217	-1.06781	-0.641244	-0.320777	-1.00321	-1.17308
ENSG00000143924:27436:EML4	ENSG00000143924_ENST00000406175_4622	4622	-1.16864	-0.266643	-0.961343	-0.861573	-0.706832	-0.941698
ENSG00000204386:4758:NEU1	ENSG00000204386_ENST00000495807_4616	4616	2.66802	2.85036	2.97021	3.30131	3.0483	3.25321
ENSG00000168264:359948:IRF2BP2	ENSG00000168264_ENST00000366610_4615	4615	0.678632	0.443055	0.649208	1.05672	0.383313	0.750486
ENSG00000100425:23774:BRD1	ENSG00000100425_ENST00000216267_4614	4614	0.901859	1.34797	1.45587	2.42004	2.56622	2.20159
ENSG00000138668:3184:HNRNPD	ENSG00000138668_ENST00000514325_4597	4597	-1.30452	-0.667006	-0.0212762	-0.630178	-0.411624	-0.267852
ENSG00000101680:284217:LAMA1	ENSG00000101680_ENST00000488089_4577	4577	-1.42701	-1.10951	-1.31776	-1.46712	-0.680539	-1.82427
ENSG00000137040:26953:RANBP6	ENSG00000137040_ENST00000259569_4576	4576	0.972425	1.14748	1.2013	1.27646	1.2661	1.38742
ENSG00000129680:79649:MAP7D3	ENSG00000129680_ENST00000316077_4567	4567	-1.35336	-0.380655	-0.191542	-0.170273	0.269723	-0.310903
ENSG00000112964:2690:GHR	ENSG00000112964_ENST00000230882_4560	4560	0.106756	-0.0367343	0.3511	-1.13031	-0.5042	-0.890443
ENSG00000198538:7576:ZNF28	ENSG00000198538_ENST00000457749_4556	4556	-0.394801	-0.239964	-0.249699	-1.24964	-0.984657	-1.0149
ENSG00000153310:51571:FAM49B	ENSG00000153310_ENST00000523288_4552	4552	-0.940141	-0.851363	-0.778747	-1.5471	-1.33631	-1.12914
ENSG00000111801:10384:BTN3A3	ENSG00000111801_ENST00000480110_4547	4547	0.148375	-0.157205	-0.0458189	-1.19618	-0.653306	-0.62441
ENSG00000198168:258010:SVIP	ENSG00000198168_ENST00000354193_4541	4541	0.258627	0.33365	0.309999	1.28335	1.12088	1.35918
ENSG00000166484:5598:MAPK7	ENSG00000166484_ENST00000570306_4533	4533	0.890908	0.900989	1.10968	1.19852	1.56845	1.41544
ENSG00000163913:55764:IFT122	ENSG00000163913_ENST00000506507_4532	4532	-1.3347	-0.444995	-0.995512	-0.992195	-0.324941	-0.776589
ENSG00000160226:755:C21orf2	ENSG00000160226_ENST00000462742_4532	4532	1.23953	0.910873	1.25717	1.04468	0.586595	1.28303
ENSG00000113851:51185:CRBN	ENSG00000113851_ENST00000488263_4528	4528	-1.18119	-0.918773	-0.956475	-1.42858	-1.26614	-1.00872
ENSG00000095787:51322:WAC	ENSG00000095787_ENST00000345541_4526	4526	-2.32485	-2.12226	-2.42452	-2.82523	-2.50119	-2.44353
ENSG00000149485:3992:FADS1	ENSG00000149485_ENST00000350997_4523	4523	1.45812	0.590423	0.827495	-0.0413415	-0.28428	-0.20553
ENSG00000138814:5530:PPP3CA	ENSG00000138814_ENST00000323055_4519	4519	0.132032	-0.038681	0.11118	-1.59872	-0.351553	-0.231579
ENSG00000155561:23165:NUP205	ENSG00000155561_ENST00000607647_4518	4518	-1.23455	-0.692542	-1.22314	-1.13276	-0.834848	-1.23233
ENSG00000104177:50804:MYEF2	ENSG00000104177_ENST00000558289_4516	4516	-1.11383	-0.667663	-1.03714	-0.64183	-0.815408	-0.817165
ENSG00000143537:8751:ADAM15	ENSG00000143537_ENST00000527418_4508	4508	1.29966	1.13181	1.32669	1.18943	0.973735	1.65202
ENSG00000204351:6499:SKIV2L	ENSG00000204351_ENST00000465703_4507	4507	1.01836	1.01429	0.918366	0.637461	0.376835	1.07025
ENSG00000143554:11000:SLC27A3	ENSG00000143554_ENST00000468403_4504	4504	0.609673	0.525947	0.722365	1.12669	1.223	1.46318
ENSG00000173575:1106:CHD2	ENSG00000173575_ENST00000556930_4503	4503	-1.71132	-1.84039	-1.64973	-1.77571	-1.88706	-2.15401
ENSG00000171055:9637:FEZ2	ENSG00000171055_ENST00000475815_4495	4495	-1.24189	-0.856295	-1.00054	-0.772742	-1.12199	-1.30731
ENSG00000135924:3300:DNAJB2	ENSG00000135924_ENST00000477917_4487	4487	1.07374	0.948828	1.00231	0.917061	0.551216	1.1392
ENSG00000185019:22888:UBOX5	ENSG00000185019_ENST00000348031_4469	4469	-0.568797	-0.395713	-0.723566	-1.28715	-0.784942	-0.793313
ENSG00000146828:56996:SLC12A9	ENSG00000146828_ENST00000487651_4462	4462	0.621087	0.839186	0.74882	1.06913	0.496335	0.872805
ENSG00000168291:5162:PDHB	ENSG00000168291_ENST00000479945_4459	4459	1.03088	1.11199	1.22071	1.31676	1.28489	1.45054
ENSG00000012174:51360:MBTPS2	ENSG00000012174_ENST00000365779_4457	4457	-0.917137	-1.04913	-0.803095	-2.01161	-0.972439	-1.34915
ENSG00000169718:64118:DUS1L	ENSG00000169718_ENST00000578846_4456	4456	1.02164	1.38198	1.46823	0.781787	0.56111	1.34999
ENSG00000164690:6469:SHH	ENSG00000164690_ENST00000297261_4454	4454	0.189257	0.317252	0.0901411	1.44356	1.42716	1.35619
ENSG00000006062:9020:MAP3K14	ENSG00000006062_ENST00000587332_4452	4452	-0.417056	-0.673615	-0.586104	-1.1089	-0.961089	-0.851031
ENSG00000156508:1915:EEF1A1	ENSG00000156508_ENST00000316292_4441	4441	1.48679	1.34505	1.50253	1.68736	1.27048	1.55909
ENSG00000185347:283643:C14orf80	ENSG00000185347_ENST00000551538_4437	4437	1.44683	1.38734	1.46606	0.842764	1.2573	1.70913
ENSG00000057019:131566:DCBLD2	ENSG00000057019_ENST00000470393_4435	4435	-1.36956	-0.722612	-1.29969	-1.0026	-0.446265	-1.10234
ENSG00000167173:56905:C15orf39	ENSG00000167173_ENST00000394987_4430	4430	1.4443	1.37894	1.41081	1.32726	1.09086	1.11102
ENSG00000008710:5310:PKD1	ENSG00000008710_ENST00000496574_4419	4419	0.489899	0.78648	0.160984	-1.61789	0.219273	0.297703
ENSG00000182446:55666:NPLOC4	ENSG00000182446_ENST00000331134_4415	4415	0.787874	0.504589	0.747372	1.17479	0.247047	0.518148
ENSG00000115457:3485:IGFBP2	ENSG00000115457_ENST00000490362_4414	4414	-2.27442	-1.34586	-1.17566	-1.34353	-1.47072	-1.05604
ENSG00000130518:80726:KIAA1683	ENSG00000130518_ENST00000392413_4402	4402	-1.13532	-0.565365	-0.492457	-0.951031	-1.5252	-1.12424
ENSG00000004777:115703:ARHGAP33	ENSG00000004777_ENST00000007510_4401	4401	1.17315	0.617142	0.727475	0.571758	0.27357	0.653366
ENSG00000139318:1848:DUSP6	ENSG00000139318_ENST00000279488_4400	4400	0.989724	0.865112	0.915431	1.57216	0.910509	0.989609
ENSG00000136381:3658:IREB2	ENSG00000136381_ENST00000560440_4396	4396	-0.644953	-1.25474	-1.12287	-1.17656	-0.796652	-0.974084
ENSG00000123411:64375:IKZF4	ENSG00000123411_ENST00000551124_4396	4396	-1.0204	-1.20748	-0.736364	-0.761961	-0.166148	-0.473007
ENSG00000185920:5727:PTCH1	ENSG00000185920_ENST00000546744_4389	4389	-0.631256	-0.752864	-0.720009	-1.70537	-1.941	-1.68135
ENSG00000162650:127002:ATXN7L2	ENSG00000162650_ENST00000497545_4375	4375	1.57576	1.81529	1.47768	1.77735	1.31798	1.53565
ENSG00000148634:26091:HERC4	ENSG00000148634_ENST00000277817_4362	4362	-1.12741	-0.524823	-0.430895	-0.896961	-0.369364	-0.216796
ENSG00000177225:347862:PDDC1	ENSG00000177225_ENST00000319863_4357	4357	1.19414	1.30983	1.7825	0.398332	0.503379	0.941241
ENSG00000103226:408050:NOMO3	ENSG00000103226_ENST00000399336_4353	4353	1.18906	0.547185	1.37266	-0.424456	-0.429019	0.0383666
ENSG00000152684:53918:PELO	ENSG00000152684_ENST00000274311_4349	4349	1.21777	0.971113	1.13172	1.22672	1.15998	1.4164
ENSG00000119414:5537:PPP6C	ENSG00000119414_ENST00000451402_4349	4349	1.01864	0.975184	0.794948	1.93149	1.36983	1.68385
ENSG00000176601:80122:MAP3K19	ENSG00000176601_ENST00000315513_4348	4348	0.25824	0	0.580927	1.52701	0.180548	0.636828
ENSG00000172766:79612:NAA16	ENSG00000172766_ENST00000379406_4347	4347	1.38588	0.820716	1.21696	0.0959261	0.447051	0.107434
ENSG00000117481:387338:NSUN4	ENSG00000117481_ENST00000307089_4344	4344	-0.128809	-0.0484752	-0.67392	-1.72268	-1.1145	-0.971464
ENSG00000198000:55035:NOL8	ENSG00000198000_ENST00000360868_4341	4341	1.01997	0.895864	0.450617	0.00574064	-0.333548	-0.267501
ENSG00000183496:84206:MEX3B	ENSG00000183496_ENST00000558133_4333	4333	2.51783	2.32687	2.48346	2.41167	2.16312	2.53263
ENSG00000164091:80335:WDR82	ENSG00000164091_ENST00000487402_4333	4333	-0.765417	-0.495879	-0.55842	-1.21685	-0.990455	-0.269525
ENSG00000064703:11218:DDX20	ENSG00000064703_ENST00000475700_4332	4332	0.385039	1.00826	1.3474	1.16558	1.8777	1.68908
ENSG00000171681:55729:ATF7IP	ENSG00000171681_ENST00000543189_4324	4324	-1.261	-1.30003	-1.6059	-1.20989	-1.31627	-1.11679
ENSG00000147050:7403:KDM6A	ENSG00000147050_ENST00000433797_4324	4324	-1.26753	-0.475139	-1.21046	-0.634182	-0.536893	-1.18786
ENSG00000134744:23318:ZCCHC11	ENSG00000134744_ENST00000371541_4319	4319	-1.10402	-1.03589	-1.18715	-0.788555	-0.479393	-1.10202
ENSG00000167106:399665:FAM102A	ENSG00000167106_ENST00000465821_4316	4316	-1.45147	-0.951736	-0.57021	0.134807	-0.17744	0.333196
ENSG00000196914:23365:ARHGEF12	ENSG00000196914_ENST00000530388_4309	4309	-1.39168	-1.01294	-1.22814	-0.665927	-0.953209	-1.27017
ENSG00000129422:57509:MTUS1	ENSG00000129422_ENST00000517413_4303	4303	-1.2019	-0.791534	-0.624857	-0.891595	-0.757055	-1.05925
ENSG00000205581:3150:HMGN1	ENSG00000205581_ENST00000486741_4299	4299	0.724521	1.06088	0.95463	1.21995	1.38861	1.1505
ENSG00000171723:10243:GPHN	ENSG00000171723_ENST00000478722_4297	4297	0.0458803	-0.0148293	0.0553566	1.75331	1.24867	1.48233
ENSG00000115211:8890:EIF2B4	ENSG00000115211_ENST00000475582_4293	4293	0.873657	1.03838	1.11756	1.41701	1.68043	1.69581
ENSG00000092148:25831:HECTD1	ENSG00000092148_ENST00000555843_4281	4281	-1.68934	-1.17202	-1.12534	-0.72413	-0.598147	-1.09184
ENSG00000109670:55294:FBXW7	ENSG00000109670_ENST00000603821_4279	4279	-1.471	-1.33036	-0.999372	-1.62498	-1.42291	-1.37908
ENSG00000218823:56903:PAPOLB	ENSG00000218823_ENST00000404991_4262	4262	-1.10368	-0.84845	-0.496545	-1.26443	-1.0296	-0.731905
ENSG00000110696:10944:C11orf58	ENSG00000110696_ENST00000531658_4258	4258	-0.830609	-1.23773	-0.989195	-1.64713	-1.45013	-0.987164
ENSG00000146729:2631:GBAS	ENSG00000146729_ENST00000497279_4255	4255	-0.913955	-0.663242	-0.67341	-1.26284	-0.796048	-0.704073
ENSG00000108175:57178:ZMIZ1	ENSG00000108175_ENST00000478357_4252	4252	-0.829111	-0.983354	-1.07271	-1.21859	-1.41067	-1.21508
ENSG00000174951:2523:FUT1	ENSG00000174951_ENST00000310160_4246	4246	1.32497	0.99353	0.955952	0.901711	0.804933	0.903812
ENSG00000029363:9774:BCLAF1	ENSG00000029363_ENST00000534269_4239	4239	-0.930345	-0.66568	-1.0042	-1.43177	-1.25154	-1.26005
ENSG00000083642:23047:PDS5B	ENSG00000083642_ENST00000498550_4238	4238	-1.29004	-1.74243	-1.66729	-1.6575	-2.24977	-3.29585
ENSG00000113810:10051:SMC4	ENSG00000113810_ENST00000462668_4235	4235	-1.07012	-0.783344	-0.438683	-1.48279	-0.636584	-0.51641
ENSG00000006114	ENSG00000006114_ENST00000378189_4234	4234	-1.0279	-1.23205	-1.25941	-0.606407	-0.808148	-0.829427
ENSG00000253276:168455:CCDC71L	ENSG00000253276_ENST00000523505_4232	4232	1.25142	0.899731	1.07485	1.21197	0.905425	1.10783
ENSG00000129351:3609:ILF3	ENSG00000129351_ENST00000587928_4230	4230	-1.2424	-0.812902	-1.29341	-0.740763	-1.98887	-1.81166
ENSG00000121542:26984:SEC22A	ENSG00000121542_ENST00000309934_4228	4228	0.452767	0.646609	0.660011	1.4986	1.68341	1.77234
ENSG00000267216	ENSG00000267216_ENST00000591325_4227	4227	1.06936	0.829436	0.764862	0.236842	0.0889481	0.525375
ENSG00000166188:57567:ZNF319	ENSG00000166188_ENST00000299237_4221	4221	1.31291	1.13781	1.3542	0.841847	0.757925	1.25467
ENSG00000004777:115703:ARHGAP33	ENSG00000004777_ENST00000378944_4219	4219	-3.86048	-0.223181	-0.330172	-0.00969531	-0.119388	0.0734699
ENSG00000168256:28511:NKIRAS2	ENSG00000168256_ENST00000393879_4213	4213	1.1181	1.32471	1.33723	1.33436	1.42946	1.4077
ENSG00000085978:55054:ATG16L1	ENSG00000085978_ENST00000474148_4208	4208	-1.51441	-1.23978	-1.18329	-0.709099	-0.656317	-0.976871
ENSG00000123636:29994:BAZ2B	ENSG00000123636_ENST00000472953_4206	4206	-1.23151	-1.05608	-1.59956	-0.912377	-1.34399	-1.78804
ENSG00000126226:55795:PCID2	ENSG00000126226_ENST00000493650_4202	4202	-0.523046	-0.920481	-1.35263	-1.68704	-1.36392	-1.11944
ENSG00000085719:8895:CPNE3	ENSG00000085719_ENST00000517490_4201	4201	-0.516461	-0.861778	-0.747651	-1.54792	-1.48579	-1.05786
ENSG00000115421:64895:PAPOLG	ENSG00000115421_ENST00000496283_4193	4193	-1.19947	-1.61003	-1.58337	-1.08863	-0.885847	-1.20083
ENSG00000157106:23049:SMG1	ENSG00000157106_ENST00000569764_4187	4187	-1.69239	-1.48079	-1.60866	-1.95993	-1.78938	-2.05394
ENSG00000141076:84916:UTP4	ENSG00000141076_ENST00000563094_4183	4183	-1.59187	-1.69983	-1.53837	-1.24352	-1.37743	-1.59368
ENSG00000157851:56896:DPYSL5	ENSG00000157851_ENST00000484882_4181	4181	-1.14837	-0.840087	-0.93309	-1.34854	-1.43137	-1.37681
ENSG00000184205:64061:TSPYL2	ENSG00000184205_ENST00000556808_4178	4178	2.71358	2.95931	3.17924	2.43325	2.71094	2.79604
ENSG00000196981:54554:WDR5B	ENSG00000196981_ENST00000330689_4168	4168	0.461994	0.637055	0.673095	1.09417	1.23986	1.05469
ENSG00000100038:8940:TOP3B	ENSG00000100038_ENST00000444502_4163	4163	-0.859042	-1.27177	-1.17125	-1.25059	-0.814947	-2.96153
ENSG00000114503:22916:NCBP2	ENSG00000114503_ENST00000463783_4161	4161	0.74081	1.12794	1.2474	1.67651	1.70523	1.424
ENSG00000166887:23339:VPS39	ENSG00000166887_ENST00000562258_4160	4160	-0.888586	-1.18915	-0.649303	-1.582	-1.32952	-0.935465
ENSG00000185238:10196:PRMT3	ENSG00000185238_ENST00000529592_4159	4159	-1.01602	-0.854868	-1.10011	-0.520482	-0.591258	-1.02853
ENSG00000179562:79571:GCC1	ENSG00000179562_ENST00000321407_4149	4149	1.17335	1.30863	1.39358	1.48839	1.45048	1.62645
ENSG00000119669:64207:IRF2BPL	ENSG00000119669_ENST00000238647_4147	4147	1.31606	1.03005	1.17531	0.552532	0.317547	0.920774
ENSG00000185127:387263:C6orf120	ENSG00000185127_ENST00000332290_4145	4145	0.884386	0.863165	0.942071	1.76357	1.47928	1.54279
ENSG00000184990:10572:SIVA1	ENSG00000184990_ENST00000556431_4142	4142	0.892692	0.867124	0.798317	1.04851	0.889851	1.13077
ENSG00000136527:6434:TRA2B	ENSG00000136527_ENST00000492417_4141	4141	-1.26882	-0.503585	-0.292808	-0.939369	-0.242761	-0.155561
ENSG00000125503:54776:PPP1R12C	ENSG00000125503_ENST00000586992_4141	4141	1.29245	1.21518	1.19437	0.964721	0.908425	1.10459
ENSG00000099250:8829:NRP1	ENSG00000099250_ENST00000432372_4137	4137	-1.32263	-1.3182	-1.29115	-1.36113	-1.37734	-1.2421
ENSG00000110075:55291:PPP6R3	ENSG00000110075_ENST00000526307_4134	4134	-1.21952	-1.50504	-1.6536	-0.723731	-1.47186	-1.53017
ENSG00000159256:23515:MORC3	ENSG00000159256_ENST00000487909_4131	4131	-0.183526	-0.0852973	0.123022	1.47564	1.27928	0.137184
ENSG00000147180:7552:ZNF711	ENSG00000147180_ENST00000373165_4124	4124	1.28878	1.41576	1.97935	1.8156	1.53703	1.83151
ENSG00000062598:63916:ELMO2	ENSG00000062598_ENST00000467800_4121	4121	-1.5497	-1.1382	-1.00769	0.263712	-0.400844	-0.864003
ENSG00000039523:79567:FAM65A	ENSG00000039523_ENST00000379312_4116	4116	1.21504	0.452019	0.336253	-0.694401	-0.475576	-0.435493
ENSG00000151914:667:DST	ENSG00000151914_ENST00000340834_4112	4112	-1.03212	-0.374757	-0.235893	-0.444527	0.309742	-0.719158
ENSG00000177613:23283:CSTF2T	ENSG00000177613_ENST00000331173_4109	4109	1.39305	1.29546	1.35475	1.29655	1.25924	1.43364
ENSG00000166147:2200:FBN1	ENSG00000166147_ENST00000560355_4109	4109	1.7962	1.56671	2.20169	1.6639	2.07678	2.07619
ENSG00000186130:10773:ZBTB6	ENSG00000186130_ENST00000373659_4106	4106	0.82484	0.937134	1.20418	1.09194	1.24831	1.05892
ENSG00000242732:340526:RGAG4	ENSG00000242732_ENST00000609883_4105	4105	1.13387	1.07163	1.04984	1.3858	1.31989	1.27366
ENSG00000172115:54205:CYCS	ENSG00000172115_ENST00000305786_4098	4098	1.18128	0.768032	1.01055	0.440189	0.183571	0.343583
ENSG00000139292:8549:LGR5	ENSG00000139292_ENST00000550851_4095	4095	-0.352889	-0.714693	-0.653299	-1.21009	-1.05246	-0.428799
ENSG00000169375:25942:SIN3A	ENSG00000169375_ENST00000567289_4078	4078	-0.603673	-0.935847	-0.294863	-1.37524	-1.09256	-1.08115
ENSG00000140262:6938:TCF12	ENSG00000140262_ENST00000557843_4076	4076	0.0953512	0.148281	0.117391	1.44862	-0.276527	0.944607
ENSG00000111271:80724:ACAD10	ENSG00000111271_ENST00000455480_4071	4071	1.38187	0.997321	0.76406	-0.508509	-0.38737	0.0363892
ENSG00000203879:2664:GDI1	ENSG00000203879_ENST00000491154_4069	4069	1.18354	1.10145	1.35631	0.862976	0.933337	1.48236
ENSG00000101040:23613:ZMYND8	ENSG00000101040_ENST00000468376_4064	4064	-0.913254	-0.964267	-1.32667	-1.31098	-1.16262	-1.51156
ENSG00000168785:10098:TSPAN5	ENSG00000168785_ENST00000511753_4062	4062	-1.14243	-1.19451	-1.0037	-1.65332	-1.61741	-1.98618
ENSG00000187796:64170:CARD9	ENSG00000187796_ENST00000481053_4060	4060	1.32152	1.00304	1.16036	1.62605	1.46249	1.56711
ENSG00000178104:9659:PDE4DIP	ENSG00000178104_ENST00000527063_4041	4041	-1.05995	-1.37749	-1.32961	-1.14863	-1.29817	-1.77527
ENSG00000137871:54816:ZNF280D	ENSG00000137871_ENST00000560002_4040	4040	-1.04228	-0.871524	-1.12089	-1.34444	-0.976019	-1.16749
ENSG00000198416	ENSG00000198416_ENST00000377618_4037	4037	1.68964	0.807087	1.12872	0.0891605	0.224775	0.106812
ENSG00000137504:58487:CREBZF	ENSG00000137504_ENST00000527447_4037	4037	1.03354	1.1401	1.16428	1.14097	1.04287	1.17895
ENSG00000127481:23352:UBR4	ENSG00000127481_ENST00000375218_4031	4031	-1.47157	-1.55207	-1.65706	-1.39885	-1.70832	-1.23639
ENSG00000125124:583:BBS2	ENSG00000125124_ENST00000562813_4026	4026	-1.25747	-0.764153	-0.802116	-0.691396	-0.729208	-0.816129
ENSG00000100242:25777:SUN2	ENSG00000100242_ENST00000405018_4022	4022	1.24797	0.563564	1.153	0.501666	0.512895	0.91431
ENSG00000104722:4741:NEFM	ENSG00000104722_ENST00000221166_4020	4020	3.91101	2.88193	2.03232	0.610949	0.0871682	0.395403
ENSG00000163161:2071:ERCC3	ENSG00000163161_ENST00000491292_4018	4018	-0.962574	-1.44837	-1.22193	-1.19352	-1.70951	-1.05676
ENSG00000196659:150737:TTC30B	ENSG00000196659_ENST00000408939_4017	4017	0.729522	1.10427	1.11753	1.36899	1.35102	1.15601
ENSG00000163214:90957:DHX57	ENSG00000163214_ENST00000474104_4016	4016	-0.512131	-0.742584	-0.680823	-1.34564	-1.22506	-1.06639
ENSG00000168710:10768:AHCYL1	ENSG00000168710_ENST00000369799_4015	4015	1.53697	0.943765	1.12874	-0.444281	-0.0526391	0.0154598
ENSG00000152778:24138:IFIT5	ENSG00000152778_ENST00000371795_4015	4015	0.772268	0.840203	1.10192	1.04348	1.02468	0.911694
ENSG00000133216:2048:EPHB2	ENSG00000133216_ENST00000374627_4014	4014	-0.910378	-0.926772	-0.72077	-1.59942	-1.61661	-1.21498
ENSG00000188042:10123:ARL4C	ENSG00000188042_ENST00000390645_4013	4013	1.31218	1.1153	1.20867	0.997484	0.923993	1.2053
ENSG00000135631:26056:RAB11FIP5	ENSG00000135631_ENST00000493523_4008	4008	-1.28876	-0.0645008	-0.288701	-2.17441	-0.620652	-0.592482
ENSG00000125912:56926:NCLN	ENSG00000125912_ENST00000246117_4005	4005	1.25042	0.7074	0.536082	-0.432329	-0.566863	0.231876
ENSG00000050438:9498:SLC4A8	ENSG00000050438_ENST00000551071_4005	4005	-1.10061	-0.39108	-0.696768	-1.15709	-1.41586	-0.790993
ENSG00000237984:11191:PTENP1	ENSG00000237984_ENST00000532280_3996	3996	0.722185	0.7954	0.930549	1.46022	1.70563	1.34691
ENSG00000157212:22976:PAXIP1	ENSG00000157212_ENST00000457196_3990	3990	-0.273796	-0.568926	-0.236138	-1.4954	-0.561989	-0.354594
ENSG00000048707:55187:VPS13D	ENSG00000048707_ENST00000487188_3990	3990	-1.57269	-1.02604	-1.85771	-1.30686	-0.977601	-1.35844
ENSG00000141027:9611:NCOR1	ENSG00000141027_ENST00000470782_3987	3987	-1.74758	-1.8244	-2.2703	-1.58943	-1.38202	-2.55152
ENSG00000198538:7576:ZNF28	ENSG00000198538_ENST00000360272_3980	3980	-0.21158	0.0238139	-0.284791	1.63836	1.43137	0.898526
ENSG00000186187:84937:ZNRF1	ENSG00000186187_ENST00000566244_3980	3980	-0.713678	-1.21917	-1.06229	-1.3261	-1.4721	-0.992628
ENSG00000197381:104:ADARB1	ENSG00000197381_ENST00000437626_3977	3977	-1.31193	-0.149381	0.114445	-1.07663	-0.62813	-0.0950763
ENSG00000147050:7403:KDM6A	ENSG00000147050_ENST00000543216_3969	3969	-0.99825	-1.08971	-1.2982	-1.44606	-0.379009	-1.04622
ENSG00000156467:7381:UQCRB	ENSG00000156467_ENST00000518876_3968	3968	0.895068	1.1062	1.03429	1.01501	1.05572	1.03745
ENSG00000115053:4691:NCL	ENSG00000115053_ENST00000461347_3967	3967	0.654373	1.36596	1.43751	1.60151	2.18824	1.7426
ENSG00000170191:140838:NANP	ENSG00000170191_ENST00000304788_3964	3964	0.539422	0.724785	0.975485	1.11541	1.25981	1.42388
ENSG00000149308:4863:NPAT	ENSG00000149308_ENST00000610253_3959	3959	-1.00556	-0.753074	-0.801493	-0.171713	-0.313137	-0.835004
ENSG00000113719:57222:ERGIC1	ENSG00000113719_ENST00000326654_3952	3952	0.0243862	-0.422497	-0.717221	-1.15519	-0.930946	-1.14599
ENSG00000100523:80821:DDHD1	ENSG00000100523_ENST00000556027_3951	3951	-1.07015	-0.743483	-0.882536	-1.34223	-0.702784	-1.12216
ENSG00000198576:23237:ARC	ENSG00000198576_ENST00000356613_3948	3948	1.99052	1.76344	1.71953	1.86724	1.2817	1.69207
ENSG00000131143:1327:COX4I1	ENSG00000131143_ENST00000569997_3946	3946	1.01321	1.08474	0.70986	1.07931	0.576502	0.708288
ENSG00000100243:1727:CYB5R3	ENSG00000100243_ENST00000470741_3938	3938	-0.36321	-0.440142	-0.0712571	-1.38255	-1.34709	-0.878671
ENSG00000143384:4170:MCL1	ENSG00000143384_ENST00000369026_3932	3932	1.00282	0.753448	0.726301	0.772336	0.459684	0.632499
ENSG00000126773:64430:PCNX4	ENSG00000126773_ENST00000317623_3932	3932	1.4594	0.267706	0.596719	0.0354278	-0.676191	-0.452384
ENSG00000089006:27131:SNX5	ENSG00000089006_ENST00000606570_3931	3931	-1.89629	-1.47665	-1.12739	-1.41356	-1.39945	-0.958989
ENSG00000142208:207:AKT1	ENSG00000142208_ENST00000554581_3916	3916	1.15328	1.30148	1.31016	1.86799	1.19334	1.88047
ENSG00000171766:2628:GATM	ENSG00000171766_ENST00000558362_3911	3911	-0.0402423	0.693371	0.722536	1.38915	1.43498	1.2045
ENSG00000030066:23279:NUP160	ENSG00000030066_ENST00000528071_3910	3910	-0.59748	-0.377169	-0.419895	-1.23871	-0.866341	-0.834754
ENSG00000169379:200894:ARL13B	ENSG00000169379_ENST00000535334_3906	3906	-1.26489	-1.27586	-1.28476	-0.707655	-0.619725	-0.788359
ENSG00000114098:25852:ARMC8	ENSG00000114098_ENST00000466762_3906	3906	-1.14773	-1.00264	-1.36568	-1.01188	-0.987749	-1.60185
ENSG00000159167:6781:STC1	ENSG00000159167_ENST00000290271_3883	3883	1.05199	0.473083	1.16866	0.804168	1.20229	1.02199
ENSG00000119397:11064:CNTRL	ENSG00000119397_ENST00000373845_3881	3881	-1.59377	-1.43572	-1.42154	-0.205734	-0.8993	-1.08775
ENSG00000141456:27043:PELP1	ENSG00000141456_ENST00000573523_3878	3878	-0.760801	-0.720508	-0.538329	-1.17052	-0.90817	-1.43755
ENSG00000196440:100131755:ARMCX4	ENSG00000196440_ENST00000452188_3872	3872	-1.19595	-0.199718	-0.426212	-0.732414	-1.07481	-0.60222
ENSG00000176681:9884:LRRC37A	ENSG00000176681_ENST00000496930_3860	3860	0.160711	0.334394	0.265695	1.12288	1.6051	1.00889
ENSG00000134265:8774:NAPG	ENSG00000134265_ENST00000583367_3860	3860	-1.20759	-0.609884	-0.449535	-1.44997	-0.674568	-0.647986
ENSG00000119280:84886:C1orf198	ENSG00000119280_ENST00000366663_3858	3858	1.19762	0.615688	1.02589	0.315067	0.201301	0.513409
ENSG00000176624:51320:MEX3C	ENSG00000176624_ENST00000592416_3850	3850	2.04799	1.58905	1.56672	1.39617	1.04555	1.46011
ENSG00000197483:89887:ZNF628	ENSG00000197483_ENST00000391718_3847	3847	1.02012	0.713552	0.760925	0.349247	0.0261259	0.551614
ENSG00000197483:89887:ZNF628	ENSG00000197483_ENST00000598519_3847	3847	1.02012	0.713552	0.760925	0.349247	0.0261259	0.551614
ENSG00000141965:55527:FEM1A	ENSG00000141965_ENST00000269856_3844	3844	1.2341	1.07218	1.09326	0.807546	0.838772	0.958858
ENSG00000063177:6141:RPL18	ENSG00000063177_ENST00000547892_3844	3844	1.51443	1.47474	1.51094	0.838138	0.915354	0.995924
ENSG00000163660:57018:CCNL1	ENSG00000163660_ENST00000464316_3843	3843	0.266849	-0.152744	-0.0293364	-1.56233	-1.2162	-2.12091
ENSG00000127616:6597:SMARCA4	ENSG00000127616_ENST00000585799_3842	3842	-0.442939	-0.700869	-0.694728	-1.04639	-1.25177	-0.865582
ENSG00000089335:55900:ZNF302	ENSG00000089335_ENST00000509196_3839	3839	0.608546	0.334781	0.708967	1.4482	1.50642	1.93144
ENSG00000129933:23383:MAU2	ENSG00000129933_ENST00000262816_3838	3838	-1.159	-1.47122	-1.80216	-0.979656	-1.2246	-1.04577
ENSG00000213096:9534:ZNF254	ENSG00000213096_ENST00000342944_3832	3832	-1.02996	-0.422304	-0.343368	0.527453	0.638429	0.891873
ENSG00000170471:57148:RALGAPB	ENSG00000170471_ENST00000461423_3830	3830	-1.74185	-2.11533	-2.15427	-1.89088	-1.76047	-2.4337
ENSG00000129116:23022:PALLD	ENSG00000129116_ENST00000507699_3829	3829	-1.18954	-1.58031	-1.67632	-1.7423	-1.68919	-2.00034
ENSG00000121022:10987:COPS5	ENSG00000121022_ENST00000521509_3826	3826	0.655616	0.793737	0.554969	1.39263	1.28076	1.35434
ENSG00000167642:10653:SPINT2	ENSG00000167642_ENST00000585357_3807	3807	-0.332547	-0.718479	-0.662612	-1.53555	-1.44171	-0.160044
ENSG00000082213:55322:C5orf22	ENSG00000082213_ENST00000355907_3799	3799	-1.15881	-0.562327	-0.757413	0.132447	-0.0857154	0.373732
ENSG00000172915:26960:NBEA	ENSG00000172915_ENST00000379922_3794	3794	-0.707887	-0.824458	-0.477279	-1.52285	-0.964995	-1.25085
ENSG00000157212:22976:PAXIP1	ENSG00000157212_ENST00000464717_3792	3792	-1.08153	-1.16092	-1.05732	-1.77744	-1.93588	-2.06308
ENSG00000141570:57332:CBX8	ENSG00000141570_ENST00000269385_3791	3791	1.85864	1.68858	1.81197	1.37451	0.966196	1.4183
ENSG00000113649:10915:TCERG1	ENSG00000113649_ENST00000506524_3787	3787	-1.46479	-0.92717	-1.27381	-0.430658	-0.849716	-1.41454
ENSG00000100285:4744:NEFH	ENSG00000100285_ENST00000310624_3783	3783	0.318296	0.757669	0.951648	1.01508	1.41478	1.35647
ENSG00000180488:374986:MIGA1	ENSG00000180488_ENST00000476203_3782	3782	-1.41387	-1.11607	-1.28363	-1.33873	-0.889787	-1.7615
ENSG00000171988:221037:JMJD1C	ENSG00000171988_ENST00000327520_3781	3781	-1.75922	-1.40522	-1.71554	-1.80587	-1.69501	-1.91879
ENSG00000072110:87:ACTN1	ENSG00000072110_ENST00000193403_3779	3779	0.378298	0.514303	0.601748	1.75389	2.07495	2.22089
ENSG00000170616	ENSG00000170616_ENST00000332135_3778	3778	1.18032	1.23848	1.43973	0.706526	0.753953	1.24216
ENSG00000138434:6744:SSFA2	ENSG00000138434_ENST00000428267_3772	3772	-1.70754	-1.69058	-1.02927	-0.57099	-1.006	-1.42396
ENSG00000138434:6744:SSFA2	ENSG00000138434_ENST00000454579_3772	3772	-1.70754	-1.69058	-1.02927	-0.57099	-1.006	-1.42396
ENSG00000117523:23215:PRRC2C	ENSG00000117523_ENST00000463586_3771	3771	-1.37472	-1.01993	-1.28525	-0.558187	-0.749176	-1.27895
ENSG00000249471:388569:ZNF324B	ENSG00000249471_ENST00000391696_3770	3770	0.978649	1.27168	1.51928	1.55486	1.7069	2.04506
ENSG00000101558:9218:VAPA	ENSG00000101558_ENST00000577539_3760	3760	-1.66696	-1.53361	-1.47498	-1.22898	-1.40622	-1.58177
ENSG00000141699:162427:FAM134C	ENSG00000141699_ENST00000309428_3759	3759	-0.0628959	-0.279534	-0.0127094	-1.41203	-0.879515	-0.879822
ENSG00000185252:7625:ZNF74	ENSG00000185252_ENST00000493734_3758	3758	1.09264	1.27508	0.892278	1.33566	1.47404	1.56056
ENSG00000198039:10793:ZNF273	ENSG00000198039_ENST00000395375_3757	3757	1.07544	1.3933	0.839497	-0.198985	-0.0331566	-0.0952184
ENSG00000044115:1495:CTNNA1	ENSG00000044115_ENST00000302763_3756	3756	-1.01854	-0.45441	-0.252686	0.276796	0.41386	-0.0338645
ENSG00000115241:5496:PPM1G	ENSG00000115241_ENST00000472077_3752	3752	-1.55214	-1.08564	-0.5541	-1.54592	-1.04764	-0.450543
ENSG00000165929:123036:TC2N	ENSG00000165929_ENST00000360594_3751	3751	-1.41261	-0.414933	-0.75284	-0.740195	-0.442808	-0.292318
ENSG00000105643:27106:ARRDC2	ENSG00000105643_ENST00000593460_3748	3748	1.29769	1.01512	0.672198	0.482702	0.191726	0.376906
ENSG00000150991:7316:UBC	ENSG00000150991_ENST00000536769_3745	3745	1.15237	1.23368	1.44043	1.14722	1.17144	1.31126
ENSG00000014138:23649:POLA2	ENSG00000014138_ENST00000265465_3744	3744	1.21787	0.583549	0.540515	0.138776	0.0538017	0.217559
ENSG00000013392:112611:RWDD2A	ENSG00000013392_ENST00000369724_3744	3744	0.337645	0.54159	0.512551	1.28527	1.40648	1.07648
ENSG00000099250:8829:NRP1	ENSG00000099250_ENST00000374823_3737	3737	-2.2318	-1.6009	-1.38972	-0.514326	-0.609108	-0.552173
ENSG00000165617:51339:DACT1	ENSG00000165617_ENST00000395153_3734	3734	1.13023	0.758127	0.927141	0.189621	0.614533	-0.385552
ENSG00000120833:8835:SOCS2	ENSG00000120833_ENST00000548537_3733	3733	1.38195	1.61953	1.59974	1.02	0.860355	1.17667
ENSG00000134186:55119:PRPF38B	ENSG00000134186_ENST00000370021_3728	3728	3.82271	3.89103	4.86074	0.710399	1.06361	1.42452
ENSG00000119139:9414:TJP2	ENSG00000119139_ENST00000265384_3725	3725	-1.05283	-0.410668	-0.955557	0.0569759	-0.124675	-0.0232998
ENSG00000181915:84890:ADO	ENSG00000181915_ENST00000373783_3723	3723	1.50066	1.30327	1.24429	0.98996	0.895092	1.4853
ENSG00000147854:115426:UHRF2	ENSG00000147854_ENST00000468435_3723	3723	-0.5929	-0.90831	-0.697458	-1.48239	-1.17688	-0.939485
ENSG00000111817:29940:DSE	ENSG00000111817_ENST00000606712_3713	3713	-1.36498	-1.16128	-1.3655	-0.953145	-0.615177	-0.703276
ENSG00000095015:4214:MAP3K1	ENSG00000095015_ENST00000469188_3713	3713	-1.57045	-1.21513	-1.26807	-1.1369	-1.3337	-1.39138
ENSG00000133706:51520:LARS	ENSG00000133706_ENST00000506231_3707	3707	-1.39103	-1.18836	-0.840675	-1.37814	-1.61399	-1.42387
ENSG00000052795:57600:FNIP2	ENSG00000052795_ENST00000504704_3704	3704	-1.04582	-0.849772	-1.91452	-1.59743	-1.5123	-2.03722
ENSG00000198934:57692:MAGEE1	ENSG00000198934_ENST00000361470_3699	3699	1.00182	0.820698	0.82797	0.745993	0.524331	0.72178
ENSG00000005471:5244:ABCB4	ENSG00000005471_ENST00000453593_3699	3699	0.0781649	-0.0237055	-0.379154	-3.22283	-3.64387	-0.231023
ENSG00000140983:89941:RHOT2	ENSG00000140983_ENST00000602564_3695	3695	1.16893	1.27653	1.30386	1.36371	1.45485	1.78988
ENSG00000139263:121227:LRIG3	ENSG00000139263_ENST00000433272_3693	3693	-1.27238	-1.29899	-1.04159	-1.13141	-0.8162	-1.3061
ENSG00000160271:5900:RALGDS	ENSG00000160271_ENST00000393157_3691	3691	1.15048	0.715793	1.10852	0.115704	0.0283973	0.527909
ENSG00000156313:6103:RPGR	ENSG00000156313_ENST00000339363_3686	3686	-1.02331	-0.506545	-0.875541	-0.147533	-0.372499	-0.393027
ENSG00000136003:23479:ISCU	ENSG00000136003_ENST00000545932_3685	3685	1.02248	1.36046	1.17469	1.64773	1.87606	1.41275
ENSG00000108883:9343:EFTUD2	ENSG00000108883_ENST00000586276_3678	3678	-0.839953	-0.841441	-0.996938	-1.3023	-0.686254	-0.957964
ENSG00000066379:30834:ZNRD1	ENSG00000066379_ENST00000471008_3672	3672	1.68252	1.49923	1.63595	1.79906	1.75752	1.9396
ENSG00000174437:488:ATP2A2	ENSG00000174437_ENST00000550262_3670	3670	-1.35294	-1.34748	-1.78084	-1.39582	-1.43451	-1.31147
ENSG00000109756:9693:RAPGEF2	ENSG00000109756_ENST00000513816_3670	3670	-2.03328	-1.49335	-1.43783	-1.12688	-1.12953	-1.28793
ENSG00000175029:1488:CTBP2	ENSG00000175029_ENST00000309035_3669	3669	-0.698618	-0.876158	-1.25288	-1.08865	-1.38433	-1.07679
ENSG00000169045:3187:HNRNPH1	ENSG00000169045_ENST00000356731_3667	3667	1.68998	1.60623	1.3843	1.39281	1.25981	1.64882
ENSG00000246705:55766:H2AFJ	ENSG00000246705_ENST00000544848_3665	3665	1.1064	0.908967	1.43593	1.57859	1.43336	1.75765
ENSG00000183283:9802:DAZAP2	ENSG00000183283_ENST00000552459_3664	3664	0.590332	0.8081	0.821472	1.37227	1.02051	1.22242
ENSG00000102786:26512:INTS6	ENSG00000102786_ENST00000311234_3662	3662	1.20279	0.716318	0.744554	0.168055	0	0.24705
ENSG00000132780:4678:NASP	ENSG00000132780_ENST00000481782_3659	3659	-0.864921	-1.15299	-1.30556	-1.24072	-1.75062	-2.12548
ENSG00000185946:55599:RNPC3	ENSG00000185946_ENST00000533834_3658	3658	-1.30881	-1.0102	-0.93358	-0.824841	-0.812259	-0.729959
ENSG00000179933:55017:C14orf119	ENSG00000179933_ENST00000319074_3654	3654	1.30739	1.00363	1.27822	1.22266	1.04021	1.30769
ENSG00000010270:83930:STARD3NL	ENSG00000010270_ENST00000471550_3653	3653	-1.24064	-1.77671	-1.53632	-2.7137	-2.63055	-2.20943
ENSG00000249661	ENSG00000249661_ENST00000502875_3650	3650	-0.703488	-0.678828	-1.22195	-1.11391	-1.56217	-1.37102
ENSG00000179930:127665:ZNF648	ENSG00000179930_ENST00000339948_3649	3649	0.138945	0.506069	0.242596	1.50939	1.36339	1.71308
ENSG00000187866:116224:FAM122A	ENSG00000187866_ENST00000394264_3646	3646	1.07382	1.09701	1.12109	1.33269	1.51674	1.41676
ENSG00000258890:90799:CEP95	ENSG00000258890_ENST00000581885_3641	3641	-1.14364	-0.849914	-0.500727	-0.622786	-0.422089	-0.62245
ENSG00000173334:10221:TRIB1	ENSG00000173334_ENST00000311922_3635	3635	1.72559	1.52412	1.68848	1.1965	0.658	1.04049
ENSG00000149474:57325:KAT14	ENSG00000149474_ENST00000435364_3618	3618	-0.537783	-0.620679	-0.493892	-1.17724	-0.614264	-0.792963
ENSG00000135903:5077:PAX3	ENSG00000135903_ENST00000350526_3610	3610	-1.94273	-1.80264	-1.89319	-1.35322	-1.38187	-1.96254
ENSG00000128708:8520:HAT1	ENSG00000128708_ENST00000477327_3608	3608	-1.96677	-1.56961	-1.62032	-1.20696	-1.33478	-2.08852
ENSG00000269657	ENSG00000269657_ENST00000600820_3602	3602	-1.80925	-1.15818	-1.0363	-0.93182	-1.30001	-1.10292
ENSG00000147601:7013:TERF1	ENSG00000147601_ENST00000518695_3598	3598	1.16674	0.940328	1.0222	1.51411	1.30894	1.61869
ENSG00000105732:64763:ZNF574	ENSG00000105732_ENST00000600245_3598	3598	1.77283	1.4848	1.4332	0.837253	0.687743	0.960607
ENSG00000071054:9448:MAP4K4	ENSG00000071054_ENST00000476609_3598	3598	-0.813067	-0.80445	-0.811881	-1.09619	-0.979884	-1.31638
ENSG00000151117:144110:TMEM86A	ENSG00000151117_ENST00000280734_3595	3595	1.13201	0.900088	1.30238	0.854784	0.798604	1.21517
ENSG00000184014:23258:DENND5A	ENSG00000184014_ENST00000527700_3593	3593	-1.49948	-1.25339	-1.40995	-1.46756	-1.18917	-1.90851
ENSG00000165392:7486:WRN	ENSG00000165392_ENST00000521620_3593	3593	-1.45377	-1.13605	-0.698834	-0.564004	-0.470883	-0.536326
ENSG00000141543:9775:EIF4A3	ENSG00000141543_ENST00000575978_3593	3593	1.01744	1.78352	2.10803	1.68283	2.40307	2.35516
ENSG00000090621:8761:PABPC4	ENSG00000090621_ENST00000468476_3592	3592	-0.688441	-0.0160198	0.282824	-1.59991	-0.678155	0.171787
ENSG00000165195:5277:PIGA	ENSG00000165195_ENST00000333590_3590	3590	0.638601	1.01031	1.0021	1.26672	1.38976	1.3062
ENSG00000145868:81545:FBXO38	ENSG00000145868_ENST00000513826_3585	3585	0.697716	1.49156	1.68056	3.50693	4.06403	3.45877
ENSG00000124164:9217:VAPB	ENSG00000124164_ENST00000476395_3583	3583	-1.78052	-1.10001	-1.40795	-0.809679	-0.804831	-0.917183
ENSG00000132024:54862:CC2D1A	ENSG00000132024_ENST00000318003_3581	3581	1.20203	0.00178962	0.453427	0.139071	-0.0177445	0.330853
ENSG00000196646:7695:ZNF136	ENSG00000196646_ENST00000464860_3579	3579	-1.48244	-1.44687	-1.31237	-1.29011	-1.41452	-0.88015
ENSG00000005339:1387:CREBBP	ENSG00000005339_ENST00000576720_3578	3578	-1.92545	-1.68432	-1.43025	-2.14992	-2.00189	-2.57584
ENSG00000143494:79805:VASH2	ENSG00000143494_ENST00000366965_3572	3572	1.30825	1.20422	1.0537	0.274521	-0.013176	0.56745
ENSG00000171681:55729:ATF7IP	ENSG00000171681_ENST00000537653_3563	3563	-1.89489	-1.3679	-1.37643	-0.0925886	-0.834602	-1.38335
ENSG00000136710:84317:CCDC115	ENSG00000136710_ENST00000465315_3562	3562	1.28499	1.49298	1.21075	1.83052	2.03117	1.76122
ENSG00000099889:421:ARVCF	ENSG00000099889_ENST00000344269_3558	3558	0.0824842	0.0260749	0.17029	1.86833	1.28598	1.19895
ENSG00000137497:4926:NUMA1	ENSG00000137497_ENST00000541584_3557	3557	1.37081	0.646796	0.631755	-0.204923	-0.997334	0.135154
ENSG00000170873:9788:MTSS1	ENSG00000170873_ENST00000520771_3548	3548	-0.555958	-0.897262	-0.936067	-1.39095	-1.11942	-0.937887
ENSG00000128829:440275:EIF2AK4	ENSG00000128829_ENST00000559624_3548	3548	-1.48614	-1.5286	-1.63143	-1.29669	-1.04531	-1.2481
ENSG00000156853:115509:ZNF689	ENSG00000156853_ENST00000287461_3547	3547	1.29403	1.09455	1.2728	0.717263	0.530727	0.922643
ENSG00000156599:25921:ZDHHC5	ENSG00000156599_ENST00000529480_3546	3546	-1.38722	-1.21284	-0.920577	-1.36637	-0.80274	-0.517549
ENSG00000038210:55300:PI4K2B	ENSG00000038210_ENST00000264864_3540	3540	-1.03977	-1.32571	-0.991153	-0.286587	-0.0963541	-0.199259
ENSG00000179988:118672:PSTK	ENSG00000179988_ENST00000493461_3538	3538	1.22715	1.28363	1.66709	1.08997	1.28332	1.34033
ENSG00000137501:54843:SYTL2	ENSG00000137501_ENST00000528231_3536	3536	0.032264	0.419512	0.306675	1.73397	1.25326	1.51942
ENSG00000158987:51735:RAPGEF6	ENSG00000158987_ENST00000512052_3535	3535	-1.01217	-1.08429	-1.22097	-0.671079	-0.955609	-1.07559
ENSG00000139116:55605:KIF21A	ENSG00000139116_ENST00000547733_3535	3535	-1.60237	-1.32655	-1.29325	-1.09996	-1.58501	-1.8842
ENSG00000175040:9435:CHST2	ENSG00000175040_ENST00000309575_3526	3526	1.16635	0.873571	0.753595	0.921704	0.535982	0.957546
ENSG00000180817:5464:PPA1	ENSG00000180817_ENST00000610026_3524	3524	-1.38084	-1.04992	-0.490211	-0.822629	-1.04339	-0.694931
ENSG00000105723:2931:GSK3A	ENSG00000105723_ENST00000398249_3524	3524	1.31542	1.45902	1.65301	1.88185	1.95702	2.23639
ENSG00000168614	ENSG00000168614_ENST00000488888_3519	3519	-1.41201	-1.40936	-1.44746	-1.03245	-1.57506	-1.49063
ENSG00000185149:4887:NPY2R	ENSG00000185149_ENST00000506608_3518	3518	0.301766	0.145805	0.806169	1.81958	1.55292	1.52757
ENSG00000148396:9919:SEC16A	ENSG00000148396_ENST00000398335_3517	3517	-1.27214	-0.483351	-1.05878	-0.439544	-0.175614	-0.144536
ENSG00000085276:2122:MECOM	ENSG00000085276_ENST00000433243_3508	3508	-0.45467	-0.499773	-0.817491	-1.46672	-0.0383961	-0.305767
ENSG00000258461	ENSG00000258461_ENST00000466369_3501	3501	-1.19183	-1.77928	-1.79793	-1.02851	-0.00169038	-0.359802
ENSG00000116754:9295:SRSF11	ENSG00000116754_ENST00000461935_3501	3501	-1.97079	-1.4872	-1.36333	-1.56116	-0.964063	-1.41429
ENSG00000196678:112479:ERI2	ENSG00000196678_ENST00000357967_3499	3499	0.12733	0.24492	0.215423	1.43923	0.71836	0.730281
ENSG00000048028:57646:USP28	ENSG00000048028_ENST00000544967_3498	3498	-2.06709	-1.91664	-1.48493	-1.25287	-1.14398	-0.689222
ENSG00000160404:27433:TOR2A	ENSG00000160404_ENST00000472723_3496	3496	1.0897	0.943398	0.988884	1.56628	1.48522	2.08741
ENSG00000103051:25839:COG4	ENSG00000103051_ENST00000530314_3488	3488	-1.2255	-1.16708	-1.16373	-1.28096	-0.962516	-0.786693
ENSG00000076706:4162:MCAM	ENSG00000076706_ENST00000392814_3487	3487	1.33994	1.39031	1.23146	0.422763	0.5353	1.06084
ENSG00000132549:157680:VPS13B	ENSG00000132549_ENST00000493587_3485	3485	-1.36155	-1.38101	-1.12517	-1.15747	-0.953551	-1.59699
ENSG00000006118:54972:TMEM132A	ENSG00000006118_ENST00000005286_3480	3480	1.20096	0.496306	0.25192	-0.00828381	-0.276081	0.211483
ENSG00000148339:114789:SLC25A25	ENSG00000148339_ENST00000373064_3474	3474	1.61444	1.49387	1.54359	1.37637	0.957991	1.67605
ENSG00000119707:58517:RBM25	ENSG00000119707_ENST00000527449_3469	3469	-1.4079	-1.2992	-1.2269	-1.52901	-1.16093	-1.67683
ENSG00000104728:9639:ARHGEF10	ENSG00000104728_ENST00000523711_3468	3468	-0.83173	-0.909958	-1.18155	-1.21591	-0.613877	-0.749514
ENSG00000141456:27043:PELP1	ENSG00000141456_ENST00000574876_3466	3466	1.62869	1.45304	0.878438	1.57752	1.16015	1.75845
ENSG00000184156:3786:KCNQ3	ENSG00000184156_ENST00000519589_3464	3464	-0.622186	-0.733636	-0.570533	-1.67139	-1.17782	-1.17058
ENSG00000141568:3607:FOXK2	ENSG00000141568_ENST00000473637_3462	3462	-0.665008	-0.274859	-0.310526	-1.13862	-0.918644	-0.435205
ENSG00000164506:134957:STXBP5	ENSG00000164506_ENST00000321680_3456	3456	-0.146764	-0.390424	-0.7429	-1.0536	-1.35099	-1.1692
ENSG00000164190:25836:NIPBL	ENSG00000164190_ENST00000504430_3455	3455	-1.36905	-0.742167	-0.721957	-0.59431	-0.0645825	-0.8944
ENSG00000165782:90809:TMEM55B	ENSG00000165782_ENST00000557041_3453	3453	1.64922	1.47611	1.76368	1.75465	1.63183	1.84872
ENSG00000153207:25909:AHCTF1	ENSG00000153207_ENST00000483900_3451	3451	-1.08007	-0.188036	-1.39646	-1.77173	-1.875	-1.071
ENSG00000139190:6843:VAMP1	ENSG00000139190_ENST00000361716_3449	3449	1.14464	1.42616	1.45279	1.9114	1.56463	2.01408
ENSG00000173681:256643:CXorf23	ENSG00000173681_ENST00000356980_3447	3447	-0.56719	-0.878054	-0.861635	-1.11902	-1.05846	-1.43611
ENSG00000133107:7223:TRPC4	ENSG00000133107_ENST00000379681_3446	3446	-1.29788	-0.374522	-0.355189	0.110747	-0.255967	-0.970272
ENSG00000187531:51547:SIRT7	ENSG00000187531_ENST00000574992_3445	3445	1.21422	0.841866	1.04346	1.03236	0.840469	1.42241
ENSG00000135387:4076:CAPRIN1	ENSG00000135387_ENST00000532820_3438	3438	1.2897	1.25321	1.34712	1.43788	1.02819	1.40978
ENSG00000169255:8706:B3GALNT1	ENSG00000169255_ENST00000392780_3437	3437	-0.474454	-0.344552	0.262208	1.31887	0.695028	0.536105
ENSG00000112249:10973:ASCC3	ENSG00000112249_ENST00000369143_3433	3433	-1.25567	-1.11667	-0.89741	-0.432852	-0.634	-0.802344
ENSG00000163625:23001:WDFY3	ENSG00000163625_ENST00000426414_3428	3428	-1.36891	-1.21126	-1.58202	0.481355	-1.04287	-1.06984
ENSG00000188895:339287:MSL1	ENSG00000188895_ENST00000339569_3424	3424	0.617539	0.583161	0.716606	1.69789	0.854267	1.57984
ENSG00000169217:10421:CD2BP2	ENSG00000169217_ENST00000305596_3421	3421	1.0864	1.14011	0.958933	1.1387	0.520883	1.38023
ENSG00000172732:80198:MUS81	ENSG00000172732_ENST00000531905_3420	3420	1.06073	1.09106	1.26756	0.699071	0.647992	0.9981
ENSG00000177963:60626:RIC8A	ENSG00000177963_ENST00000530149_3417	3417	1.79483	1.86575	1.98912	1.49646	1.42208	1.86302
ENSG00000123473:6491:STIL	ENSG00000123473_ENST00000418131_3417	3417	-1.93291	-0.918547	-1.03053	-0.121416	-0.315307	-0.351595
ENSG00000100678:6547:SLC8A3	ENSG00000100678_ENST00000533541_3409	3409	-1.25973	-0.890097	-1.14575	-0.922509	-0.494189	-0.991747
ENSG00000112200:26036:ZNF451	ENSG00000112200_ENST00000444273_3402	3402	-0.984229	-1.29907	-1.07132	-1.4418	-1.66739	-1.49467
ENSG00000171853:51112:TRAPPC12	ENSG00000171853_ENST00000497597_3401	3401	-1.13072	-1.44459	-1.4902	-0.668443	-1.32182	-1.83704
ENSG00000204103:9935:MAFB	ENSG00000204103_ENST00000373313_3393	3393	1.46329	1.04698	1.12918	0.486516	0.0953931	0.227833
ENSG00000176148:55346:TCP11L1	ENSG00000176148_ENST00000528107_3390	3390	1.32314	1.58081	1.14747	1.39685	1.25574	0.715259
ENSG00000091409:3655:ITGA6	ENSG00000091409_ENST00000442250_3390	3390	-0.323036	-0.0298178	0.139525	1.33137	0.785515	0.620368
ENSG00000260916:9236:CCPG1	ENSG00000260916_ENST00000568372_3388	3388	-1.24646	-0.814167	-1.0836	-1.06945	-0.651179	-0.869767
ENSG00000162642:148423:C1orf52	ENSG00000162642_ENST00000294661_3388	3388	1.08064	0.814887	1.12318	0.0182018	0.490765	0.756142
ENSG00000127616:6597:SMARCA4	ENSG00000127616_ENST00000591595_3377	3377	-1.24607	-1.57245	-1.47133	-0.637807	-0.776726	-0.467236
ENSG00000124831:9208:LRRFIP1	ENSG00000124831_ENST00000392000_3365	3365	-1.37802	-0.996792	-1.23126	-1.04316	-0.542625	-0.740938
ENSG00000143093:85369:STRIP1	ENSG00000143093_ENST00000485775_3363	3363	1.76302	1.66222	1.79021	0.904079	1.28624	1.65449
ENSG00000159579:89970:RSPRY1	ENSG00000159579_ENST00000564530_3361	3361	-1.20652	-1.19957	-0.719585	-0.841746	-0.729002	-1.11363
ENSG00000114423:868:CBLB	ENSG00000114423_ENST00000403724_3350	3350	-1.37046	-1.45896	-1.81913	-1.85793	-1.69029	-2.49297
ENSG00000183779:80139:ZNF703	ENSG00000183779_ENST00000331569_3347	3347	1.11626	0.75496	0.875774	0.138059	-0.226732	0.11339
ENSG00000110321:1982:EIF4G2	ENSG00000110321_ENST00000396525_3346	3346	0.408591	0.873127	1.05547	1.03598	0.788234	1.25027
ENSG00000165688:23203:PMPCA	ENSG00000165688_ENST00000462616_3341	3341	1.17974	1.12241	1.3562	0.107249	0.469552	0.915431
ENSG00000182473:23265:EXOC7	ENSG00000182473_ENST00000465252_3336	3336	-0.0104724	-0.960232	0.117261	-1.1604	-0.607532	0.0502007
ENSG00000135205:57639:CCDC146	ENSG00000135205_ENST00000285871_3333	3333	-1.17574	-0.489903	-0.654302	-0.250876	-0.290083	-0.742296
ENSG00000115306:6711:SPTBN1	ENSG00000115306_ENST00000467371_3332	3332	-0.795331	-1.25608	-1.37042	-1.56811	-1.44303	-1.0513
ENSG00000131845:57343:ZNF304	ENSG00000131845_ENST00000598744_3331	3331	0.710995	1.07814	1.34488	1.72116	2.3564	2.14644
ENSG00000144535:129563:DIS3L2	ENSG00000144535_ENST00000390005_3328	3328	1.14589	1.01339	0.85323	0.718776	0.143204	0.764114
ENSG00000188993:339977:LRRC66	ENSG00000188993_ENST00000343457_3327	3327	-1.28939	-0.880121	-0.606197	-0.63774	-0.846282	-0.201288
ENSG00000136630:3142:HLX	ENSG00000136630_ENST00000366903_3323	3323	1.13818	0.75026	0.532222	0.0579763	-0.0198963	-0.0748598
ENSG00000151239:5756:TWF1	ENSG00000151239_ENST00000547459_3320	3320	1.42488	1.00665	1.15536	1.50899	0.955966	1.28647
ENSG00000187391:9863:MAGI2	ENSG00000187391_ENST00000519748_3316	3316	-1.20547	-0.683579	-0.846502	-0.479866	-0.154176	-0.858252
ENSG00000151498:27034:ACAD8	ENSG00000151498_ENST00000531338_3315	3315	0.71734	1.1218	1.46487	1.44289	1.59077	2.45988
ENSG00000172936:4615:MYD88	ENSG00000172936_ENST00000484513_3314	3314	1.64898	1.39006	1.45796	1.64911	1.73558	1.82473
ENSG00000062194:65056:GPBP1	ENSG00000062194_ENST00000514387_3310	3310	-1.40178	-0.772983	-1.17817	0.491357	0.00696345	-0.338387
ENSG00000183161:2188:FANCF	ENSG00000183161_ENST00000327470_3309	3309	1.24275	1.10882	1.15864	1.18788	0.804219	1.17519
ENSG00000165494:51585:PCF11	ENSG00000165494_ENST00000530660_3309	3309	-1.21309	-1.13648	-1.07077	-0.816138	-0.763052	-1.09363
ENSG00000105737:2901:GRIK5	ENSG00000105737_ENST00000593562_3308	3308	1.05431	0.747691	0.510829	-0.0331213	-0.412506	0.31484
ENSG00000128512:9732:DOCK4	ENSG00000128512_ENST00000486186_3304	3304	-0.802006	-1.01691	-0.907536	-1.12657	-0.998727	-1.49164
ENSG00000174576:266743:NPAS4	ENSG00000174576_ENST00000311034_3303	3303	2.70751	2.35829	2.27904	3.14012	2.5458	2.69838
ENSG00000157193:7804:LRP8	ENSG00000157193_ENST00000459674_3300	3300	-0.595501	-0.693936	-0.944177	-1.34598	-0.828428	-1.84703
ENSG00000171928:51030:TVP23B	ENSG00000171928_ENST00000482741_3298	3298	-1.23443	-0.966632	-0.700627	-1.48742	-0.515944	-0.568947
ENSG00000115970:63892:THADA	ENSG00000115970_ENST00000330266_3294	3294	-1.17876	-0.152211	-0.684287	-0.32774	-0.366128	-0.375382
ENSG00000117877:10849:CD3EAP	ENSG00000117877_ENST00000309424_3286	3286	1.2777	1.67	1.72291	1.0052	1.61714	1.39942
ENSG00000083168:7994:KAT6A	ENSG00000083168_ENST00000418721_3279	3279	-1.09697	-1.45035	-1.31804	-1.07381	-1.94111	-1.57661
ENSG00000167447:55181:SMG8	ENSG00000167447_ENST00000300917_3263	3263	1.05231	1.04806	0.986706	1.23118	1.12662	1.29443
ENSG00000101773:5932:RBBP8	ENSG00000101773_ENST00000399725_3260	3260	-0.519035	-0.33316	-0.211819	-1.31379	-0.166261	-0.756016
ENSG00000167703:124935:SLC43A2	ENSG00000167703_ENST00000571650_3254	3254	1.081	0.272133	0.586806	0.798806	0.408592	0.643212
ENSG00000139644:7009:TMBIM6	ENSG00000139644_ENST00000423828_3254	3254	1.17152	0.79077	0.856875	2.46806	1.77631	1.63187
ENSG00000004766:55610:VPS50	ENSG00000004766_ENST00000471188_3254	3254	-1.18051	-0.870616	-1.43442	-1.01642	-0.470549	-0.715332
ENSG00000163516:55139:ANKZF1	ENSG00000163516_ENST00000463792_3245	3245	0.763676	1.10047	1.14414	1.12959	1.37408	1.84145
ENSG00000178996:112574:SNX18	ENSG00000178996_ENST00000326277_3241	3241	1.42338	1.51538	1.58525	1.64255	1.82433	1.73057
ENSG00000255559:286103:ZNF252P-AS1	ENSG00000255559_ENST00000527067_3236	3236	1.29337	0.591944	0.869774	0.97524	0.648604	0.832048
ENSG00000197857:51710:ZNF44	ENSG00000197857_ENST00000393337_3236	3236	-0.731158	-0.732364	-1.11336	-1.16081	-1.05348	-1.30552
ENSG00000075415:5250:SLC25A3	ENSG00000075415_ENST00000546766_3236	3236	1.66859	1.55227	1.58335	1.4796	1.23686	1.49254
ENSG00000214021:26140:TTLL3	ENSG00000214021_ENST00000427220_3233	3233	0.0705126	-0.0619959	-0.204416	-1.06094	-0.502782	-0.235282
ENSG00000182944:2130:EWSR1	ENSG00000182944_ENST00000483415_3231	3231	-1.03105	-0.663873	-0.601645	-0.33624	-0.27307	-0.163431
ENSG00000126858:55288:RHOT1	ENSG00000126858_ENST00000581094_3231	3231	-0.708376	-1.07994	-0.717537	-1.29623	-1.76599	-1.55142
ENSG00000177764	ENSG00000177764_ENST00000382352_3229	3229	1.11823	0.978393	0.958426	0.941432	0.923914	0.963707
ENSG00000166166:115708:TRMT61A	ENSG00000166166_ENST00000389749_3229	3229	1.05657	0.904636	0.873529	0.759299	0.545547	1.09379
ENSG00000129292:51105:PHF20L1	ENSG00000129292_ENST00000395383_3229	3229	-1.50786	-1.80486	-1.85131	-1.33945	-1.99569	-2.67437
ENSG00000092529:825:CAPN3	ENSG00000092529_ENST00000397163_3228	3228	-0.0199346	0.112732	-0.0649539	-2.10852	1.16487	0.931042
ENSG00000179294	ENSG00000179294_ENST00000325814_3227	3227	0.903724	0.509045	0.748129	1.81355	0.903123	1.77713
ENSG00000174740:140886:PABPC5	ENSG00000174740_ENST00000312600_3221	3221	0.598878	0.75042	0.815788	1.09084	0.912246	0.83014
ENSG00000155254:83742:MARVELD1	ENSG00000155254_ENST00000285605_3219	3219	1.33895	1.19774	1.19106	0.813152	0.513039	0.75326
ENSG00000061936:6433:SFSWAP	ENSG00000061936_ENST00000541286_3219	3219	-0.221817	-0.473051	-3.8306	-1.61234	-0.275027	-0.928109
ENSG00000173540:29925:GMPPB	ENSG00000173540_ENST00000308375_3217	3217	0.98172	1.00602	1.15196	1.21192	1.2838	1.56583
ENSG00000139112:23710:GABARAPL1	ENSG00000139112_ENST00000541960_3214	3214	1.04265	0.559381	0.836499	-0.105223	0.11033	0.617442
ENSG00000169515:83987:CCDC8	ENSG00000169515_ENST00000307522_3213	3213	1.0444	0.895376	1.00574	0.981768	0.979532	0.829819
ENSG00000103245:64428:NARFL	ENSG00000103245_ENST00000540986_3212	3212	1.36554	1.1655	1.17427	-0.0193466	0.266205	0.532416
ENSG00000124214:6780:STAU1	ENSG00000124214_ENST00000360426_3211	3211	-0.075765	0.347268	0.130597	1.43117	1.60673	1.36643
ENSG00000158636:56946:EMSY	ENSG00000158636_ENST00000528826_3199	3199	-1.20378	-0.99709	-0.0409562	-0.859004	-0.651849	0.290335
ENSG00000123416:10376:TUBA1B	ENSG00000123416_ENST00000332858_3198	3198	1.78282	1.51863	1.2718	1.89586	1.34217	1.6597
ENSG00000160789:4000:LMNA	ENSG00000160789_ENST00000368300_3190	3190	-0.299802	-0.770567	-0.118916	-1.1848	-1.15879	-0.616216
ENSG00000101557:9097:USP14	ENSG00000101557_ENST00000578942_3189	3189	-1.25974	-1.1438	-0.949106	-0.809517	-1.12251	-1.44659
ENSG00000268006:100506033:PTOV1-AS1	ENSG00000268006_ENST00000600742_3181	3181	1.07813	0.804355	0.83398	0.605679	0.0611141	0.375608
ENSG00000158850:8703:B4GALT3	ENSG00000158850_ENST00000470882_3178	3178	1.55794	1.61505	1.67187	1.55346	1.11018	1.85698
ENSG00000128683:2571:GAD1	ENSG00000128683_ENST00000478562_3172	3172	-1.37749	-1.55099	-1.25273	-1.04234	-1.41147	-0.88303
ENSG00000139970:6252:RTN1	ENSG00000139970_ENST00000481205_3169	3169	-1.31542	-1.14804	-1.10679	-1.44324	-1.64787	-1.6168
ENSG00000213096:9534:ZNF254	ENSG00000213096_ENST00000593783_3167	3167	-1.23024	-0.908924	-0.79124	-1.30857	-1.09556	-1.13338
ENSG00000151208:9231:DLG5	ENSG00000151208_ENST00000459739_3167	3167	-1.22189	-0.925735	-0.978257	-0.0875386	-0.611225	-0.93745
ENSG00000143799:142:PARP1	ENSG00000143799_ENST00000490921_3165	3165	-1.2061	-1.39561	-0.966263	-2.8242	-1.69482	-1.93196
ENSG00000162006	ENSG00000162006_ENST00000293892_3162	3162	2.54964	3.34888	3.59134	1.2441	1.66431	2.50802
ENSG00000170791:79145:CHCHD7	ENSG00000170791_ENST00000522166_3157	3157	0.911167	0.996099	0.730792	1.87429	1.69977	1.64287
ENSG00000151914:667:DST	ENSG00000151914_ENST00000521104_3156	3156	-1.09262	-1.05354	-1.41504	-1.16034	-0.972628	-1.65197
ENSG00000125952:4149:MAX	ENSG00000125952_ENST00000284165_3155	3155	-0.655903	-0.571567	-0.601159	-1.15966	-1.1568	-0.245381
ENSG00000196338:54413:NLGN3	ENSG00000196338_ENST00000476589_3153	3153	-1.30013	-1.01641	-0.750872	0.274431	-0.879753	-0.371124
ENSG00000111596:4848:CNOT2	ENSG00000111596_ENST00000418359_3152	3152	-0.660619	-0.729512	-0.435098	-1.25373	-1.06727	-0.80577
ENSG00000036257:8452:CUL3	ENSG00000036257_ENST00000409777_3147	3147	-0.296536	-0.367373	-0.0827839	-1.38477	-1.13453	-0.21206
ENSG00000089091:55184:DZANK1	ENSG00000089091_ENST00000609267_3145	3145	-1.10994	-0.838833	-0.821096	0.107756	-0.173449	-0.053998
ENSG00000149972:53942:CNTN5	ENSG00000149972_ENST00000528727_3144	3144	-1.07466	-0.609346	-0.76375	-0.768891	-0.697722	-0.482736
ENSG00000185112:131583:FAM43A	ENSG00000185112_ENST00000329759_3141	3141	1.42491	1.33038	1.05972	1.54897	1.32691	1.62034
ENSG00000125462:10485:C1orf61	ENSG00000125462_ENST00000608007_3138	3138	-2.52171	-1.48257	-1.16084	-1.22317	-1.03178	-1.17417
ENSG00000120738:1958:EGR1	ENSG00000120738_ENST00000239938_3138	3138	1.17681	1.2352	1.37649	1.06554	1.18903	1.22694
ENSG00000196189:64218:SEMA4A	ENSG00000196189_ENST00000355014_3137	3137	0.622019	0.194803	-0.093835	1.32125	0.249569	0.265109
ENSG00000187323:1630:DCC	ENSG00000187323_ENST00000304775_3132	3132	-1.08246	-1.3113	-1.2963	-0.874463	-2.02199	-2.27621
ENSG00000119397:11064:CNTRL	ENSG00000119397_ENST00000373851_3132	3132	-1.0342	-0.535569	-0.86174	-0.792037	-0.526288	-1.2697
ENSG00000204574:23:ABCF1	ENSG00000204574_ENST00000376545_3131	3131	0.189031	0.309089	0.142815	1.28938	1.62447	1.90384
ENSG00000165410:1073:CFL2	ENSG00000165410_ENST00000341223_3131	3131	1.10611	1.79059	1.7506	2.27719	2.2021	1.71898
ENSG00000107815:56652:C10orf2	ENSG00000107815_ENST00000311916_3131	3131	1.15465	0.973175	0.955234	0.864387	0.800729	0.885929
ENSG00000165410:1073:CFL2	ENSG00000165410_ENST00000298159_3129	3129	1.02038	0.925655	1.22202	0.903326	0.859505	1.22001
ENSG00000172995:10777:ARPP21	ENSG00000172995_ENST00000434383_3124	3124	-1.64466	-1.90009	-2.00757	-2.21851	-2.03117	-2.593
ENSG00000103460:27324:TOX3	ENSG00000103460_ENST00000407228_3124	3124	-1.09732	-0.535391	-0.886599	-0.363392	-0.113807	-0.469861
ENSG00000168872:55308:DDX19A	ENSG00000168872_ENST00000562140_3121	3121	-1.26743	-1.27633	-0.974516	-1.74066	-1.37948	-1.06374
ENSG00000103066:23659:PLA2G15	ENSG00000103066_ENST00000565460_3121	3121	1.12068	1.08778	1.60152	0.984959	1.01865	1.33884
ENSG00000180376:285331:CCDC66	ENSG00000180376_ENST00000471681_3120	3120	-1.73967	-1.42372	-1.54677	-1.55755	-0.633388	-1.647
ENSG00000107758:5532:PPP3CB	ENSG00000107758_ENST00000394828_3119	3119	1.14443	0.306788	0.737277	-0.0802955	-0.363271	-0.339231
ENSG00000155380:6566:SLC16A1	ENSG00000155380_ENST00000433570_3117	3117	-1.10226	-0.964369	-1.10477	-0.346655	-1.28369	-1.01299
ENSG00000232956:285958:SNHG15	ENSG00000232956_ENST00000577700_3116	3116	1.15702	1.01395	0.764956	2.27668	2.40613	2.34472
ENSG00000234127:7726:TRIM26	ENSG00000234127_ENST00000480999_3114	3114	-1.02072	-0.682125	-0.222648	-0.627118	-0.507111	0.237196
ENSG00000114388:10641:NPRL2	ENSG00000114388_ENST00000467294_3113	3113	1.85301	1.56486	1.82743	1.55295	1.60287	1.79317
ENSG00000197756:6168:RPL37A	ENSG00000197756_ENST00000491306_3112	3112	1.10514	0.957933	1.22731	0.704971	0.384548	0.78602
ENSG00000147854:115426:UHRF2	ENSG00000147854_ENST00000484159_3112	3112	-1.42112	-0.902074	-1.36851	-0.687107	-0.577519	-1.02553
ENSG00000171262:283742:FAM98B	ENSG00000171262_ENST00000491535_3111	3111	-1.17267	-1.20315	-1.27604	-1.29163	-0.927985	-1.33362
ENSG00000165312:220213:OTUD1	ENSG00000165312_ENST00000376495_3111	3111	1.16367	1.27523	1.30186	1.07794	1.40373	1.14242
ENSG00000139146:58516:FAM60A	ENSG00000139146_ENST00000448582_3111	3111	-1.56635	-1.88628	-1.25462	-0.939331	-1.9674	-1.52594
ENSG00000019485:56981:PRDM11	ENSG00000019485_ENST00000534751_3111	3111	-0.845169	-1.16047	-1.30402	-1.05832	-1.25305	-1.39035
ENSG00000224668	ENSG00000224668_ENST00000455509_3109	3109	-1.10557	-0.935257	-1.08965	-1.3055	-0.80947	-1.12529
ENSG00000056097:51663:ZFR	ENSG00000056097_ENST00000514356_3109	3109	-1.01689	-1.16117	-1.40464	-1.96375	-1.96327	-1.95061
ENSG00000169860:5028:P2RY1	ENSG00000169860_ENST00000305097_3106	3106	0.571974	0.458613	0.506322	1.02173	0.691575	0.847273
ENSG00000152042	ENSG00000152042_ENST00000604393_3106	3106	-1.59238	-1.3405	-1.28018	-0.922643	-1.33337	-1.43414
ENSG00000141027:9611:NCOR1	ENSG00000141027_ENST00000395848_3106	3106	-1.70838	-1.72045	-1.68197	-0.635653	-0.832938	-1.70929
ENSG00000261740:107282092:BOLA2-SMG1P6	ENSG00000261740_ENST00000565417_3103	3103	1.60009	1.44252	1.36332	1.37122	0.890522	1.39823
ENSG00000241978:11217:AKAP2	ENSG00000241978_ENST00000259318_3101	3101	0.612338	0.51396	0.415655	-1.33867	-0.214272	-0.655992
ENSG00000186446:115560:ZNF501	ENSG00000186446_ENST00000396048_3099	3099	0.335706	0.620231	0.591549	1.04438	1.16691	1.0343
ENSG00000183186:126567:C2CD4C	ENSG00000183186_ENST00000332235_3098	3098	1.28602	0.985277	1.29262	0.550591	0.489156	0.983489
ENSG00000155090:7071:KLF10	ENSG00000155090_ENST00000285407_3097	3097	1.26445	1.34791	1.60535	1.16875	1.55123	1.51982
ENSG00000130816:1786:DNMT1	ENSG00000130816_ENST00000586588_3094	3094	-1.23118	-1.12472	-1.37821	-1.15347	-1.29998	-1.41444
ENSG00000047315:5431:POLR2B	ENSG00000047315_ENST00000478188_3093	3093	-0.826116	-1.15604	-1.00763	-1.2723	-2.23062	-1.46156
ENSG00000152700:51128:SAR1B	ENSG00000152700_ENST00000508363_3086	3086	-1.18903	-0.688613	-0.897984	-0.868562	-1.29652	-1.21184
ENSG00000120458:79684:MSANTD2	ENSG00000120458_ENST00000526629_3086	3086	-1.11618	-0.893779	-0.50354	-0.688405	-0.739094	-0.820131
ENSG00000067334:30836:DNTTIP2	ENSG00000067334_ENST00000460191_3084	3084	1.76014	1.19871	1.19567	2.33083	1.77092	2.69407
ENSG00000054654:23224:SYNE2	ENSG00000054654_ENST00000441438_3084	3084	-1.23119	-1.12269	-1.12241	-1.68565	-1.53551	-1.36609
ENSG00000198218:54870:QRICH1	ENSG00000198218_ENST00000357496_3083	3083	2.01027	1.17152	1.40631	0.383646	0.0787665	0.4111
ENSG00000238083:474170:LRRC37A2	ENSG00000238083_ENST00000572638_3082	3082	-0.721836	-0.733167	-0.849787	-1.16422	-0.790017	-1.1499
ENSG00000125691:9349:RPL23	ENSG00000125691_ENST00000577760_3081	3081	1.63086	1.4384	1.11618	1.66597	1.20966	1.52951
ENSG00000162702:23528:ZNF281	ENSG00000162702_ENST00000367353_3080	3080	1.70909	0.825669	0.906065	1.22553	0.918992	1.57319
ENSG00000130589:85441:HELZ2	ENSG00000130589_ENST00000479540_3079	3079	1.28637	1.7817	1.41508	0.773835	0.611913	0.999281
ENSG00000222014:84084:RAB6C	ENSG00000222014_ENST00000410061_3077	3077	0.95745	1.07896	1.31371	1.45712	1.59702	1.38852
ENSG00000164659:222223:KIAA1324L	ENSG00000164659_ENST00000394714_3073	3073	1.16688	0.903954	1.39362	-0.180822	0.684258	0.142606
ENSG00000137124:219:ALDH1B1	ENSG00000137124_ENST00000377698_3066	3066	1.06215	0.936604	1.03444	0.986778	0.707783	0.863931
ENSG00000056661	ENSG00000056661_ENST00000580830_3062	3062	1.33564	0.594248	1.44468	1.82016	1.87897	2.0084
ENSG00000130762:27237:ARHGEF16	ENSG00000130762_ENST00000378378_3061	3061	1.37956	0.848943	0.819422	0.794365	0.626242	0.654892
ENSG00000244754:10443:N4BP2L2	ENSG00000244754_ENST00000509076_3060	3060	-1.3364	-0.928754	-0.98502	-0.130362	0.265597	-0.491355
ENSG00000164086:1849:DUSP7	ENSG00000164086_ENST00000469623_3059	3059	2.31109	1.94045	2.07497	1.78051	1.74046	1.96184
ENSG00000087274:118:ADD1	ENSG00000087274_ENST00000508684_3059	3059	-0.803231	-0.804776	-0.858182	-1.07475	-1.09165	-1.04363
ENSG00000255112:57132:CHMP1B	ENSG00000255112_ENST00000526991_3054	3054	1.0346	0.943632	0.986655	0.952177	1.24165	1.02326
ENSG00000160584:23387:SIK3	ENSG00000160584_ENST00000413553_3054	3054	-0.681008	-1.10215	-0.806567	-1.00942	-0.640468	-1.3055
ENSG00000177374:3090:HIC1	ENSG00000177374_ENST00000322941_3053	3053	1.4381	0.949841	1.59667	0.462196	0.940703	1.36107
ENSG00000105220:2821:GPI	ENSG00000105220_ENST00000586077_3053	3053	-1.69793	-0.966738	-0.327703	-1.15861	-1.288	-0.583016
ENSG00000213859:147040:KCTD11	ENSG00000213859_ENST00000333751_3051	3051	1.08379	0.751142	0.881132	1.30683	0.78478	1.56619
ENSG00000167384:7733:ZNF180	ENSG00000167384_ENST00000592529_3048	3048	-1.26589	-0.682084	-0.427561	-1.11561	-0.726516	-0.617555
ENSG00000143337:26092:TOR1AIP1	ENSG00000143337_ENST00000271583_3044	3044	1.72103	1.99153	1.8565	0.385762	0.463514	0.797719
ENSG00000100650:6430:SRSF5	ENSG00000100650_ENST00000554465_3044	3044	1.40697	1.63363	1.63045	1.6781	1.7328	1.65431
ENSG00000160633:6294:SAFB	ENSG00000160633_ENST00000292123_3042	3042	1.31958	0.961591	0.555981	-0.0518054	-0.411416	0.325785
ENSG00000176087:113829:SLC35A4	ENSG00000176087_ENST00000323146_3041	3041	0.934158	0.648002	1.2854	1.14458	0.949067	1.45364
ENSG00000117616:57035:RSRP1	ENSG00000117616_ENST00000473314_3034	3034	0.232655	0.451614	0.689443	1.21641	1.27675	0.989837
ENSG00000159348:51706:CYB5R1	ENSG00000159348_ENST00000497655_3033	3033	0.654737	0.941681	1.13898	1.33253	1.13091	1.47685
ENSG00000166598:7184:HSP90B1	ENSG00000166598_ENST00000548462_3032	3032	-1.03179	0.172852	0.767182	-0.267831	0.779465	0.567874
ENSG00000247626:92935:MARS2	ENSG00000247626_ENST00000282276_3027	3027	1.66151	1.28526	1.30549	1.68538	1.40855	1.82596
ENSG00000141349:92579:G6PC3	ENSG00000141349_ENST00000585962_3027	3027	0.768409	1.04989	0.999409	1.00705	1.03593	1.24423
ENSG00000137100:11258:DCTN3	ENSG00000137100_ENST00000479399_3023	3023	1.45403	1.27854	1.65373	1.26601	1.06765	1.43208
ENSG00000137776:79811:SLTM	ENSG00000137776_ENST00000492526_3022	3022	0.757005	1.00165	1.33545	1.57748	1.25599	1.64419
ENSG00000140332:7090:TLE3	ENSG00000140332_ENST00000560939_3021	3021	0.282058	0.166282	0.110599	1.83877	1.15302	1.1728
ENSG00000064419:23534:TNPO3	ENSG00000064419_ENST00000471166_3019	3019	-1.04501	-0.813371	-1.26395	-1.16451	-0.487581	-1.2262
ENSG00000177889:7334:UBE2N	ENSG00000177889_ENST00000550657_3018	3018	-1.10535	-1.02513	-0.945005	-1.03458	-0.853291	-0.944927
ENSG00000170921:26115:TANC2	ENSG00000170921_ENST00000583545_3018	3018	-1.05968	-0.952707	-1.48421	-1.31726	-1.75884	-1.67981
ENSG00000123989:79586:CHPF	ENSG00000123989_ENST00000243776_3013	3013	1.17068	1.30733	1.2016	0.429956	0.224909	0.626332
ENSG00000227124:100131827:ZNF717	ENSG00000227124_ENST00000400845_3012	3012	-0.694622	-0.512926	-0.373911	-1.24269	-0.163647	-0.925281
ENSG00000169598:1677:DFFB	ENSG00000169598_ENST00000339350_3005	3005	1.18454	1.01791	1.45562	-0.422111	-0.60447	0.00131872
ENSG00000117385:64175:P3H1	ENSG00000117385_ENST00000492956_3001	3001	0.845823	0.847687	1.36917	1.45908	1.05306	1.58259
ENSG00000073578:6389:SDHA	ENSG00000073578_ENST00000511810_3001	3001	-1.27588	-0.515002	0.0297721	-1.32305	-0.291604	0.240983
ENSG00000204790	ENSG00000204790_ENST00000477430_2996	2996	-1.0202	-0.856707	-1.01813	-1.43704	-0.880804	-1.22997
ENSG00000079819:2037:EPB41L2	ENSG00000079819_ENST00000452150_2994	2994	-1.01095	-0.428936	-0.600832	-0.1076	-0.50453	-0.896051
ENSG00000159588:149483:CCDC17	ENSG00000159588_ENST00000482416_2988	2988	-1.35679	-1.06417	-1.31719	-1.59786	-1.26482	-1.44876
ENSG00000178149:55152:DALRD3	ENSG00000178149_ENST00000498794_2987	2987	0.678855	0.847194	1.0175	1.39469	1.47738	1.65177
ENSG00000205268:5150:PDE7A	ENSG00000205268_ENST00000396642_2986	2986	-1.55761	-0.932197	-1.75499	-1.17977	-0.604492	-1.51296
ENSG00000134899:2073:ERCC5	ENSG00000134899_ENST00000375954_2986	2986	-1.54322	-1.21498	-0.91452	-0.457183	-0.349772	-0.373728
ENSG00000162704:10092:ARPC5	ENSG00000162704_ENST00000602490_2985	2985	0.282285	0.137999	0.719585	1.45012	1.12328	1.29244
ENSG00000169862:1501:CTNND2	ENSG00000169862_ENST00000503622_2982	2982	-1.1848	-0.138091	-0.393153	0.0976243	0.858322	0.670042
ENSG00000003393:57679:ALS2	ENSG00000003393_ENST00000482789_2981	2981	-0.392927	-0.261491	-0.376222	-1.14807	-0.970965	-0.503753
ENSG00000160007:2909:ARHGAP35	ENSG00000160007_ENST00000595822_2977	2977	-1.04873	-1.24476	-1.29055	-1.09932	-1.43297	-1.73611
ENSG00000126883:8021:NUP214	ENSG00000126883_ENST00000496921_2977	2977	-0.273726	-0.512947	-0.697388	-1.69691	-1.27614	-1.15456
ENSG00000136682:150472:CBWD2	ENSG00000136682_ENST00000468417_2973	2973	-1.63302	-1.48523	-1.30269	-0.709913	-0.91977	-1.16867
ENSG00000076928:9138:ARHGEF1	ENSG00000076928_ENST00000595897_2973	2973	-1.00184	-0.412901	-0.623843	0.298684	-0.0265084	0.22948
ENSG00000143702:9859:CEP170	ENSG00000143702_ENST00000468254_2972	2972	-1.28583	-1.07164	-1.07931	-0.628421	-0.600902	-0.982139
ENSG00000137601:4750:NEK1	ENSG00000137601_ENST00000509912_2971	2971	-1.10392	-0.441235	-1.10278	0.541225	0.0110546	0.260141
ENSG00000159409:11189:CELF3	ENSG00000159409_ENST00000470688_2970	2970	1.17008	0.955195	1.14374	0.626722	0.684906	0.791569
ENSG00000102786:26512:INTS6	ENSG00000102786_ENST00000483441_2969	2969	-1.80058	-1.09792	-1.63084	-1.48826	-1.29389	-1.40875
ENSG00000122877:1959:EGR2	ENSG00000122877_ENST00000242480_2968	2968	0.663749	0.559271	0.803335	1.35094	1.50318	1.52678
ENSG00000119523:85365:ALG2	ENSG00000119523_ENST00000238477_2966	2966	1.60266	1.9003	1.97337	1.96751	1.88377	1.97299
ENSG00000177733:10949:HNRNPA0	ENSG00000177733_ENST00000314940_2965	2965	1.00702	0.770564	0.788631	0.371509	0.0404309	0.480531
ENSG00000126861:4974:OMG	ENSG00000126861_ENST00000582029_2965	2965	1.49914	1.9148	2.09471	2.85992	2.99364	2.93798
ENSG00000197748:80217:CFAP43	ENSG00000197748_ENST00000278064_2963	2963	-0.334687	-0.0486506	-0.268164	1.37517	1.0498	0.42529
ENSG00000079246:7520:XRCC5	ENSG00000079246_ENST00000460284_2962	2962	-1.18876	-1.13783	-1.2614	-0.717153	-0.84523	-1.32456
ENSG00000171105:3643:INSR	ENSG00000171105_ENST00000598216_2961	2961	-0.781381	-0.488005	-0.526677	-1.15504	-0.689241	-1.28971
ENSG00000223501:6293:VPS52	ENSG00000223501_ENST00000445902_2960	2960	-1.36715	-1.06935	-0.229666	-0.276311	-0.767591	-0.274391
ENSG00000205808:403313:PLPP6	ENSG00000205808_ENST00000381883_2959	2959	1.14069	0.741452	0.902492	1.0921	0.894489	1.29243
ENSG00000169064:79740:ZBBX	ENSG00000169064_ENST00000392767_2954	2954	0.29682	0.105637	0.232251	3.82113	3.76725	4.06791
ENSG00000103852:64927:TTC23	ENSG00000103852_ENST00000494567_2952	2952	-0.0908729	-0.547631	-0.0829753	-1.38135	-1.006	-0.876961
ENSG00000183258:51428:DDX41	ENSG00000183258_ENST00000505081_2949	2949	0.661368	1.04059	1.11138	1.02261	1.02691	1.31328
ENSG00000102710:55578:SUPT20H	ENSG00000102710_ENST00000464572_2948	2948	-1.7294	-1.57081	-1.34623	-1.51969	-1.65056	-1.73569
ENSG00000214826	ENSG00000214826_ENST00000432996_2947	2947	-1.88053	-0.360429	-0.685877	0.229777	-0.150505	-0.608978
ENSG00000185088:51065:RPS27L	ENSG00000185088_ENST00000482846_2944	2944	1.69676	1.35973	1.62033	1.4291	0.943504	1.10267
ENSG00000117616:57035:RSRP1	ENSG00000117616_ENST00000498238_2941	2941	1.16208	1.07175	0.920577	0.964989	0.036571	0.883564
ENSG00000063322:55588:MED29	ENSG00000063322_ENST00000599417_2941	2941	1.36984	0.709502	1.72471	0.575069	0.435412	0.70437
ENSG00000141873:29985:SLC39A3	ENSG00000141873_ENST00000455372_2940	2940	1.878	1.72259	1.64002	1.73777	1.40887	2.1144
ENSG00000105732:64763:ZNF574	ENSG00000105732_ENST00000359044_2940	2940	1.67786	1.52855	1.65979	1.14019	1.16781	1.40887
ENSG00000162702:23528:ZNF281	ENSG00000162702_ENST00000367352_2933	2933	0.330596	1.08265	1.10189	1.03912	1.37103	1.00365
ENSG00000232434:389813:C9orf172	ENSG00000232434_ENST00000436881_2931	2931	1.38282	1.2517	1.16853	0.542507	0.395675	0.935798
ENSG00000119906:55719:SLF2	ENSG00000119906_ENST00000370271_2931	2931	-1.88813	-1.87613	-1.29351	-1.30244	-0.789957	-1.08113
ENSG00000185668:5453:POU3F1	ENSG00000185668_ENST00000373012_2928	2928	1.56217	1.06779	1.24333	0.557375	0.413847	1.0646
ENSG00000163374:55249:YY1AP1	ENSG00000163374_ENST00000368340_2927	2927	1.55606	1.25389	1.0872	-0.121242	0.803149	1.05955
ENSG00000196531:4666:NACA	ENSG00000196531_ENST00000550952_2922	2922	0.904972	1.23909	1.04285	1.03313	1.26352	1.2707
ENSG00000076604:9618:TRAF4	ENSG00000076604_ENST00000262395_2921	2921	1.01577	1.00511	1.26288	0.998717	1.22846	1.35615
ENSG00000037637:54455:FBXO42	ENSG00000037637_ENST00000478089_2920	2920	-0.295798	-1.13818	-0.898737	-2.04874	-1.46007	-1.87142
ENSG00000198231:11325:DDX42	ENSG00000198231_ENST00000578593_2919	2919	-1.49139	-1.52023	-1.21567	-1.74369	-1.57246	-1.2829
ENSG00000165480:221150:SKA3	ENSG00000165480_ENST00000314759_2919	2919	0.104474	0.244438	0.289442	-3.11679	-0.0400872	-0.903971
ENSG00000168778:79867:TCTN2	ENSG00000168778_ENST00000543998_2918	2918	-0.766074	-0.663939	-0.626275	-1.01939	-0.967585	-0.750554
ENSG00000177951:51272:BET1L	ENSG00000177951_ENST00000325147_2916	2916	1.52911	1.2604	1.3286	1.54177	1.60727	2.01358
ENSG00000164941:55656:INTS8	ENSG00000164941_ENST00000523321_2916	2916	-1.51534	-1.32853	-1.05347	-0.973482	-1.0396	-1.48264
ENSG00000075420:64778:FNDC3B	ENSG00000075420_ENST00000469491_2916	2916	-0.424138	-1.05835	-1.01191	-1.22312	-1.16277	-1.64759
ENSG00000182791:55231:CCDC87	ENSG00000182791_ENST00000333861_2915	2915	1.37369	1.29959	1.23445	1.58986	1.33751	1.43312
ENSG00000143382:54507:ADAMTSL4	ENSG00000143382_ENST00000369041_2908	2908	0.267579	0.383351	0.204944	2.00801	1.03493	1.30885
ENSG00000166707:644353:ZCCHC18	ENSG00000166707_ENST00000537356_2907	2907	0.713361	0.842287	1.01415	1.2727	1.39909	1.36873
ENSG00000179222:9500:MAGED1	ENSG00000179222_ENST00000485420_2906	2906	-1.03715	-1.31987	-1.18798	-1.32712	-1.31289	-1.89013
ENSG00000151914:667:DST	ENSG00000151914_ENST00000523967_2904	2904	-1.64174	-1.36249	-1.5656	-1.78309	-2.05424	-1.65359
ENSG00000173273:8658:TNKS	ENSG00000173273_ENST00000522110_2900	2900	1.5519	1.54309	1.55375	1.74591	1.7866	1.76102
ENSG00000099797:9524:TECR	ENSG00000099797_ENST00000599646_2899	2899	1.38376	1.15967	1.42565	0.857208	1.22625	1.44808
ENSG00000141551:1453:CSNK1D	ENSG00000141551_ENST00000584377_2891	2891	-1.24279	-1.29948	-1.67253	-1.56655	-1.75172	-1.53823
ENSG00000188725:643155:SMIM15	ENSG00000188725_ENST00000339020_2889	2889	1.16745	1.51326	1.36184	1.32095	0.959935	1.37364
ENSG00000159248:57369:GJD2	ENSG00000159248_ENST00000290374_2889	2889	1.0061	1.01318	1.06893	1.34494	0.975	1.13074
ENSG00000087269:8602:NOP14	ENSG00000087269_ENST00000314262_2889	2889	0.29375	0.360802	0.631347	1.39045	0.890354	1.07203
ENSG00000165802:26012:NSMF	ENSG00000165802_ENST00000371482_2888	2888	1.47263	1.71814	1.57565	0.966026	0.416594	0.91738
ENSG00000022267:2273:FHL1	ENSG00000022267_ENST00000543669_2888	2888	-2.46831	-1.21702	-0.578425	-0.824571	0.0272234	-0.403412
ENSG00000169733:5986:RFNG	ENSG00000169733_ENST00000583784_2886	2886	1.40299	1.72269	1.6898	1.20119	0.9986	1.43022
ENSG00000161547:6427:SRSF2	ENSG00000161547_ENST00000392485_2885	2885	1.00232	0.858404	0.652625	1.23597	0.515462	1.27453
ENSG00000146574:221960:CCZ1B	ENSG00000146574_ENST00000316731_2885	2885	-1.16564	-1.18218	-0.695368	-0.441723	-0.166549	-0.681606
ENSG00000105443:9266:CYTH2	ENSG00000105443_ENST00000467412_2885	2885	1.47787	1.5957	1.5147	1.24908	1.10504	1.6314
ENSG00000138029:3032:HADHB	ENSG00000138029_ENST00000494615_2883	2883	-1.04019	-0.58212	-0.333358	-0.147826	0.321029	0.590547
ENSG00000187609:54932:EXD3	ENSG00000187609_ENST00000340951_2872	2872	1.35264	1.03268	0.986946	0.381451	0.246912	0.329854
ENSG00000163050:56997:COQ8A	ENSG00000163050_ENST00000366777_2872	2872	-0.00935109	0.509988	0.477134	1.13448	1.04819	1.15642
ENSG00000214756:751071:METTL12	ENSG00000214756_ENST00000529868_2870	2870	1.35705	0.8895	1.04098	0.954942	1.03927	1.13158
ENSG00000186716:613:BCR	ENSG00000186716_ENST00000487968_2870	2870	-1.30004	-1.10203	-1.41781	-1.38118	-1.36758	-1.38684
ENSG00000153487:3621:ING1	ENSG00000153487_ENST00000375774_2870	2870	0.92398	1.21238	1.32952	1.42366	0.971724	1.48606
ENSG00000258938	ENSG00000258938_ENST00000555918_2867	2867	1.41844	1.3466	1.12636	0.48473	0.989096	0.720909
ENSG00000122674:51622:CCZ1	ENSG00000122674_ENST00000474507_2867	2867	-1.09857	-1.1276	-0.842873	-0.512711	-1.06193	-0.0651498
ENSG00000130037:3741:KCNA5	ENSG00000130037_ENST00000252321_2865	2865	1.5689	1.43475	1.43593	1.42886	1.40228	1.4486
ENSG00000146648:1956:EGFR	ENSG00000146648_ENST00000344576_2864	2864	-0.484601	-0.24203	-0.270203	-1.38207	-0.519873	-1.27745
ENSG00000176020:386724:AMIGO3	ENSG00000176020_ENST00000320431_2862	2862	1.62169	1.47488	1.60941	1.53962	1.36829	2.07525
ENSG00000180730:387914:SHISA2	ENSG00000180730_ENST00000319420_2860	2860	0.880078	0.787936	0.830045	1.28124	0.90598	1.2973
ENSG00000177602:83903:GSG2	ENSG00000177602_ENST00000325418_2857	2857	1.39189	1.34989	1.43995	1.23062	1.27493	1.27652
ENSG00000153487:3621:ING1	ENSG00000153487_ENST00000333219_2854	2854	1.02664	0.599042	0.56697	0.461639	0.0493982	0.388279
ENSG00000153250:5937:RBMS1	ENSG00000153250_ENST00000474147_2854	2854	-1.032	-0.806786	-0.813946	-1.77108	-2.20514	-1.84459
ENSG00000128285:2847:MCHR1	ENSG00000128285_ENST00000249016_2851	2851	1.49653	1.34844	1.15381	0.460165	0.921685	0.786357
ENSG00000156515:3098:HK1	ENSG00000156515_ENST00000494253_2848	2848	-0.595067	-0.78091	-0.908705	-1.12571	-1.17283	-1.40327
ENSG00000125991:51614:ERGIC3	ENSG00000125991_ENST00000492184_2848	2848	1.0393	1.38487	1.13797	1.34151	1.38903	1.46321
ENSG00000120071:284058:KANSL1	ENSG00000120071_ENST00000576870_2848	2848	-1.09775	-1.07644	-1.33372	-1.68479	-0.939231	-1.436
ENSG00000154240:201134:CEP112	ENSG00000154240_ENST00000537949_2847	2847	-1.22709	-0.402956	-0.603257	-0.259167	-0.348918	-1.19756
ENSG00000189369:23708:GSPT2	ENSG00000189369_ENST00000340438_2844	2844	1.32228	1.52026	1.52138	1.78828	1.82121	1.61267
ENSG00000161204:55324:ABCF3	ENSG00000161204_ENST00000473311_2844	2844	0.095888	0.122552	0.29347	1.58916	1.22131	1.2791
ENSG00000100592:23002:DAAM1	ENSG00000100592_ENST00000556596_2844	2844	-1.01471	-0.963488	-1.48396	-1.17598	-1.51118	-1.82321
ENSG00000077809	ENSG00000077809_ENST00000473759_2844	2844	-1.0456	-0.751171	-0.78417	-0.908606	-0.548539	-1.01155
ENSG00000120885:1191:CLU	ENSG00000120885_ENST00000560366_2841	2841	-0.93943	-0.991207	-0.45331	-1.17407	-0.352071	0.0764043
ENSG00000132286:26515:TIMM10B	ENSG00000132286_ENST00000254616_2840	2840	1.14639	1.07147	0.894753	0.584587	0.41559	0.935185
ENSG00000125817:1059:CENPB	ENSG00000125817_ENST00000379751_2840	2840	1.19342	1.04962	1.16949	0.893504	0.87465	1.12767
ENSG00000162694:2135:EXTL2	ENSG00000162694_ENST00000370113_2835	2835	0.903266	0.260519	0.283798	1.4491	0.401939	0.63502
ENSG00000125149:80262:C16orf70	ENSG00000125149_ENST00000569626_2835	2835	-1.4493	-1.03464	7.28858e-05	-1.33422	-0.147325	0.579797
ENSG00000213599:100526830:SLX1A-SULT1A3	ENSG00000213599_ENST00000568997_2834	2834	1.22168	0.877868	0.839284	0.598569	0.0563637	0.741041
ENSG00000103051:25839:COG4	ENSG00000103051_ENST00000323786_2833	2833	0.974652	0.765	0.942988	1.53411	1.17549	1.47237
ENSG00000104904:4946:OAZ1	ENSG00000104904_ENST00000586054_2832	2832	2.24744	2.46561	2.29929	1.52705	1.8722	2.1029
ENSG00000168806:9836:LCMT2	ENSG00000168806_ENST00000305641_2830	2830	1.4496	1.09881	1.12025	1.29334	0.708341	1.20091
ENSG00000122970:28981:IFT81	ENSG00000122970_ENST00000550748_2829	2829	-1.68258	-1.66239	-1.7784	-2.52384	-1.80508	-2.68184
ENSG00000262246:79585:CORO7	ENSG00000262246_ENST00000574025_2826	2826	1.32464	0.442343	0.870534	0.0216528	-0.519006	0.205762
ENSG00000180957:23760:PITPNB	ENSG00000180957_ENST00000320996_2826	2826	0.361289	0.409889	0.635937	1.07156	1.05264	1.02564
ENSG00000173404:3642:INSM1	ENSG00000173404_ENST00000310227_2826	2826	1.22574	1.07166	0.972071	0.69034	0.448797	0.859407
ENSG00000173272:653784:MZT2A	ENSG00000173272_ENST00000491265_2826	2826	1.15567	0.770859	0.605392	0.475052	0.160434	0.109496
ENSG00000101680:284217:LAMA1	ENSG00000101680_ENST00000488064_2825	2825	-1.42249	-0.499049	-0.625761	-0.256474	0.0855761	-0.362616
ENSG00000127603:23499:MACF1	ENSG00000127603_ENST00000360115_2824	2824	1.71341	1.54959	1.71579	2.32597	2.06392	2.94674
ENSG00000163576:151651:EFHB	ENSG00000163576_ENST00000295824_2823	2823	-0.740596	-0.204225	-0.436334	-1.56186	-0.201112	-0.540544
ENSG00000165506:55172:DNAAF2	ENSG00000165506_ENST00000406043_2819	2819	0.88512	0.286588	0.580969	1.06878	0.718888	0.97036
ENSG00000072121:23503:ZFYVE26	ENSG00000072121_ENST00000557407_2819	2819	-1.07404	-1.0379	-1.44546	-1.94446	-2.1054	-1.70895
ENSG00000134262:10717:AP4B1	ENSG00000134262_ENST00000369569_2818	2818	1.56879	1.5789	1.12238	0.697086	-0.0283395	0.851004
ENSG00000119812:25940:FAM98A	ENSG00000119812_ENST00000403368_2818	2818	-0.729183	-0.355944	0.189633	-1.06618	-0.0842705	0.530159
ENSG00000080822:56650:CLDND1	ENSG00000080822_ENST00000503004_2818	2818	0.910074	0.782628	0.752014	1.47949	1.44516	1.21161
ENSG00000112282:9439:MED23	ENSG00000112282_ENST00000368053_2811	2811	-1.20076	-0.510577	-0.618066	-0.230939	0.123628	-0.155292
ENSG00000100412:50:ACO2	ENSG00000100412_ENST00000396512_2811	2811	-0.0555489	-0.35884	-0.427467	-1.46158	-0.329907	0.45899
ENSG00000004487:23028:KDM1A	ENSG00000004487_ENST00000602503_2810	2810	-1.50703	-1.38116	-1.44366	-1.39839	-1.31388	-1.33585
ENSG00000147044:8573:CASK	ENSG00000147044_ENST00000378179_2809	2809	-2.85356	-2.27447	-1.90441	-0.889407	-1.22093	-1.53564
ENSG00000168528:347735:SERINC2	ENSG00000168528_ENST00000491976_2807	2807	1.77183	0.562221	1.15774	-0.25532	-0.282341	0.164403
ENSG00000120885:1191:CLU	ENSG00000120885_ENST00000522299_2807	2807	-0.591942	-0.277463	-0.577846	-1.45372	-0.315839	0.0394497
ENSG00000168140:114990:VASN	ENSG00000168140_ENST00000304735_2806	2806	1.37531	1.38716	1.91302	0.820009	1.13989	1.79496
ENSG00000128609:4698:NDUFA5	ENSG00000128609_ENST00000490618_2802	2802	0.954813	1.36584	1.21771	1.42173	1.81381	1.38967
ENSG00000082196:114899:C1QTNF3	ENSG00000082196_ENST00000382065_2802	2802	-0.764148	-0.522859	-0.516217	-1.02049	-0.553021	-0.815
ENSG00000187051:91582:RPS19BP1	ENSG00000187051_ENST00000488602_2801	2801	1.38738	1.71958	1.68434	1.61335	1.865	2.30604
ENSG00000011295:54902:TTC19	ENSG00000011295_ENST00000465567_2801	2801	-1.0126	-0.766099	-0.5408	-1.01209	-0.673692	-0.738243
ENSG00000021762:114879:OSBPL5	ENSG00000021762_ENST00000348039_2798	2798	1.28922	0.9809	0.9966	0.227329	0.188369	0.666298
ENSG00000196914:23365:ARHGEF12	ENSG00000196914_ENST00000525222_2795	2795	-1.23892	-1.10065	-1.207	-0.966361	-0.790011	-0.584114
ENSG00000172922:84153:RNASEH2C	ENSG00000172922_ENST00000308418_2794	2794	1.05278	0.833968	0.8667	1.63263	1.23244	1.25927
ENSG00000176022:126792:B3GALT6	ENSG00000176022_ENST00000379198_2793	2793	1.14262	1.15156	0.959396	0.468946	0.713169	1.0158
ENSG00000163516:55139:ANKZF1	ENSG00000163516_ENST00000465550_2793	2793	0.771418	1.34214	1.2463	1.42236	1.47031	1.43448
ENSG00000257225	ENSG00000257225_ENST00000547824_2791	2791	-0.961679	-0.781021	-1.05001	-1.1705	-1.08997	-1.48904
ENSG00000197841:339318:ZNF181	ENSG00000197841_ENST00000392232_2791	2791	0.723123	0.958857	0.901541	1.85526	2.09732	1.82279
ENSG00000147174:93953:ACRC	ENSG00000147174_ENST00000373696_2791	2791	-1.53393	-1.36253	-1.48655	-1.4013	-1.05585	-1.50574
ENSG00000185252:7625:ZNF74	ENSG00000185252_ENST00000403682_2789	2789	1.04359	0.835762	0.887401	-0.468621	-0.518541	0.163424
ENSG00000127527:58513:EPS15L1	ENSG00000127527_ENST00000592031_2788	2788	-0.370464	-0.356461	-0.508286	-1.00016	-0.574944	-0.928897
ENSG00000173456:79102:RNF26	ENSG00000173456_ENST00000311413_2787	2787	1.29146	0.936132	1.12167	0.731834	0.616967	1.02748
ENSG00000181523:6448:SGSH	ENSG00000181523_ENST00000326317_2784	2784	1.16342	1.29657	0.419959	-0.749051	-0.297836	0.0408202
ENSG00000180376:285331:CCDC66	ENSG00000180376_ENST00000476142_2783	2783	-1.16809	-0.806336	-0.777579	-0.477276	-0.554894	-1.30996
ENSG00000186106:157567:ANKRD46	ENSG00000186106_ENST00000519597_2779	2779	1.30099	0.595781	1.04268	-0.0556872	-0.457089	-0.160602
ENSG00000125691:9349:RPL23	ENSG00000125691_ENST00000584912_2779	2779	2.00582	2.30487	2.29082	2.96617	2.9741	2.80079
ENSG00000166924:222950:NYAP1	ENSG00000166924_ENST00000454988_2777	2777	1.00646	0.691525	0.597894	0.8234	0.248847	1.07785
ENSG00000135387:4076:CAPRIN1	ENSG00000135387_ENST00000533657_2774	2774	-1.96979	-1.99099	-2.22496	-2.67124	-2.69997	-2.30431
ENSG00000134569:4038:LRP4	ENSG00000134569_ENST00000529604_2774	2774	-1.21808	-1.25757	-1.30963	-0.546263	-0.443591	-0.96087
ENSG00000237441:5863:RGL2	ENSG00000237441_ENST00000483151_2772	2772	1.16718	0.764763	1.05383	-0.733761	-0.531561	-0.381038
ENSG00000126368:9572:NR1D1	ENSG00000126368_ENST00000246672_2772	2772	0.836333	0.938339	0.91906	1.1868	1.57782	1.49539
ENSG00000255717:23642:SNHG1	ENSG00000255717_ENST00000538654_2768	2768	1.10535	1.01835	1.01229	1.40525	1.18708	1.01492
ENSG00000174444:6124:RPL4	ENSG00000174444_ENST00000307961_2767	2767	1.13509	1.60141	1.63712	1.37312	1.25573	1.45846
ENSG00000213090	ENSG00000213090_ENST00000392253_2765	2765	-1.82123	-1.57733	-1.67806	-1.23691	-1.21045	-1.60695
ENSG00000129460:25983:NGDN	ENSG00000129460_ENST00000553439_2763	2763	0.742975	1.01263	1.13623	1.34366	1.53448	1.72963
ENSG00000167394:79759:ZNF668	ENSG00000167394_ENST00000300849_2762	2762	1.21402	1.02147	1.22901	0.19299	0.400666	0.815851
ENSG00000121774:10657:KHDRBS1	ENSG00000121774_ENST00000327300_2757	2757	1.1877	0.629857	0.626128	0.499692	-0.395803	0.382385
ENSG00000153107:64682:ANAPC1	ENSG00000153107_ENST00000462785_2755	2755	-1.36536	-1.65596	-1.85278	-2.25081	-1.81168	-2.16554
ENSG00000100911:5721:PSME2	ENSG00000100911_ENST00000558931_2754	2754	0.77003	0.662987	0.861133	1.29526	1.19099	1.48161
ENSG00000144061:4867:NPHP1	ENSG00000144061_ENST00000393272_2752	2752	-0.676978	-0.612634	-0.477436	-1.22683	-0.449245	-0.685459
ENSG00000113319:5924:RASGRF2	ENSG00000113319_ENST00000502677_2752	2752	-1.23144	-1.17176	-1.54036	-1.35495	-0.780963	-1.06466
ENSG00000100813:22985:ACIN1	ENSG00000100813_ENST00000557515_2751	2751	1.259	0.573042	0.979382	0.233604	0.703996	-0.906463
ENSG00000198586:9874:TLK1	ENSG00000198586_ENST00000478683_2749	2749	-1.15736	-1.35027	-1.04125	-0.830405	-1.03154	-0.948621
ENSG00000176383:79369:B3GNT4	ENSG00000176383_ENST00000546192_2749	2749	0.599648	0.816909	0.791571	1.49386	1.15422	1.08607
ENSG00000198707:80184:CEP290	ENSG00000198707_ENST00000604024_2741	2741	-1.22246	-0.333512	-0.825877	-0.673727	-0.303624	-1.19752
ENSG00000106714:79937:CNTNAP3	ENSG00000106714_ENST00000377653_2741	2741	-1.79595	-0.728046	-1.20484	-0.673563	-1.2327	-1.04974
ENSG00000041357:5685:PSMA4	ENSG00000041357_ENST00000559934_2741	2741	0.975116	1.1555	1.08064	1.06022	0.774345	0.852859
ENSG00000090905:27327:TNRC6A	ENSG00000090905_ENST00000477487_2740	2740	-1.06916	-1.44895	-1.68028	-2.54955	-2.00646	-2.45637
ENSG00000121774:10657:KHDRBS1	ENSG00000121774_ENST00000307714_2738	2738	-0.92724	-1.08097	-0.657144	-1.25987	-0.83059	-0.994763
ENSG00000177946:92806:CENPBD1	ENSG00000177946_ENST00000314994_2737	2737	0.944251	0.893723	0.804169	1.47782	1.39322	1.29849
ENSG00000154310:23043:TNIK	ENSG00000154310_ENST00000496492_2736	2736	-1.32427	-1.61069	-1.31263	-0.73549	-0.913215	-1.18957
ENSG00000111641:4839:NOP2	ENSG00000111641_ENST00000382421_2736	2736	1.19961	0.0568733	0.260601	-0.315426	-0.0261784	0.201664
ENSG00000165006:51271:UBAP1	ENSG00000165006_ENST00000297661_2735	2735	0.974808	0.754904	0.723784	5.75605	5.34345	5.60281
ENSG00000106591:64983:MRPL32	ENSG00000106591_ENST00000432845_2734	2734	1.33786	1.51205	1.73013	1.93936	1.83441	1.895
ENSG00000108582:1362:CPD	ENSG00000108582_ENST00000580396_2733	2733	-1.38704	-0.445027	-0.6561	-0.997041	-1.32641	-1.49131
ENSG00000151474:55691:FRMD4A	ENSG00000151474_ENST00000492155_2731	2731	-1.08591	-0.760489	-0.728226	-0.616573	-0.683401	-0.876341
ENSG00000184557:9021:SOCS3	ENSG00000184557_ENST00000330871_2729	2729	1.74621	1.46068	1.529	1.6286	1.33944	1.78137
ENSG00000047410:7175:TPR	ENSG00000047410_ENST00000481347_2727	2727	-1.09959	-1.27606	-1.32185	-1.6366	-1.8926	-1.92832
ENSG00000177666:57104:PNPLA2	ENSG00000177666_ENST00000525250_2726	2726	1.24362	1.12035	1.05678	1.34338	1.19588	1.70638
ENSG00000112769:3910:LAMA4	ENSG00000112769_ENST00000521187_2725	2725	-1.34314	-0.978584	-1.47896	-1.09176	-0.759042	-0.954468
ENSG00000100722:79882:ZC3H14	ENSG00000100722_ENST00000557491_2724	2724	-1.43425	-1.41219	-1.01563	-1.07981	-0.539606	-0.577959
ENSG00000142453:10498:CARM1	ENSG00000142453_ENST00000344150_2722	2722	1.2178	0.432901	0.862314	0.597874	-0.16785	0.671233
ENSG00000168564:55602:CDKN2AIP	ENSG00000168564_ENST00000504169_2721	2721	1.16289	1.27612	1.22657	1.71335	1.56606	1.44807
ENSG00000111879:79632:FAM184A	ENSG00000111879_ENST00000522284_2721	2721	-1.12351	-0.782103	-0.103442	-1.33195	-1.68762	-2.16126
ENSG00000173653:9986:RCE1	ENSG00000173653_ENST00000533277_2719	2719	1.45509	1.1384	1.43493	1.25111	1.35755	1.63058
ENSG00000111554:56890:MDM1	ENSG00000111554_ENST00000393543_2718	2718	0.0520636	0.39603	0.661406	1.27556	1.18807	1.20561
ENSG00000147642:55638:SYBU	ENSG00000147642_ENST00000529175_2717	2717	-2.58597	-1.86556	-1.49163	-2.5408	-2.11397	-2.66883
ENSG00000213588:221504:ZBTB9	ENSG00000213588_ENST00000395064_2716	2716	1.75858	1.62527	1.47643	1.6712	1.64034	1.84285
ENSG00000139620:54934:KANSL2	ENSG00000139620_ENST00000550347_2714	2714	1.19366	1.09609	1.14514	0.893112	0.701084	0.95005
ENSG00000101290:8760:CDS2	ENSG00000101290_ENST00000379070_2713	2713	-1.22582	-0.511112	-1.03124	-1.12457	-0.806541	-1.27657
ENSG00000159388:7832:BTG2	ENSG00000159388_ENST00000290551_2712	2712	1.62868	1.34471	1.63545	1.15572	0.80675	0.768983
ENSG00000062716:81671:VMP1	ENSG00000062716_ENST00000262291_2712	2712	-1.09559	-0.250018	-0.751377	-0.455286	-0.160494	-0.817683
ENSG00000166886:4665:NAB2	ENSG00000166886_ENST00000300131_2711	2711	1.46071	1.54972	1.77841	-0.170997	-0.489884	0.388019
ENSG00000168282:4247:MGAT2	ENSG00000168282_ENST00000305386_2710	2710	1.12519	0.963101	1.14179	1.08273	1.18807	1.09792
ENSG00000142208:207:AKT1	ENSG00000142208_ENST00000407796_2710	2710	1.02377	0.439189	0.961796	0.453875	0.491179	0.725737
ENSG00000196419:2547:XRCC6	ENSG00000196419_ENST00000359308_2709	2709	1.6272	1.7348	1.78921	2.2131	2.10074	2.1376
ENSG00000100023:23759:PPIL2	ENSG00000100023_ENST00000412327_2709	2709	1.20309	0.367153	0.957099	0.786967	0.308747	0.581048
ENSG00000061918:2983:GUCY1B3	ENSG00000061918_ENST00000507146_2709	2709	-1.29116	-1.03493	-0.582919	-1.09056	-1.24818	-1.26225
ENSG00000197586:955:ENTPD6	ENSG00000197586_ENST00000354989_2708	2708	0.154649	0.579652	0.193297	1.40889	0.360845	0.498776
ENSG00000188483:389792:IER5L	ENSG00000188483_ENST00000372491_2706	2706	2.03954	1.75233	1.63314	1.97887	1.9955	2.18009
ENSG00000259581	ENSG00000259581_ENST00000558165_2705	2705	-0.783989	-1.08287	-1.10982	-1.12795	-1.57431	-1.34051
ENSG00000224775	ENSG00000224775_ENST00000445336_2703	2703	-1.2721	-0.874924	-0.790198	-0.649025	-0.528877	-0.617911
ENSG00000099917:51586:MED15	ENSG00000099917_ENST00000541476_2703	2703	0.115974	-0.189262	0.365316	1.25829	1.23531	0.630758
ENSG00000177963:60626:RIC8A	ENSG00000177963_ENST00000325207_2702	2702	1.46995	0.921602	1.44053	0.0676179	0.243319	0.576969
ENSG00000142920:113451:AZIN2	ENSG00000142920_ENST00000478204_2702	2702	1.53473	0.960316	0.860378	0.0735797	0.627349	0.753191
ENSG00000271303:140809:SRXN1	ENSG00000271303_ENST00000381962_2698	2698	0.719962	0.609971	0.936382	1.13014	0.927477	1.19669
ENSG00000242013	ENSG00000242013_ENST00000508866_2697	2697	0.687504	0.696266	0.672426	1.27243	1.22414	1.10782
ENSG00000167595:148137:PROSER3	ENSG00000167595_ENST00000600988_2697	2697	1.28701	1.02057	1.47589	0.91786	0.967591	1.25548
ENSG00000105486:3978:LIG1	ENSG00000105486_ENST00000594067_2697	2697	-0.811214	-0.751697	-0.596546	-1.11032	-0.557866	-0.56246
ENSG00000163703:78987:CRELD1	ENSG00000163703_ENST00000383811_2696	2696	1.40346	1.06465	0.847427	0.377288	0.384261	0.830465
ENSG00000181191:64219:PJA1	ENSG00000181191_ENST00000374583_2692	2692	1.00591	1.51168	1.4601	1.6151	1.75241	1.88003
ENSG00000150991:7316:UBC	ENSG00000150991_ENST00000339647_2688	2688	0.923163	0.898206	0.835144	1.01596	0.653428	0.886805
ENSG00000176208:79915:ATAD5	ENSG00000176208_ENST00000585133_2686	2686	-1.29355	-1.20946	-1.05635	-0.711242	-0.952891	-1.86982
ENSG00000179431:24147:FJX1	ENSG00000179431_ENST00000317811_2685	2685	1.25522	0.857765	0.870561	0.895863	0.491779	0.932109
ENSG00000067836:79641:ROGDI	ENSG00000067836_ENST00000591292_2684	2684	1.06536	1.07357	1.29793	1.39908	1.39185	1.57672
ENSG00000172345:80765:STARD5	ENSG00000172345_ENST00000560723_2683	2683	2.45041	2.60749	2.66599	1.93231	2.21409	2.1842
ENSG00000180104:11336:EXOC3	ENSG00000180104_ENST00000315013_2680	2680	-0.0898658	0.817317	0.671236	1.09944	1.43267	1.37239
ENSG00000010295:25900:IFFO1	ENSG00000010295_ENST00000396840_2677	2677	1.3377	0.583936	0.801642	1.29678	0.948883	1.52035
ENSG00000082898:7514:XPO1	ENSG00000082898_ENST00000461407_2676	2676	-1.23041	-1.22861	-1.35941	-0.904982	-0.85725	-1.33472
ENSG00000102901:80152:CENPT	ENSG00000102901_ENST00000564128_2673	2673	2.15119	2.14151	1.89583	1.42579	1.33507	1.56973
ENSG00000150625:2823:GPM6A	ENSG00000150625_ENST00000507080_2672	2672	-1.89482	-2.24665	-2.60122	-2.13393	-2.46022	-2.03668
ENSG00000198668:801:CALM1	ENSG00000198668_ENST00000553964_2670	2670	1.55504	1.58015	1.5924	0.938423	0.871539	0.961249
ENSG00000230124:84320:ACBD6	ENSG00000230124_ENST00000415414_2667	2667	-1.06455	-1.13146	-0.890953	-0.957059	-1.12903	-1.30491
ENSG00000138231:51163:DBR1	ENSG00000138231_ENST00000260803_2666	2666	1.0276	0.771383	0.927845	0.336208	0.165206	0.516658
ENSG00000026025:7431:VIM	ENSG00000026025_ENST00000469543_2666	2666	-1.1171	-0.645961	-0.533911	-0.772466	-0.489115	-0.287534
ENSG00000163597:100507246:SNHG16	ENSG00000163597_ENST00000587743_2665	2665	1.01161	0.914402	1.1333	1.24457	1.21132	0.962399
ENSG00000141582:8535:CBX4	ENSG00000141582_ENST00000269397_2664	2664	1.71223	1.79626	1.94684	1.35058	1.7461	1.84617
ENSG00000119760:9913:SUPT7L	ENSG00000119760_ENST00000464789_2664	2664	-0.156734	0.154667	0.181328	1.35573	1.80554	1.34059
ENSG00000184867:9823:ARMCX2	ENSG00000184867_ENST00000330154_2663	2663	0.64674	-0.0421396	0.605427	1.04119	0.806414	0.984133
ENSG00000134285:51303:FKBP11	ENSG00000134285_ENST00000551694_2661	2661	-1.19986	-0.975178	-1.15517	-0.780762	-1.51731	-0.531384
ENSG00000132341:5901:RAN	ENSG00000132341_ENST00000543796_2661	2661	1.05987	0.5027	0.862123	0.173544	0.0777495	0.341392
ENSG00000148814:80313:LRRC27	ENSG00000148814_ENST00000475747_2660	2660	-1.36122	-0.697227	-0.704429	0.10275	-0.656251	-0.546654
ENSG00000101180:11255:HRH3	ENSG00000101180_ENST00000340177_2659	2659	1.45958	1.45027	1.98304	1.22535	1.19168	1.63867
ENSG00000143633:128061:C1orf131	ENSG00000143633_ENST00000471936_2657	2657	0.257758	0.708531	0.739607	1.71569	1.92699	2.1513
ENSG00000174485:10260:DENND4A	ENSG00000174485_ENST00000568515_2655	2655	-0.411621	0.0479268	-0.501124	-2.2879	-1.16335	-1.25925
ENSG00000121207:9227:LRAT	ENSG00000121207_ENST00000507827_2654	2654	1.21801	0.985753	1.0756	0.491578	0.872455	0.945388
ENSG00000115758:4953:ODC1	ENSG00000115758_ENST00000234111_2653	2653	0.664706	0.499224	0.889061	1.27875	1.06038	1.78399
ENSG00000049449:5954:RCN1	ENSG00000049449_ENST00000531345_2653	2653	-1.05062	-0.404296	-0.0983327	-0.726051	0.231828	-0.240651
ENSG00000114127:54464:XRN1	ENSG00000114127_ENST00000472697_2652	2652	-1.0405	-1.12669	-1.18657	-0.776946	-0.707337	-1.36202
ENSG00000179943:84922:FIZ1	ENSG00000179943_ENST00000221665_2651	2651	1.21384	0.793459	0.715568	0.124494	0.0909563	0.514996
ENSG00000165879:10023:FRAT1	ENSG00000165879_ENST00000371021_2651	2651	1.64803	1.18905	1.23389	0.949508	0.718135	1.01358
ENSG00000160633:6294:SAFB	ENSG00000160633_ENST00000454510_2650	2650	1.47962	1.68481	1.61238	-0.617966	0.240902	0.776349
ENSG00000137193:5292:PIM1	ENSG00000137193_ENST00000373509_2650	2650	1.26329	1.05481	1.04758	1.26537	0.698358	1.08342
ENSG00000180979:255252:LRRC57	ENSG00000180979_ENST00000323443_2649	2649	1.47255	0.929375	0.787444	0.505439	0.675638	0.258621
ENSG00000089101:26074:CFAP61	ENSG00000089101_ENST00000389656_2649	2649	-1.11904	-0.851169	-0.587573	-0.115266	-0.605222	-0.368899
ENSG00000196914:23365:ARHGEF12	ENSG00000196914_ENST00000528225_2647	2647	-1.35172	-1.34423	-1.35419	-1.48434	-1.764	-2.30375
ENSG00000176783:80230:RUFY1	ENSG00000176783_ENST00000319449_2646	2646	1.27336	0.777605	0.944787	-0.0665605	0.0379496	-0.125326
ENSG00000168564:55602:CDKN2AIP	ENSG00000168564_ENST00000302350_2646	2646	2.24306	2.31342	2.329	2.39337	2.45727	2.3392
ENSG00000166189:79803:HPS6	ENSG00000166189_ENST00000299238_2646	2646	1.53069	1.35994	1.37787	1.19053	0.997465	1.29558
ENSG00000234432:100129484:LOC100129484	ENSG00000234432_ENST00000382426_2643	2643	1.3573	0.795582	0.910581	0.502631	0.408251	0.608289
ENSG00000075413:4140:MARK3	ENSG00000075413_ENST00000440884_2643	2643	1.15367	1.58043	1.58782	0.832443	1.08047	1.49515
ENSG00000115825:23683:PRKD3	ENSG00000115825_ENST00000469275_2642	2642	-0.275478	-0.616363	-0.373493	-1.38299	-0.915059	-1.2052
ENSG00000103275:7329:UBE2I	ENSG00000103275_ENST00000566159_2642	2642	1.10383	1.22982	1.48808	1.52333	1.70093	1.82425
ENSG00000153443:124402:UBALD1	ENSG00000153443_ENST00000590891_2641	2641	1.67852	1.5514	1.87057	1.63963	1.46351	1.83917
ENSG00000186310:4675:NAP1L3	ENSG00000186310_ENST00000373079_2639	2639	0.414433	0.910636	0.826	1.04262	1.09874	0.96457
ENSG00000072110:87:ACTN1	ENSG00000072110_ENST00000553882_2636	2636	-1.0594	-0.563636	-0.345882	-0.886813	-0.424679	-0.666613
ENSG00000089335:55900:ZNF302	ENSG00000089335_ENST00000446502_2635	2635	0.457963	0.760395	0.0386912	1.13746	1.7297	1.82334
ENSG00000105808:10156:RASA4	ENSG00000105808_ENST00000462172_2634	2634	1.16703	1.66695	0.816541	0.229775	0.135668	0.276704
ENSG00000166037:9702:CEP57	ENSG00000166037_ENST00000538158_2632	2632	-1.33876	-1.7073	-1.24537	-1.29897	-1.38341	-1.48949
ENSG00000122299:29066:ZC3H7A	ENSG00000122299_ENST00000575984_2632	2632	-1.64519	-0.677954	-1.25007	-1.10044	-0.532462	-0.853246
ENSG00000028203:55591:VEZT	ENSG00000028203_ENST00000549192_2629	2629	-0.527425	-0.875498	-1.06744	-1.10878	-1.3372	-1.06247
ENSG00000109475:6164:RPL34	ENSG00000109475_ENST00000503574_2627	2627	1.02939	1.22548	1.31957	1.68209	1.64164	1.42544
ENSG00000100897:80344:DCAF11	ENSG00000100897_ENST00000558624_2627	2627	1.72156	1.61829	1.84617	1.1713	0.60819	1.12111
ENSG00000243667:116143:WDR92	ENSG00000243667_ENST00000295121_2626	2626	-0.118078	-0.638122	-0.0993761	-1.64279	-0.774829	-0.424446
ENSG00000184164:79174:CRELD2	ENSG00000184164_ENST00000487969_2622	2622	0.825254	0.826368	1.19745	2.09072	1.91095	2.06941
ENSG00000198435:441478:NRARP	ENSG00000198435_ENST00000356628_2621	2621	1.24642	0.830521	0.921724	0.645289	0.350092	0.652339
ENSG00000196628:6925:TCF4	ENSG00000196628_ENST00000568740_2620	2620	-0.373764	-0.319637	-0.580431	-1.18295	-0.915148	-0.738329
ENSG00000133318:10313:RTN3	ENSG00000133318_ENST00000356000_2619	2619	0.611594	1.2571	0.579814	1.01677	0.945303	0.941397
ENSG00000145703:10788:IQGAP2	ENSG00000145703_ENST00000514350_2617	2617	-0.579821	-0.341415	-0.724126	-1.21951	-0.85303	-1.78419
ENSG00000205250:1874:E2F4	ENSG00000205250_ENST00000567007_2615	2615	1.34783	1.71775	1.57173	1.31639	1.33701	1.57525
ENSG00000242125:8420:SNHG3	ENSG00000242125_ENST00000437681_2614	2614	1.9073	1.72143	1.71484	1.65995	1.14974	1.54911
ENSG00000068976:5837:PYGM	ENSG00000068976_ENST00000377432_2611	2611	-1.62636	0.26766	0.660889	0.608142	0.708447	1.32863
ENSG00000184205:64061:TSPYL2	ENSG00000184205_ENST00000553557_2607	2607	2.56475	2.95454	2.80158	2.51702	2.89672	2.76731
ENSG00000152061:9910:RABGAP1L	ENSG00000152061_ENST00000357444_2605	2605	-0.199685	-0.47646	-1.0162	-1.47734	-0.885355	-0.877712
ENSG00000104221:55290:BRF2	ENSG00000104221_ENST00000220659_2603	2603	1.11076	1.13985	1.54812	1.10846	1.0965	1.67393
ENSG00000064195:1747:DLX3	ENSG00000064195_ENST00000434704_2602	2602	1.02525	0.262447	1.20755	1.82485	1.80225	1.96962
ENSG00000204592:3133:HLA-E	ENSG00000204592_ENST00000376630_2601	2601	1.22076	1.14936	1.02146	1.66124	1.39864	1.35002
ENSG00000179841:9495:AKAP5	ENSG00000179841_ENST00000320636_2601	2601	0.871364	1.16149	1.54729	1.53889	1.81603	1.67181
ENSG00000172893:1717:DHCR7	ENSG00000172893_ENST00000407721_2601	2601	1.00081	0.441523	0.697992	0.250141	-0.103622	0.327693
ENSG00000227953	ENSG00000227953_ENST00000421003_2600	2600	-1.07693	-0.841494	-1.00057	-0.831582	-0.342854	-0.640382
ENSG00000146963:51631:LUC7L2	ENSG00000146963_ENST00000482860_2599	2599	-1.05735	-0.695938	-0.887997	-0.777549	-0.806444	-1.34709
ENSG00000067798:89795:NAV3	ENSG00000067798_ENST00000549464_2595	2595	-0.311783	-0.250043	-0.349267	-1.45393	-1.43648	-2.33615
ENSG00000144655:64651:CSRNP1	ENSG00000144655_ENST00000514182_2593	2593	0.902904	1.43529	1.80008	1.30349	1.41773	1.87032
ENSG00000182810:55794:DDX28	ENSG00000182810_ENST00000332395_2592	2592	1.54648	1.34997	1.6048	1.9505	1.92205	2.00374
ENSG00000089157:6175:RPLP0	ENSG00000089157_ENST00000552461_2591	2591	1.28413	1.22997	1.06053	1.24889	0.956738	1.08998
ENSG00000077380:1781:DYNC1I2	ENSG00000077380_ENST00000482454_2590	2590	-1.24165	-0.883848	-0.930339	-0.629481	-0.811365	-0.898392
ENSG00000176809:374819:LRRC37A3	ENSG00000176809_ENST00000339474_2589	2589	0.276499	0.712587	0.53028	1.18538	1.45898	0.794068
ENSG00000166411:3419:IDH3A	ENSG00000166411_ENST00000558535_2586	2586	-0.380584	0.0951028	0.346035	-1.2904	-0.264203	0.216575
ENSG00000073417:5151:PDE8A	ENSG00000073417_ENST00000559742_2584	2584	-0.169256	0.00816168	-0.356752	1.1965	0.7527	0.897183
ENSG00000096384:3326:HSP90AB1	ENSG00000096384_ENST00000353801_2582	2582	1.23109	1.80518	1.73825	0.894672	1.66595	1.40119
ENSG00000183114:163933:FAM43B	ENSG00000183114_ENST00000332947_2581	2581	1.58087	1.38423	1.26019	0.238296	0.407654	0.789127
ENSG00000166164:29117:BRD7	ENSG00000166164_ENST00000562383_2580	2580	-1.29255	-1.09866	-1.25996	-1.11691	-0.860456	-1.32569
ENSG00000163516:55139:ANKZF1	ENSG00000163516_ENST00000323348_2579	2579	1.48201	0.774607	0.185698	-0.0347224	-0.107929	0.0259094
ENSG00000105197:92609:TIMM50	ENSG00000105197_ENST00000595961_2576	2576	1.13487	1.03152	1.06612	1.04906	0.852255	1.1997
ENSG00000128564:7425:VGF	ENSG00000128564_ENST00000249330_2575	2575	1.51537	1.21627	1.41024	0.750422	0.32607	0.844401
ENSG00000198805:4860:PNP	ENSG00000198805_ENST00000556754_2573	2573	2.4433	3.15791	3.25681	3.66864	3.9895	4.17396
ENSG00000104131:8669:EIF3J	ENSG00000104131_ENST00000261868_2569	2569	1.03037	0.837939	0.788161	0.424171	0.180338	0.615034
ENSG00000107937:23560:GTPBP4	ENSG00000107937_ENST00000545048_2566	2566	0.119745	0.0691807	0.0753176	-1.33782	-0.284886	-0.292182
ENSG00000135250:6733:SRPK2	ENSG00000135250_ENST00000466917_2565	2565	-1.24338	-1.45407	-1.81774	-1.02245	-1.04941	-2.49658
ENSG00000022267:2273:FHL1	ENSG00000022267_ENST00000370683_2565	2565	-1.21982	-1.27749	-1.12686	-0.904825	-0.661731	-1.02281
ENSG00000084072:10450:PPIE	ENSG00000084072_ENST00000482751_2564	2564	-1.08151	-0.324198	-0.541487	-0.603923	0.120712	-0.259173
ENSG00000261054	ENSG00000261054_ENST00000566974_2562	2562	-1.48481	-1.9099	-1.46286	-1.60637	-1.60647	-1.03087
ENSG00000179292:256472:TMEM151A	ENSG00000179292_ENST00000327259_2562	2562	1.48513	1.37843	1.37928	0.65296	0.485594	1.0067
ENSG00000154832:30827:CXXC1	ENSG00000154832_ENST00000590901_2562	2562	2.02986	1.80157	2.28246	0.635909	0.931189	1.09632
ENSG00000015479:9782:MATR3	ENSG00000015479_ENST00000504643_2560	2560	-1.62129	-1.78069	-1.28943	-1.8489	-2.25429	-1.61026
ENSG00000138166:1847:DUSP5	ENSG00000138166_ENST00000369583_2557	2557	1.76454	1.87037	2.40614	1.817	2.22064	2.63159
ENSG00000078618:4898:NRDC	ENSG00000078618_ENST00000544028_2557	2557	-1.19677	-1.19863	-1.26632	-0.31817	-0.138193	-0.474256
ENSG00000146232:4794:NFKBIE	ENSG00000146232_ENST00000275015_2556	2556	1.21655	1.53957	1.86097	1.42358	1.51273	2.20314
ENSG00000186310:4675:NAP1L3	ENSG00000186310_ENST00000475430_2555	2555	0.960125	0.691652	0.822601	1.40281	1.08843	1.1583
ENSG00000185722:51479:ANKFY1	ENSG00000185722_ENST00000572564_2555	2555	-1.07287	-1.12532	-1.16709	-0.91908	-1.23417	-1.21279
ENSG00000135108:23014:FBXO21	ENSG00000135108_ENST00000550180_2554	2554	0.398996	-0.0746401	0.0368654	1.27064	0.606396	0.777697
ENSG00000215513	ENSG00000215513_ENST00000430523_2553	2553	1.30755	0.342909	1.34313	0.090686	-0.477126	-0.3945
ENSG00000165512:7570:ZNF22	ENSG00000165512_ENST00000298299_2551	2551	1.10403	1.41527	1.48974	1.26352	1.52068	1.36679
ENSG00000186462:4674:NAP1L2	ENSG00000186462_ENST00000373517_2550	2550	1.02955	1.09287	1.15466	1.31178	1.50601	1.41407
ENSG00000090905:27327:TNRC6A	ENSG00000090905_ENST00000462400_2550	2550	-1.37356	-1.23526	-1.38164	-1.36128	-1.12661	-1.47625
ENSG00000250312:255403:ZNF718	ENSG00000250312_ENST00000511079_2549	2549	1.10867	0.858258	0.609754	0.643854	0.428094	0.403114
ENSG00000143774:2987:GUK1	ENSG00000143774_ENST00000470040_2549	2549	1.49162	1.36291	1.49722	0.549966	0.418484	0.893077
ENSG00000178104:9659:PDE4DIP	ENSG00000178104_ENST00000479369_2548	2548	-1.37686	-1.55357	-1.56745	-1.2249	-1.45841	-1.20948
ENSG00000197111:5094:PCBP2	ENSG00000197111_ENST00000550585_2543	2543	1.26456	1.64456	1.70752	0.731088	1.35166	1.50748
ENSG00000204802	ENSG00000204802_ENST00000377518_2541	2541	1.11824	0.901178	0.933474	-0.152078	0.0602586	0.481085
ENSG00000119574:84878:ZBTB45	ENSG00000119574_ENST00000594051_2541	2541	1.21374	1.10699	1.31043	0.752318	0.230035	0.882679
ENSG00000152382:117143:TADA1	ENSG00000152382_ENST00000467021_2539	2539	-0.874304	-0.29272	-0.132969	-1.36822	-0.779479	-0.317195
ENSG00000116685:90231:KIAA2013	ENSG00000116685_ENST00000376576_2539	2539	1.20395	1.04701	1.03869	0.373009	0.108678	0.717039
ENSG00000068903:22933:SIRT2	ENSG00000068903_ENST00000462654_2539	2539	1.52738	2.02056	1.78949	0.606911	0.259441	0.64454
ENSG00000108788:6945:MLX	ENSG00000108788_ENST00000590050_2537	2537	1.11252	1.02741	1.45149	1.4104	1.62329	1.69655
ENSG00000149925:226:ALDOA	ENSG00000149925_ENST00000564521_2534	2534	2.15519	2.09942	2.13669	2.27953	2.28166	2.44357
ENSG00000127948:5447:POR	ENSG00000127948_ENST00000394893_2532	2532	-1.12063	-1.41178	-1.16558	-1.01304	-0.446129	-0.658308
ENSG00000137821:54839:LRRC49	ENSG00000137821_ENST00000560691_2531	2531	-0.48324	0.179621	0.295333	-1.21853	0.318102	-0.340283
ENSG00000135829:1660:DHX9	ENSG00000135829_ENST00000485081_2531	2531	-1.68596	-1.67121	-1.86672	-2.46826	-3.59853	-2.65315
ENSG00000077942:2192:FBLN1	ENSG00000077942_ENST00000442170_2531	2531	-1.19128	-1.53858	-0.888503	-0.74689	-0.950505	-0.901068
ENSG00000179859:284023:LOC284023	ENSG00000179859_ENST00000324348_2529	2529	0.651178	1.10657	1.07345	1.24454	1.27472	1.16496
ENSG00000164163:6059:ABCE1	ENSG00000164163_ENST00000510321_2529	2529	-1.15546	-1.32198	-1.10762	-1.75019	-1.17905	-1.57283
ENSG00000054983:2581:GALC	ENSG00000054983_ENST00000544807_2528	2528	1.34698	1.47494	0.902702	1.37921	1.12506	1.39058
ENSG00000263843:100287042:LOC100287042	ENSG00000263843_ENST00000585075_2527	2527	0.675711	0.511289	0.787131	1.26693	0.882775	1.37327
ENSG00000116679:10625:IVNS1ABP	ENSG00000116679_ENST00000494880_2527	2527	-1.24873	-0.903191	-0.430895	-0.508687	-0.575899	-0.162579
ENSG00000149792:740:MRPL49	ENSG00000149792_ENST00000532671_2526	2526	1.36194	1.35585	1.40419	1.35822	1.15479	1.23785
ENSG00000138434:6744:SSFA2	ENSG00000138434_ENST00000480753_2526	2526	1.15583	0.724784	0.419444	0.963195	0.264172	0.959647
ENSG00000102977:65057:ACD	ENSG00000102977_ENST00000602622_2526	2526	2.06692	2.05728	2.05806	1.57643	1.42455	1.67524
ENSG00000204388:3304:HSPA1B	ENSG00000204388_ENST00000375650_2520	2520	1.46789	1.17112	1.11555	1.23169	0.7967	1.19094
ENSG00000005700:25998:IBTK	ENSG00000005700_ENST00000508381_2520	2520	-1.63803	-1.17017	-1.20384	-1.33959	-1.86661	-1.111
ENSG00000137513:79731:NARS2	ENSG00000137513_ENST00000281038_2519	2519	1.42489	0.598975	0.243223	-0.223761	-0.290757	-0.0942334
ENSG00000092439:54822:TRPM7	ENSG00000092439_ENST00000560638_2518	2518	-1.03567	-0.596738	-0.732628	-0.709608	-0.605335	-0.854474
ENSG00000071655:53615:MBD3	ENSG00000071655_ENST00000592012_2518	2518	1.21541	0.767848	0.943459	-0.340196	-0.319538	0.0353279
ENSG00000152894:5796:PTPRK	ENSG00000152894_ENST00000531050_2515	2515	-0.0788518	-0.162604	0.0524626	-1.58989	-0.746264	-0.819884
ENSG00000111879:79632:FAM184A	ENSG00000111879_ENST00000482219_2515	2515	-1.08191	-1.28685	-0.959208	-1.19546	-0.696284	-0.958024
ENSG00000114388:10641:NPRL2	ENSG00000114388_ENST00000480296_2512	2512	1.35719	1.5241	1.53573	1.56524	1.42775	1.38056
ENSG00000170604:26145:IRF2BP1	ENSG00000170604_ENST00000302165_2511	2511	1.59527	1.34517	1.3686	1.42067	1.12424	1.55908
ENSG00000104763:427:ASAH1	ENSG00000104763_ENST00000381733_2511	2511	1.33724	0.501218	0.346719	0.0789455	-0.217599	0.429379
ENSG00000187243:81557:MAGED4B	ENSG00000187243_ENST00000360134_2510	2510	0.51864	0.209549	0.533825	1.40045	0.592796	0.515641
ENSG00000135164:9988:DMTF1	ENSG00000135164_ENST00000488352_2509	2509	-1.49908	-1.2504	-1.22505	-1.20109	-1.48092	-1.30662
ENSG00000163374:55249:YY1AP1	ENSG00000163374_ENST00000442834_2508	2508	-1.21925	-0.904964	-0.272808	-0.32889	-0.108321	-0.193292
ENSG00000164754:5885:RAD21	ENSG00000164754_ENST00000523986_2506	2506	-2.19762	-1.48945	-0.977313	-1.41917	-1.68512	-0.895327
ENSG00000079616:3835:KIF22	ENSG00000079616_ENST00000561482_2505	2505	0.888599	0.82089	0.356191	2.21728	2.25669	1.24696
ENSG00000143776:8476:CDC42BPA	ENSG00000143776_ENST00000429440_2501	2501	-1.02067	-0.704546	-0.800492	-1.23943	-0.867236	-1.19305
ENSG00000171450:8941:CDK5R2	ENSG00000171450_ENST00000302625_2500	2500	1.45386	0.992659	1.11723	1.13195	0.870441	1.04948
ENSG00000057608:2665:GDI2	ENSG00000057608_ENST00000479928_2499	2499	-1.43777	-1.50626	-1.52992	-1.86562	-1.47248	-1.65134
ENSG00000160172:645332:FAM86C2P	ENSG00000160172_ENST00000528089_2496	2496	-0.0851624	-0.199812	0.0601263	-2.27373	-1.24973	-0.52523
ENSG00000135164:9988:DMTF1	ENSG00000135164_ENST00000480982_2493	2493	-1.13285	-0.827584	-1.25004	-1.16122	-0.45657	-0.900365
ENSG00000255366	ENSG00000255366_ENST00000528139_2491	2491	1.1391	0.971075	0.683489	0.403686	0.834249	0.656862
ENSG00000132463:2926:GRSF1	ENSG00000132463_ENST00000499044_2491	2491	1.44594	1.03618	1.11227	0.528437	0.650872	0.611252
ENSG00000139350:121441:NEDD1	ENSG00000139350_ENST00000411739_2490	2490	-1.09936	-0.829649	-0.716377	-0.226948	0.407449	0.0229089
ENSG00000121073:10237:SLC35B1	ENSG00000121073_ENST00000507477_2487	2487	0.719413	1.32571	1.4546	1.30383	1.81875	2.04548
ENSG00000188277:643338:C15orf62	ENSG00000188277_ENST00000344320_2485	2485	0.80784	1.12941	1.50624	1.52952	2.37183	2.59268
ENSG00000176410:84277:DNAJC30	ENSG00000176410_ENST00000395176_2485	2485	1.18937	0.926087	1.04474	0.767592	0.866435	1.17493
ENSG00000141425:55197:RPRD1A	ENSG00000141425_ENST00000591994_2484	2484	-1.23241	-1.60051	-1.57804	-0.749956	-2.08257	-2.67576
ENSG00000028203:55591:VEZT	ENSG00000028203_ENST00000397792_2484	2484	0.00955586	0.0536089	0.0529056	1.44115	1.30239	1.40628
ENSG00000180879:6748:SSR4	ENSG00000180879_ENST00000460616_2482	2482	1.26427	1.32808	1.62277	0.53166	0.811743	1.13905
ENSG00000163319:51023:MRPS18C	ENSG00000163319_ENST00000512375_2482	2482	1.18425	0.888351	0.990525	1.36788	1.86514	1.69954
ENSG00000161513:2232:FDXR	ENSG00000161513_ENST00000578473_2482	2482	1.14874	0.740148	1.09693	1.08307	0.467779	1.17026
ENSG00000187109:4673:NAP1L1	ENSG00000187109_ENST00000547993_2481	2481	-2.3335	-1.79498	-1.67329	-2.20623	-1.99493	-2.18307
ENSG00000173846:1263:PLK3	ENSG00000173846_ENST00000465443_2477	2477	1.16424	1.5187	1.22604	1.71659	1.35006	1.60797
ENSG00000160404:27433:TOR2A	ENSG00000160404_ENST00000373281_2477	2477	1.78596	1.62883	1.90413	1.29098	1.17499	1.29421
ENSG00000157212:22976:PAXIP1	ENSG00000157212_ENST00000475066_2477	2477	-1.61402	-1.28021	-1.19738	-1.58706	-1.45	-1.17685
ENSG00000128564:7425:VGF	ENSG00000128564_ENST00000445482_2477	2477	1.37163	1.06287	0.843296	1.27044	1.09373	1.21009
ENSG00000124177:84181:CHD6	ENSG00000124177_ENST00000373222_2477	2477	-1.59427	-1.39973	-1.41458	-1.98763	-1.76279	-1.73503
ENSG00000169744:9079:LDB2	ENSG00000169744_ENST00000441778_2476	2476	1.38295	1.53614	1.32101	-0.412178	-0.381152	0.55875
ENSG00000227141	ENSG00000227141_ENST00000427215_2471	2471	0.792074	0.912558	0.690511	1.48539	1.08982	1.16284
ENSG00000136280:83605:CCM2	ENSG00000136280_ENST00000381112_2471	2471	-0.801964	-1.03481	-1.20391	-1.38743	-1.28239	-1.31075
ENSG00000136280:83605:CCM2	ENSG00000136280_ENST00000475551_2471	2471	-0.801964	-1.03481	-1.20391	-1.38743	-1.28239	-1.31075
ENSG00000104824:3191:HNRNPL	ENSG00000104824_ENST00000221419_2471	2471	1.52138	1.11883	1.27812	0.368353	0.370879	0.572428
ENSG00000258377	ENSG00000258377_ENST00000555043_2469	2469	-0.507221	0.0108051	0.169483	-1.17295	-0.516896	0.260067
ENSG00000147059:54466:SPIN2A	ENSG00000147059_ENST00000374908_2468	2468	1.184	1.00166	0.986586	1.40284	0.629307	1.31801
ENSG00000239474:10324:KLHL41	ENSG00000239474_ENST00000284669_2464	2464	-0.766541	-1.03038	-0.830358	-1.09111	-0.963497	-0.835199
ENSG00000152457:64421:DCLRE1C	ENSG00000152457_ENST00000378258_2463	2463	-1.02789	-1.13317	-1.51682	-1.68774	-0.529813	-1.44337
ENSG00000198680:286319:TUSC1	ENSG00000198680_ENST00000358022_2461	2461	1.82272	1.37053	1.51018	1.52044	1.13674	1.53295
ENSG00000259358	ENSG00000259358_ENST00000559530_2459	2459	-1.69866	-1.1171	-1.11181	-0.992518	-1.22608	-1.43569
ENSG00000237248:100499405:LINC00987	ENSG00000237248_ENST00000427111_2459	2459	-0.641347	-0.771252	-0.750064	-1.83371	-1.65637	-1.26932
ENSG00000124217:27304:MOCS3	ENSG00000124217_ENST00000244051_2458	2458	1.19856	1.14707	1.23433	1.26618	0.917255	1.12591
ENSG00000178904:147991:DPY19L3	ENSG00000178904_ENST00000587077_2456	2456	0.637884	0.566447	0.914936	1.17554	0.843081	1.13154
ENSG00000170561:153572:IRX2	ENSG00000170561_ENST00000302057_2456	2456	1.17793	0.826189	0.915763	0.277039	0.0811959	0.806876
ENSG00000082153:9689:BZW1	ENSG00000082153_ENST00000409226_2455	2455	-1.42609	0.192429	0.351816	0.52094	-0.4021	-0.461476
ENSG00000174576:266743:NPAS4	ENSG00000174576_ENST00000525148_2454	2454	2.50493	2.30751	2.35178	2.57289	2.47938	2.66479
ENSG00000185158:114659:LRRC37B	ENSG00000185158_ENST00000583204_2452	2452	-1.49216	-1.24454	-0.765098	-1.537	-1.49568	-1.26122
ENSG00000172809:6169:RPL38	ENSG00000172809_ENST00000530646_2450	2450	1.01144	0.666121	0.440341	0.519938	0.15865	0.446752
ENSG00000079102:862:RUNX1T1	ENSG00000079102_ENST00000422361_2450	2450	-1.70905	-1.50802	-1.91701	-1.63915	-1.59689	-2.05548
ENSG00000221944:200765:TIGD1	ENSG00000221944_ENST00000408957_2448	2448	1.07466	1.40799	1.43979	1.5832	1.74146	1.59262
ENSG00000197681	ENSG00000197681_ENST00000537432_2448	2448	1.04832	0.627081	0.888153	0.384856	-0.650496	0.804369
ENSG00000174093	ENSG00000174093_ENST00000523258_2448	2448	1.04832	0.627081	0.888153	0.384856	-0.650496	0.804369
ENSG00000149636:79980:DSN1	ENSG00000149636_ENST00000480153_2447	2447	-0.308006	0.188906	0.19121	1.36819	1.60541	1.07785
ENSG00000100813:22985:ACIN1	ENSG00000100813_ENST00000338631_2445	2445	1.08534	0.569695	1.32635	0.522294	0.29846	0.825167
ENSG00000131871:55829:SELENOS	ENSG00000131871_ENST00000526043_2444	2444	0.344071	0.406898	0.694454	1.25817	0.909533	1.3068
ENSG00000163743:25898:RCHY1	ENSG00000163743_ENST00000514589_2443	2443	-0.971194	-0.949314	-0.894196	-1.52409	-1.26445	-1.52666
ENSG00000123815:79934:COQ8B	ENSG00000123815_ENST00000324464_2443	2443	1.17335	0.921274	0.688913	-0.0913986	0.332425	0.324141
ENSG00000175213:79797:ZNF408	ENSG00000175213_ENST00000311764_2442	2442	1.367	1.21066	1.44426	1.0588	1.09492	1.43117
ENSG00000177427:125170:MIEF2	ENSG00000177427_ENST00000395706_2441	2441	1.06546	0.875496	0.841568	0.507464	0.227654	0.833784
ENSG00000165943:64112:MOAP1	ENSG00000165943_ENST00000298894_2441	2441	1.04129	1.0198	1.03005	1.36849	1.25217	1.17411
ENSG00000112038:4988:OPRM1	ENSG00000112038_ENST00000522555_2440	2440	-0.0623537	-0.296201	-0.119365	-1.60397	-0.463072	-0.131985
ENSG00000078369:2782:GNB1	ENSG00000078369_ENST00000461893_2438	2438	-0.55393	-0.519908	-0.688881	-1.13684	-1.41454	-0.84498
ENSG00000072832:1400:CRMP1	ENSG00000072832_ENST00000513911_2436	2436	-1.31451	-1.46503	-1.159	-1.0944	-0.252544	-0.530689
ENSG00000232486	ENSG00000232486_ENST00000421655_2434	2434	-1.27158	-0.9644	-1.42333	-0.629255	-0.527756	-0.927298
ENSG00000173621:78999:LRFN4	ENSG00000173621_ENST00000309602_2431	2431	1.32134	1.09551	1.17681	0.752645	0.296097	0.992958
ENSG00000023171:57476:GRAMD1B	ENSG00000023171_ENST00000450171_2431	2431	-1.31727	-0.848783	-1.36739	-1.24363	-1.88545	-1.28337
ENSG00000164296:81789:TIGD6	ENSG00000164296_ENST00000515406_2429	2429	0.487348	0.798784	1.21216	1.2641	1.62583	1.52081
ENSG00000204389:3303:HSPA1A	ENSG00000204389_ENST00000375651_2427	2427	1.34066	1.10882	1.26742	0.519084	0.541588	0.577049
ENSG00000173889:80012:PHC3	ENSG00000173889_ENST00000474275_2427	2427	-0.471972	-0.776108	-0.600854	-1.25445	-0.880119	-1.01221
ENSG00000154096:7070:THY1	ENSG00000154096_ENST00000584021_2427	2427	2.47268	2.16001	2.38221	3.13277	2.69016	2.93528
ENSG00000143333:6004:RGS16	ENSG00000143333_ENST00000367558_2427	2427	1.21019	0.984237	0.948008	0.608469	0.244846	0.16985
ENSG00000130779:6249:CLIP1	ENSG00000130779_ENST00000501271_2426	2426	-1.3209	-1.22508	-1.29879	-1.01123	-1.49238	-1.72508
ENSG00000100926:10548:TM9SF1	ENSG00000100926_ENST00000528669_2425	2425	1.19669	0.953996	1.34903	2.49128	1.76137	2.05638
ENSG00000121073:10237:SLC35B1	ENSG00000121073_ENST00000504260_2424	2424	0.562029	0.763475	1.01558	1.45362	1.38561	1.48656
ENSG00000029363:9774:BCLAF1	ENSG00000029363_ENST00000529826_2423	2423	-1.0341	-0.475735	-0.390195	-0.512724	-0.350756	-0.508116
ENSG00000198160:57708:MIER1	ENSG00000198160_ENST00000371012_2420	2420	-1.44083	-0.506518	-0.26945	-0.671263	0.525609	0.10592
ENSG00000189266:55629:PNRC2	ENSG00000189266_ENST00000334351_2416	2416	1.41781	1.01801	1.43433	1.51427	1.3935	1.15488
ENSG00000140992:5170:PDPK1	ENSG00000140992_ENST00000389224_2416	2416	1.07494	1.14337	0.905364	2.0001	1.55023	1.86983
ENSG00000005100:56919:DHX33	ENSG00000005100_ENST00000575153_2416	2416	-0.446525	0.359738	0.459084	1.42532	0.991296	1.77581
ENSG00000136527:6434:TRA2B	ENSG00000136527_ENST00000466832_2414	2414	-1.42572	-0.79318	-0.174131	-1.18871	-0.232421	-0.450724
ENSG00000179886:84948:TIGD5	ENSG00000179886_ENST00000321385_2412	2412	1.11609	0.785833	0.754792	0.372565	0.105276	0.416458
ENSG00000179886:84948:TIGD5	ENSG00000179886_ENST00000504548_2412	2412	1.11609	0.785833	0.754792	0.372565	0.105276	0.416458
ENSG00000160799:151903:CCDC12	ENSG00000160799_ENST00000604367_2412	2412	-0.982643	-1.06603	-0.876442	-1.62073	-1.67927	-1.40406
ENSG00000112655:5754:PTK7	ENSG00000112655_ENST00000471863_2412	2412	-0.588991	-1.27497	-1.2857	-1.55442	-1.16814	-1.54363
ENSG00000060491:11054:OGFR	ENSG00000060491_ENST00000290291_2410	2410	1.0476	0.854006	0.958002	0.327943	0.290411	0.759792
ENSG00000180879:6748:SSR4	ENSG00000180879_ENST00000482902_2409	2409	1.00165	0.706682	1.24418	1.13668	0.520895	1.20141
ENSG00000163104:56916:SMARCAD1	ENSG00000163104_ENST00000510105_2409	2409	-0.144002	0.167268	-0.10058	-1.8866	-2.03786	-2.15997
ENSG00000159200:1827:RCAN1	ENSG00000159200_ENST00000381132_2408	2408	-1.43012	-1.46333	0.16985	0.197779	0.418684	0.280612
ENSG00000197062:7741:ZSCAN26	ENSG00000197062_ENST00000316606_2406	2406	0.428519	0.656429	1.05242	1.2957	1.3451	0.969854
ENSG00000125459:55154:MSTO1	ENSG00000125459_ENST00000494995_2406	2406	1.42958	1.19114	1.14163	1.22385	1.1311	1.45098
ENSG00000104884:2068:ERCC2	ENSG00000104884_ENST00000588652_2405	2405	-0.879903	-0.960793	-0.906931	-1.42633	-0.893427	-0.757694
ENSG00000232872	ENSG00000232872_ENST00000454280_2404	2404	-1.01589	-0.83022	-0.945253	-0.315651	-0.434859	-0.773668
ENSG00000105136:79744:ZNF419	ENSG00000105136_ENST00000523439_2403	2403	0.906372	1.1568	1.40882	1.12975	1.20876	1.87444
ENSG00000176273:159371:SLC35G1	ENSG00000176273_ENST00000427197_2402	2402	0.854084	1.51368	1.42988	1.81013	2.2793	2.17047
ENSG00000138592:9101:USP8	ENSG00000138592_ENST00000419830_2402	2402	-1.13445	-1.40006	-1.40872	-0.853495	-1.32898	-1.40446
ENSG00000177646:28976:ACAD9	ENSG00000177646_ENST00000505867_2401	2401	0.757282	0.629931	1.29235	1.37444	0.0168221	1.6322
ENSG00000176842:10265:IRX5	ENSG00000176842_ENST00000394636_2401	2401	1.78792	0.479535	1.17262	0.199803	-0.300778	0.148788
ENSG00000130821:6535:SLC6A8	ENSG00000130821_ENST00000485324_2401	2401	1.32636	1.53367	1.7888	1.0594	1.26193	1.80425
ENSG00000090661:79603:CERS4	ENSG00000090661_ENST00000557925_2401	2401	-0.774729	-0.855219	-1.26652	-1.84288	-1.79847	-1.75126
ENSG00000114861:27086:FOXP1	ENSG00000114861_ENST00000498215_2400	2400	-2.18306	-0.263971	-0.378269	-0.00733413	0.0344015	0.0229602
ENSG00000036257:8452:CUL3	ENSG00000036257_ENST00000497715_2400	2400	-1.22614	-1.23996	-1.47013	-1.63883	-1.42465	-1.72715
ENSG00000166938:115752:DIS3L	ENSG00000166938_ENST00000564909_2399	2399	-0.66668	-0.0363316	-1.13163	-1.319	-1.18972	-1.2315
ENSG00000129028:56906:THAP10	ENSG00000129028_ENST00000249861_2399	2399	0.763032	0.346506	0.729013	1.09133	0.52974	0.904006
ENSG00000226763:100170229:SRRM5	ENSG00000226763_ENST00000417606_2397	2397	-1.1524	-1.03572	-0.697115	-1.05078	-0.442431	-0.192995
ENSG00000237289:1159:CKMT1B	ENSG00000237289_ENST00000437534_2396	2396	0.728223	0.538261	0.815678	1.08842	1.75669	1.52643
ENSG00000100320:23543:RBFOX2	ENSG00000100320_ENST00000463509_2396	2396	-0.0337285	-0.233432	-0.383684	-1.53585	-1.9199	-1.50838
ENSG00000087274:118:ADD1	ENSG00000087274_ENST00000503169_2394	2394	-0.0907688	-0.337428	-0.314271	-1.10543	-0.989031	-0.476539
ENSG00000065883:8621:CDK13	ENSG00000065883_ENST00000465643_2394	2394	-1.34239	-0.859645	-0.798844	-0.306233	-0.14514	-0.436556
ENSG00000172785:55871:CBWD1	ENSG00000172785_ENST00000475990_2391	2391	-1.86035	-1.33202	-1.48519	-1.77641	-1.09003	-1.28095
ENSG00000136819:51759:C9orf78	ENSG00000136819_ENST00000461762_2390	2390	1.09139	1.17521	1.03273	2.27166	2.35789	2.04594
ENSG00000105193:6217:RPS16	ENSG00000105193_ENST00000601390_2389	2389	2.08394	1.83068	1.65358	1.90448	1.79894	1.9231
ENSG00000185920:5727:PTCH1	ENSG00000185920_ENST00000550136_2388	2388	-1.59895	-1.52589	-1.33079	-0.820018	-1.35901	-1.57941
ENSG00000175097:5897:RAG2	ENSG00000175097_ENST00000311485_2388	2388	-0.266817	0.591191	0.407841	1.55647	2.25581	1.69651
ENSG00000132780:4678:NASP	ENSG00000132780_ENST00000537798_2387	2387	-0.810344	-0.835116	-0.512465	-1.74975	-1.04751	-0.955216
ENSG00000108671:5717:PSMD11	ENSG00000108671_ENST00000493026_2387	2387	-1.07094	-1.1501	-0.94008	-1.07228	-1.61324	-1.43847
ENSG00000104529:1936:EEF1D	ENSG00000104529_ENST00000532741_2387	2387	1.28317	1.48036	1.53683	1.14134	1.00288	1.55639
ENSG00000118257:8828:NRP2	ENSG00000118257_ENST00000417189_2386	2386	-0.380482	-0.466247	-0.578277	-1.44139	-2.03965	-1.49001
ENSG00000196368:55190:NUDT11	ENSG00000196368_ENST00000375992_2385	2385	1.09485	0.98696	0.87198	0.899191	0.840627	0.956863
ENSG00000105819:9512:PMPCB	ENSG00000105819_ENST00000420236_2385	2385	1.40492	1.29852	1.38604	1.21191	1.62695	1.50464
ENSG00000105819:9512:PMPCB	ENSG00000105819_ENST00000444457_2385	2385	1.40492	1.29852	1.38604	1.21191	1.62695	1.50464
ENSG00000184206:643707:GOLGA6L4	ENSG00000184206_ENST00000515814_2384	2384	-0.671041	-0.588869	-0.515019	-1.00735	-0.78534	-0.750754
ENSG00000197622:56882:CDC42SE1	ENSG00000197622_ENST00000483763_2379	2379	0.807199	0.777092	1.03893	1.01986	0.966065	1.34761
ENSG00000198453:374900:ZNF568	ENSG00000198453_ENST00000455427_2378	2378	-1.21923	-0.970262	0.0442423	0.196675	0.23685	-0.0762444
ENSG00000087074:23645:PPP1R15A	ENSG00000087074_ENST00000200453_2378	2378	1.89333	1.9152	1.85955	1.90267	2.02481	1.975
ENSG00000159445:117145:THEM4	ENSG00000159445_ENST00000368814_2377	2377	1.21703	1.49716	0.958958	-0.626037	0.448655	0.0525518
ENSG00000183258:51428:DDX41	ENSG00000183258_ENST00000503078_2375	2375	1.06577	1.31077	1.25669	1.14063	1.52166	1.59973
ENSG00000104313:2138:EYA1	ENSG00000104313_ENST00000496494_2373	2373	-1.34598	-1.07528	-1.65399	-0.518978	-1.5017	-1.03384
ENSG00000170892:79042:TSEN34	ENSG00000170892_ENST00000496583_2372	2372	1.73514	1.91553	1.99415	1.94595	1.3567	1.94732
ENSG00000126226:55795:PCID2	ENSG00000126226_ENST00000375457_2372	2372	1.55734	0.859901	1.06837	0.664153	0.28717	0.811434
ENSG00000123444:55709:KBTBD4	ENSG00000123444_ENST00000430070_2372	2372	0.777943	0.552156	0.808792	1.01736	0.647654	1.19857
ENSG00000107643:5599:MAPK8	ENSG00000107643_ENST00000459755_2372	2372	-1.2057	-0.616975	-0.998393	-0.84033	-0.628395	-1.2717
ENSG00000018610:63932:CXorf56	ENSG00000018610_ENST00000320339_2372	2372	1.6667	1.74871	1.431	2.06412	2.42445	1.9977
ENSG00000117122:4237:MFAP2	ENSG00000117122_ENST00000490075_2371	2371	1.07113	1.43474	1.31349	1.3094	1.13681	1.56166
ENSG00000135164:9988:DMTF1	ENSG00000135164_ENST00000580010_2370	2370	-1.16967	-0.906341	-1.08512	-0.681597	-0.678833	-1.26937
ENSG00000198355:415116:PIM3	ENSG00000198355_ENST00000360612_2369	2369	1.87878	1.56237	1.73658	1.23378	1.31787	1.53031
ENSG00000153107:64682:ANAPC1	ENSG00000153107_ENST00000485325_2369	2369	-0.913581	-0.89125	-0.827566	-1.10788	-0.572925	-0.810282
ENSG00000136379:58489:ABHD17C	ENSG00000136379_ENST00000258884_2368	2368	1.01764	0.785811	0.568445	0.397459	0.267033	0.404551
ENSG00000106477:95681:CEP41	ENSG00000106477_ENST00000603513_2368	2368	-1.41592	-1.47209	-1.58315	-1.67249	-1.86614	-1.76959
ENSG00000167526:6137:RPL13	ENSG00000167526_ENST00000563749_2367	2367	1.19858	0.821032	0.894124	1.17961	0.901308	1.25081
ENSG00000143878:388:RHOB	ENSG00000143878_ENST00000272233_2366	2366	1.41723	1.17943	1.10341	1.20079	0.919552	1.15297
ENSG00000163006:165055:CCDC138	ENSG00000163006_ENST00000409529_2364	2364	-1.50757	-1.134	-0.977406	0.142527	-0.139547	0.0099115
ENSG00000166886:4665:NAB2	ENSG00000166886_ENST00000357680_2363	2363	0.265817	0.308884	0.224475	1.71349	1.39506	2.12019
ENSG00000198218:54870:QRICH1	ENSG00000198218_ENST00000498392_2362	2362	-0.927002	-0.339627	-0.485626	-2.19888	-1.19173	-1.46064
ENSG00000165655:84858:ZNF503	ENSG00000165655_ENST00000535216_2362	2362	1.3266	1.07756	1.18297	1.00477	0.912599	1.3967
ENSG00000135503:91:ACVR1B	ENSG00000135503_ENST00000542485_2362	2362	1.16519	0.194667	0.658095	-0.225465	-0.526559	0.314529
ENSG00000167377:7571:ZNF23	ENSG00000167377_ENST00000539742_2358	2358	-1.01826	0.0052152	0.473852	-0.295315	0.36199	0.629752
ENSG00000233016:84973:SNHG7	ENSG00000233016_ENST00000414282_2357	2357	1.34899	1.31617	1.55703	0.759507	0.946712	1.7167
ENSG00000085491:29957:SLC25A24	ENSG00000085491_ENST00000569674_2357	2357	1.29465	1.04522	1.15136	1.09712	0.752356	1.2911
ENSG00000214331:283922:LOC283922	ENSG00000214331_ENST00000429810_2355	2355	-0.531718	-0.705085	-0.691965	-1.73919	-1.52929	-1.45704
ENSG00000152457:64421:DCLRE1C	ENSG00000152457_ENST00000378278_2354	2354	-0.151738	0.283658	-0.0144547	1.04696	0.771173	0.586548
ENSG00000114790:26084:ARHGEF26	ENSG00000114790_ENST00000465817_2353	2353	0.294307	0.164861	0.372827	2.28911	2.85331	3.30692
ENSG00000114544:54946:SLC41A3	ENSG00000114544_ENST00000506102_2351	2351	-1.0332	-0.847798	-0.865087	-0.997295	-1.40579	-0.939563
ENSG00000139132:121512:FGD4	ENSG00000139132_ENST00000494977_2349	2349	1.33057	1.75026	1.44921	1.93325	1.24702	0.937719
ENSG00000128872:29767:TMOD2	ENSG00000128872_ENST00000560576_2348	2348	-1.32372	-0.865966	-0.655926	-0.155618	-0.347439	-0.117637
ENSG00000182759:389692:MAFA	ENSG00000182759_ENST00000333480_2347	2347	1.22392	0.833898	0.572789	1.24616	0.86761	0.793285
ENSG00000170632:83787:ARMC10	ENSG00000170632_ENST00000454559_2347	2347	-0.119333	-0.0815908	0.0978096	1.53981	1.03078	0.95108
ENSG00000147475:11160:ERLIN2	ENSG00000147475_ENST00000523887_2347	2347	-0.858029	-0.984955	-1.25088	-1.72983	0.129058	-0.00843787
ENSG00000132740:3508:IGHMBP2	ENSG00000132740_ENST00000539064_2346	2346	-0.4979	-0.602681	-0.592864	-1.51749	-0.87996	-1.12799
ENSG00000136997:4609:MYC	ENSG00000136997_ENST00000377970_2345	2345	0.390055	0.290977	0.526848	1.15021	0.771972	0.504578
ENSG00000177875:387856:CCDC184	ENSG00000177875_ENST00000316554_2344	2344	1.1931	0.997343	1.00884	0.84491	0.800557	1.22241
ENSG00000107872:79176:FBXL15	ENSG00000107872_ENST00000369956_2344	2344	1.63574	1.25564	1.53035	0.564496	0.629281	1.02246
ENSG00000258315:124944:C17orf49	ENSG00000258315_ENST00000549857_2343	2343	1.49477	1.57004	1.43	1.31455	1.48106	1.63776
ENSG00000188763:8326:FZD9	ENSG00000188763_ENST00000344575_2342	2342	1.29944	1.05231	0.831081	1.12402	0.777713	1.02956
ENSG00000006634:10926:DBF4	ENSG00000006634_ENST00000431138_2342	2342	-1.17996	-1.20455	-0.660639	-0.28182	-0.71501	-0.752253
ENSG00000182621:23236:PLCB1	ENSG00000182621_ENST00000494924_2340	2340	-1.52261	-1.24961	-1.78527	-0.286511	-0.335558	-0.437764
ENSG00000162783:51278:IER5	ENSG00000162783_ENST00000367577_2340	2340	1.61219	1.42655	1.40798	1.60997	1.28851	1.47217
ENSG00000136271:54606:DDX56	ENSG00000136271_ENST00000258772_2336	2336	1.13068	0.424202	1.40883	-0.372081	-0.315135	0.327154
ENSG00000125454:60386:SLC25A19	ENSG00000125454_ENST00000402418_2331	2331	0.793036	0.729838	0.804271	1.18436	1.40582	1.42811
ENSG00000100918:9985:REC8	ENSG00000100918_ENST00000559919_2328	2328	0.385982	0.448429	0.687915	1.1158	0.759361	0.760867
ENSG00000071082:6160:RPL31	ENSG00000071082_ENST00000409711_2328	2328	1.08874	1.05567	1.08874	0.430489	0.802097	0.849969
ENSG00000135045:55071:C9orf40	ENSG00000135045_ENST00000376854_2327	2327	0.181322	0.18421	0.573179	1.35038	1.04952	1.11212
ENSG00000124444:79177:ZNF576	ENSG00000124444_ENST00000525771_2327	2327	2.19243	1.93736	2.23727	1.43796	1.74712	1.526
ENSG00000174521:148014:TTC9B	ENSG00000174521_ENST00000593586_2323	2323	1.37627	0.842893	1.30554	1.676	1.18951	1.61696
ENSG00000177432:266812:NAP1L5	ENSG00000177432_ENST00000323061_2321	2321	0.869943	0.784701	0.851231	1.02498	0.991194	0.814323
ENSG00000176783:80230:RUFY1	ENSG00000176783_ENST00000393448_2320	2320	-1.21341	-0.799232	-1.09815	-0.412686	-0.925784	-1.60082
ENSG00000165516:23588:KLHDC2	ENSG00000165516_ENST00000298307_2320	2320	0.507963	0.681628	0.864719	1.46798	1.43075	1.05031
ENSG00000237441:5863:RGL2	ENSG00000237441_ENST00000491168_2316	2316	-0.254437	0.0014192	0.0648612	1.34728	0.563228	1.28337
ENSG00000061918:2983:GUCY1B3	ENSG00000061918_ENST00000505154_2316	2316	-1.00283	-0.708894	-0.546913	-0.850055	0.542354	0.288233
ENSG00000229241	ENSG00000229241_ENST00000450418_2315	2315	-1.31823	-0.779004	-0.817607	-1.11578	-0.746511	-0.960459
ENSG00000108788:6945:MLX	ENSG00000108788_ENST00000588320_2313	2313	1.19221	0.671316	0.957408	1.33357	0.654763	1.14914
ENSG00000266962	ENSG00000266962_ENST00000590513_2311	2311	1.13445	0.843379	0.925623	1.04905	0.687188	1.10814
ENSG00000170846:93622:LOC93622	ENSG00000170846_ENST00000307533_2311	2311	1.18559	0.998511	1.0599	0.783793	0.89474	1.32417
ENSG00000011478:54814:QPCTL	ENSG00000011478_ENST00000012049_2310	2310	1.01945	0.43662	0.721985	0.102213	0.461606	0.850492
ENSG00000180190:157695:TDRP	ENSG00000180190_ENST00000427263_2306	2306	-1.26531	-0.671751	-0.330662	0.110401	0.699737	0.818121
ENSG00000137817:56965:PARP6	ENSG00000137817_ENST00000565443_2305	2305	0.263066	0.504583	0.53311	1.81578	1.44696	1.30967
ENSG00000064692:9627:SNCAIP	ENSG00000064692_ENST00000513719_2303	2303	-2.39033	-1.752	-2.68549	-2.28504	-2.30445	-2.94853
ENSG00000241973:5297:PI4KA	ENSG00000241973_ENST00000485963_2301	2301	-1.25542	-1.24251	-1.51058	-1.25818	-1.02783	-2.06358
ENSG00000182944:2130:EWSR1	ENSG00000182944_ENST00000490315_2301	2301	-1.24335	-1.149	-0.383639	-1.63261	-0.545232	-0.474708
ENSG00000171530:6902:TBCA	ENSG00000171530_ENST00000306388_2301	2301	-1.65767	-1.31085	-1.50734	-2.14067	-2.24991	-2.52392
ENSG00000109971:3312:HSPA8	ENSG00000109971_ENST00000532091_2301	2301	1.05745	1.25598	1.32473	1.49917	1.62325	1.58906
ENSG00000245526:407047:MIR9-2	ENSG00000245526_ENST00000504246_2300	2300	-1.21529	-0.770548	-0.716411	-1.08655	-0.581459	-0.857779
ENSG00000255302:23741:EID1	ENSG00000255302_ENST00000530028_2298	2298	1.32862	0.845527	1.1508	0.887921	0.743131	0.965324
ENSG00000150459:10284:SAP18	ENSG00000150459_ENST00000382533_2298	2298	1.32246	1.01825	1.10939	0.462061	0.767536	0.82707
ENSG00000168280:3800:KIF5C	ENSG00000168280_ENST00000460377_2295	2295	-0.596342	-0.702397	-1.11629	-1.05353	-1.134	-1.31408
ENSG00000100029:23481:PES1	ENSG00000100029_ENST00000354694_2295	2295	1.32557	0.619389	0.666211	-0.26372	-0.107258	0.00042711
ENSG00000234545:257415:FAM133B	ENSG00000234545_ENST00000481407_2293	2293	-0.85038	-0.299603	-0.234864	-1.76553	-0.860807	-0.308224
ENSG00000160051:55721:IQCC	ENSG00000160051_ENST00000537469_2293	2293	1.42249	1.51345	1.67657	1.67683	1.87774	1.87191
ENSG00000148444:23412:COMMD3	ENSG00000148444_ENST00000602574_2290	2290	0.890474	1.20022	0.888056	1.74771	1.59752	1.96344
ENSG00000141279:9520:NPEPPS	ENSG00000141279_ENST00000531486_2290	2290	-0.906542	-0.855969	-0.608942	-1.53089	-1.58895	-1.3136
ENSG00000165915:91252:SLC39A13	ENSG00000165915_ENST00000354884_2289	2289	0.398118	-0.344898	0.885788	1.43215	0.506191	1.07823
ENSG00000153250:5937:RBMS1	ENSG00000153250_ENST00000477965_2289	2289	-0.794719	-1.14694	-1.52661	-2.03402	-1.82543	-1.77731
ENSG00000162975:3754:KCNF1	ENSG00000162975_ENST00000295082_2288	2288	2.11105	2.09429	2.03053	1.51579	1.4686	1.70911
ENSG00000167986:1642:DDB1	ENSG00000167986_ENST00000545894_2282	2282	-1.1481	-0.447321	-0.549953	-0.306982	-0.55695	-0.00838199
ENSG00000125107:23019:CNOT1	ENSG00000125107_ENST00000563130_2280	2280	-0.993313	-1.15044	-0.754891	-1.66699	-1.48073	-1.40219
ENSG00000198826:9824:ARHGAP11A	ENSG00000198826_ENST00000563864_2279	2279	0.00413987	-0.0856286	-0.0514626	1.2851	1.57839	1.1274
ENSG00000100485:6655:SOS2	ENSG00000100485_ENST00000555794_2278	2278	-1.14016	-0.954303	-1.35206	-1.13351	-0.916429	-1.62831
ENSG00000042429:9440:MED17	ENSG00000042429_ENST00000530819_2278	2278	0.796291	1.00478	1.18241	1.18725	1.24961	1.17736
ENSG00000159086:94104:PAXBP1	ENSG00000159086_ENST00000497873_2277	2277	-1.48522	-1.05004	-0.867869	-1.047	-1.12876	-1.13015
ENSG00000137776:79811:SLTM	ENSG00000137776_ENST00000480144_2277	2277	-1.95605	-1.77208	-1.48975	-2.14731	-1.96061	-1.94403
ENSG00000090060:10914:PAPOLA	ENSG00000090060_ENST00000555912_2277	2277	-1.37762	-1.10654	-0.491319	-1.09453	-0.922263	-0.909479
ENSG00000079134:9984:THOC1	ENSG00000079134_ENST00000579232_2277	2277	-1.3069	-1.28644	-1.07425	-0.284258	-0.665623	-0.668566
ENSG00000058272:4659:PPP1R12A	ENSG00000058272_ENST00000552892_2277	2277	-0.771338	-0.949715	-0.939609	-1.66729	-1.73011	-1.22352
ENSG00000177628:2629:GBA	ENSG00000177628_ENST00000368373_2276	2276	0.464404	0.172934	0.226629	-1.26897	-0.891092	-1.23947
ENSG00000169727:2873:GPS1	ENSG00000169727_ENST00000392358_2276	2276	1.62982	1.39902	1.51938	0.172603	0.122527	0.85071
ENSG00000152291:10618:TGOLN2	ENSG00000152291_ENST00000409015_2276	2276	1.19844	0.931492	1.14725	1.03082	0.879562	1.55928
ENSG00000079841:22999:RIMS1	ENSG00000079841_ENST00000524197_2276	2276	-1.29663	-0.894481	-1.04543	-1.35311	-1.32604	-1.81895
ENSG00000197958:6136:RPL12	ENSG00000197958_ENST00000497322_2275	2275	2.1098	2.04487	1.97946	2.06014	1.79992	1.90877
ENSG00000178913:6879:TAF7	ENSG00000178913_ENST00000313368_2274	2274	0.896134	1.18354	1.20913	1.36123	1.33277	1.27464
ENSG00000162576:54587:MXRA8	ENSG00000162576_ENST00000309212_2273	2273	0.905082	0.448726	1.22015	-1.94595	-0.167428	0.328388
ENSG00000131143:1327:COX4I1	ENSG00000131143_ENST00000568339_2271	2271	1.05745	0.879272	1.02692	0.50999	0.526951	0.99013
ENSG00000110324:3587:IL10RA	ENSG00000110324_ENST00000530761_2271	2271	2.16299	1.69251	1.75627	1.98341	1.92442	1.92046
ENSG00000178498:196403:DTX3	ENSG00000178498_ENST00000548478_2270	2270	0.718796	1.00114	0.961132	1.46797	1.34505	1.47393
ENSG00000130305:55695:NSUN5	ENSG00000130305_ENST00000428206_2269	2269	1.46453	1.73256	1.96806	1.26345	1.01954	2.0923
ENSG00000115295:79745:CLIP4	ENSG00000115295_ENST00000415891_2269	2269	-1.10084	-0.514897	-0.415094	-0.707628	-0.610453	-0.250168
ENSG00000147526:6867:TACC1	ENSG00000147526_ENST00000522955_2268	2268	-1.504	-1.6415	-1.74503	-1.39782	-1.73175	-2.0474
ENSG00000132002:3337:DNAJB1	ENSG00000132002_ENST00000254322_2264	2264	1.5718	1.14074	1.16756	1.16199	0.724848	1.10991
ENSG00000160117:126549:ANKLE1	ENSG00000160117_ENST00000596626_2263	2263	1.53653	1.7263	1.17768	-0.0800576	0.410567	0.497018
ENSG00000187867:342979:PALM3	ENSG00000187867_ENST00000340790_2262	2262	1.36411	1.45172	1.51568	0.489827	0.674136	0.942382
ENSG00000189308:132660:LIN54	ENSG00000189308_ENST00000510557_2257	2257	1.1262	0.82182	1.10314	0.614796	0.74801	0.516867
ENSG00000132664:10621:POLR3F	ENSG00000132664_ENST00000462997_2257	2257	1.87392	1.92915	1.78402	0.694255	0.440031	0.30397
ENSG00000214022:29803:REPIN1	ENSG00000214022_ENST00000540729_2256	2256	1.14418	0.817753	1.12641	0.540055	0.339583	0.81434
ENSG00000184009:71:ACTG1	ENSG00000184009_ENST00000575842_2256	2256	2.18183	1.91251	1.83029	1.92058	1.60557	2.11435
ENSG00000146109:29777:ABT1	ENSG00000146109_ENST00000274849_2255	2255	1.68221	1.34997	1.37919	1.18892	0.744935	1.24686
ENSG00000161011:8878:SQSTM1	ENSG00000161011_ENST00000360718_2253	2253	0.887613	0.876784	1.11376	1.21695	1.33071	1.64325
ENSG00000162073:124222:PAQR4	ENSG00000162073_ENST00000572687_2251	2251	1.41897	0.993703	1.79786	2.52872	2.67539	2.46101
ENSG00000159459:197131:UBR1	ENSG00000159459_ENST00000569066_2250	2250	-2.21219	-2.1529	-2.70505	-1.79178	-2.23308	-2.33132
ENSG00000151914:667:DST	ENSG00000151914_ENST00000487754_2250	2250	-1.07929	-0.842204	-0.825202	-0.246086	-0.18886	-0.804756
ENSG00000015479:9782:MATR3	ENSG00000015479_ENST00000502422_2250	2250	-1.75716	-0.8852	-1.10218	-1.4294	-0.969819	-1.2529
ENSG00000186105:100130733:LRRC70	ENSG00000186105_ENST00000334994_2249	2249	-1.06786	-0.936994	-0.986978	-0.832254	-1.04493	-1.24886
ENSG00000173141:78988:MRPL57	ENSG00000173141_ENST00000309594_2246	2246	1.49032	0.875021	1.14236	0.561388	0.21921	0.834374
ENSG00000150776:55216:C11orf57	ENSG00000150776_ENST00000530104_2246	2246	0.768159	1.3137	1.74151	1.11391	1.41585	1.39683
ENSG00000198231:11325:DDX42	ENSG00000198231_ENST00000581767_2244	2244	-1.36599	-1.27889	-0.789454	-1.22212	-1.07303	-1.53319
ENSG00000205323:84324:SARNP	ENSG00000205323_ENST00000552207_2242	2242	-0.334832	-0.822578	-0.794346	-1.51404	-1.66944	-1.51674
ENSG00000241343:6173:RPL36A	ENSG00000241343_ENST00000465340_2240	2240	1.41543	1.05133	1.52566	0.77805	1.2507	1.22382
ENSG00000085644:7760:ZNF213	ENSG00000085644_ENST00000576416_2240	2240	1.21144	0.951733	0.972266	0.761482	0.167786	0.939785
ENSG00000196787:8969:HIST1H2AG	ENSG00000196787_ENST00000359193_2239	2239	-0.649122	-0.873977	-1.01698	-1.20551	-1.30066	-1.35051
ENSG00000179168:199720:GGN	ENSG00000179168_ENST00000334928_2239	2239	1.2386	1.02176	1.26775	1.33782	0.900643	1.3476
ENSG00000124406:10396:ATP8A1	ENSG00000124406_ENST00000510289_2238	2238	-1.42046	-1.50123	-1.2023	-2.61905	-2.1318	-1.52734
ENSG00000165349:84889:SLC7A3	ENSG00000165349_ENST00000374299_2236	2236	1.18053	0.0054153	0.139605	-0.187504	0.00049152	2.06905
ENSG00000102879:11151:CORO1A	ENSG00000102879_ENST00000564768_2236	2236	2.07503	2.04573	1.96469	1.14232	1.23658	2.02011
ENSG00000165349:84889:SLC7A3	ENSG00000165349_ENST00000298085_2235	2235	-2.5999	0.471449	0.215443	0.134329	0.132815	-0.256024
ENSG00000170854:84864:MINA	ENSG00000170854_ENST00000360258_2232	2232	0.393713	-0.180797	0.127753	1.95553	0.999065	1.26477
ENSG00000174460:170261:ZCCHC12	ENSG00000174460_ENST00000310164_2231	2231	1.17447	0.948607	0.966341	1.3498	1.07987	1.26664
ENSG00000073578:6389:SDHA	ENSG00000073578_ENST00000505555_2230	2230	-1.45216	-1.82982	-1.37167	-1.67167	-1.99814	-1.52279
ENSG00000137054:64425:POLR1E	ENSG00000137054_ENST00000377792_2229	2229	1.22706	1.39369	1.1119	1.38158	1.24898	1.3961
ENSG00000124279:79072:FASTKD3	ENSG00000124279_ENST00000507036_2229	2229	0.163756	0.564286	0.316396	1.06497	1.40584	1.37957
ENSG00000095787:51322:WAC	ENSG00000095787_ENST00000472862_2229	2229	-1.75248	-1.65051	-2.30979	-1.28252	-1.26313	-2.145
ENSG00000086504:10573:MRPL28	ENSG00000086504_ENST00000481453_2229	2229	1.57536	1.53564	1.60112	1.57033	1.64981	1.80715
ENSG00000224870:148413:LOC148413	ENSG00000224870_ENST00000572242_2228	2228	1.00835	0.579884	0.847979	1.04754	0.792438	0.766149
ENSG00000141198:10040:TOM1L1	ENSG00000141198_ENST00000445275_2228	2228	-1.81128	-0.245059	-0.536134	0.143346	-0.108362	-0.388691
ENSG00000138780:79807:GSTCD	ENSG00000138780_ENST00000484843_2228	2228	-1.10761	-0.890358	-1.55325	-0.841804	-0.49482	-0.791949
ENSG00000072778:37:ACADVL	ENSG00000072778_ENST00000543245_2227	2227	-2.1068	-0.187468	0.125711	0.0683394	-0.0129821	0.494341
ENSG00000133065:254428:SLC41A1	ENSG00000133065_ENST00000484228_2221	2221	-1.03516	-1.99088	-0.562455	-0.0450024	0.0113679	0.333917
ENSG00000104522:7264:TSTA3	ENSG00000104522_ENST00000531473_2220	2220	1.71381	1.69016	1.46179	1.90418	1.73549	2.24015
ENSG00000173875:163049:ZNF791	ENSG00000173875_ENST00000446165_2219	2219	-0.0107544	-0.413035	0.0449861	-1.45595	-1.34949	-1.10084
ENSG00000105298:58509:CACTIN	ENSG00000105298_ENST00000587175_2216	2216	0.779912	0.854128	1.27866	1.08525	1.14883	1.96741
ENSG00000183665:55039:TRMT12	ENSG00000183665_ENST00000328599_2215	2215	1.2176	1.05062	1.14809	1.13017	0.972454	1.14932
ENSG00000075618:6624:FSCN1	ENSG00000075618_ENST00000473330_2215	2215	1.08264	1.11755	1.23179	0.419629	1.19605	1.07166
ENSG00000204386:4758:NEU1	ENSG00000204386_ENST00000480384_2214	2214	2.54003	2.54915	2.98264	2.22006	2.59337	2.65347
ENSG00000177426:7050:TGIF1	ENSG00000177426_ENST00000472042_2214	2214	-1.29563	-0.910325	-0.636974	-0.0459742	-0.620866	-0.0634749
ENSG00000159199:516:ATP5G1	ENSG00000159199_ENST00000513347_2214	2214	1.7274	1.64447	1.59399	2.16443	2.54606	2.29466
ENSG00000089737:57062:DDX24	ENSG00000089737_ENST00000544005_2214	2214	-1.14552	-0.632532	-0.553765	0.316667	0.403038	0.728283
ENSG00000204950:390205:LRRC10B	ENSG00000204950_ENST00000378075_2211	2211	1.12459	0.570435	0.791835	0.937532	0.965381	0.857048
ENSG00000123989:79586:CHPF	ENSG00000123989_ENST00000535926_2210	2210	1.20631	0.858073	0.994871	0.879218	0.509372	0.87419
ENSG00000092140:55632:G2E3	ENSG00000092140_ENST00000547209_2207	2207	-1.46819	-1.69418	-1.0517	-0.889296	-1.29364	-1.48026
ENSG00000170577:10736:SIX2	ENSG00000170577_ENST00000303077_2205	2205	1.12693	0.807443	1.28556	0.433204	0.4566	0.786287
ENSG00000181274:23401:FRAT2	ENSG00000181274_ENST00000371019_2204	2204	1.56764	1.36481	1.63542	1.775	1.27441	1.87919
ENSG00000167842:79003:MIS12	ENSG00000167842_ENST00000573759_2204	2204	0.757723	0.75153	0.946948	1.28364	1.36671	1.12193
ENSG00000140612:23478:SEC11A	ENSG00000140612_ENST00000559376_2204	2204	-1.11165	-0.940199	-1.25581	-1.05332	-1.07734	-0.812091
ENSG00000143740:116841:SNAP47	ENSG00000143740_ENST00000480265_2202	2202	-0.0527941	0.2278	-0.580107	1.6585	1.21073	1.75967
ENSG00000134853:5156:PDGFRA	ENSG00000134853_ENST00000508170_2202	2202	-0.516279	-0.371211	-0.249619	-1.5125	-0.42171	-0.6998
ENSG00000196419:2547:XRCC6	ENSG00000196419_ENST00000405878_2200	2200	-1.20466	-0.0965611	-0.503746	-0.394619	0.213394	-0.0240172
ENSG00000185627:5719:PSMD13	ENSG00000185627_ENST00000527982_2200	2200	-0.90352	-0.736883	-0.31971	-1.36177	-0.00908682	0.332955
ENSG00000145901:10318:TNIP1	ENSG00000145901_ENST00000518977_2200	2200	0.288553	0.157312	0.504137	-1.48563	-1.02394	-1.06373
ENSG00000155366:389:RHOC	ENSG00000155366_ENST00000285735_2199	2199	0.48328	0.0761415	0.325807	1.25962	0.754567	0.810277
ENSG00000140464:5371:PML	ENSG00000140464_ENST00000395135_2199	2199	1.2809	0.836536	1.08932	0.02139	0.240624	0.372659
ENSG00000081913:23239:PHLPP1	ENSG00000081913_ENST00000588953_2198	2198	-1.40437	-1.69684	-1.36046	-1.70896	-1.90255	-1.72406
ENSG00000179988:118672:PSTK	ENSG00000179988_ENST00000405485_2197	2197	1.05427	1.20839	1.38789	1.91603	1.90952	2.0906
ENSG00000126062:11070:TMEM115	ENSG00000126062_ENST00000266025_2197	2197	1.15804	1.03454	1.1742	0.988194	0.799145	1.16188
ENSG00000109519:80273:GRPEL1	ENSG00000109519_ENST00000504920_2195	2195	0.880313	1.13156	1.4582	1.13535	1.43016	1.40666
ENSG00000139746:64062:RBM26	ENSG00000139746_ENST00000472143_2192	2192	-1.86545	-1.54959	-1.29878	-1.09149	-1.68033	-1.71939
ENSG00000013392:112611:RWDD2A	ENSG00000013392_ENST00000539997_2192	2192	0.925535	1.21303	0.861235	1.26114	1.28189	1.24597
ENSG00000167863:10476:ATP5H	ENSG00000167863_ENST00000580649_2191	2191	0.786063	1.05279	1.44787	1.11995	1.2947	1.53977
ENSG00000148229:54107:POLE3	ENSG00000148229_ENST00000374171_2191	2191	1.07807	1.12521	0.842653	0.482213	0.635004	0.621701
ENSG00000134419:6210:RPS15A	ENSG00000134419_ENST00000576436_2190	2190	1.09334	1.74627	1.79411	1.39952	1.51049	1.78291
ENSG00000082146:55437:STRADB	ENSG00000082146_ENST00000392249_2190	2190	-1.33437	-0.690951	-1.01329	-0.286965	-0.358541	-0.284352
ENSG00000141854:113230:MISP3	ENSG00000141854_ENST00000591982_2187	2187	1.35099	1.41978	1.52884	1.51551	0.994952	1.3986
ENSG00000213563:414919:C8orf82	ENSG00000213563_ENST00000313465_2186	2186	1.14303	0.976671	1.31079	0.919777	0.483515	1.16829
ENSG00000011454:2844:GPR21	ENSG00000011454_ENST00000317419_2186	2186	-1.48425	-1.22574	-0.927359	-0.738311	-1.03935	-1.26142
ENSG00000127415:3425:IDUA	ENSG00000127415_ENST00000514698_2185	2185	1.31451	1.4906	1.12693	-0.0228558	0.0237927	0.214009
ENSG00000120370:92344:GORAB	ENSG00000120370_ENST00000498600_2185	2185	-1.04724	-0.656596	-0.567141	-0.384145	-0.302261	-0.0464871
ENSG00000107789:9562:MINPP1	ENSG00000107789_ENST00000371994_2183	2183	1.36711	1.07569	1.4925	1.09036	1.10465	1.42695
ENSG00000213693:729799:SEC14L1P1	ENSG00000213693_ENST00000534767_2181	2181	-1.40882	-0.959278	-1.08981	-1.17697	-1.03513	-0.84998
ENSG00000215346	ENSG00000215346_ENST00000400102_2179	2179	-1.0997	-0.532608	-0.62103	-0.341625	-0.203844	-0.630824
ENSG00000172824:283848:CES4A	ENSG00000172824_ENST00000535543_2178	2178	0.0605965	-0.194184	-0.406722	1.25692	1.20485	1.46693
ENSG00000261315	ENSG00000261315_ENST00000566382_2177	2177	-1.59508	-1.44112	-1.6319	-1.63682	-1.60913	-2.12965
ENSG00000164074:80167:ABHD18	ENSG00000164074_ENST00000398965_2177	2177	-1.19265	-0.522011	-0.693983	-0.583895	-0.860381	-0.547369
ENSG00000108528:8402:SLC25A11	ENSG00000108528_ENST00000574710_2176	2176	1.35249	1.10464	1.17322	0.846258	0.367772	0.934329
ENSG00000104881:10848:PPP1R13L	ENSG00000104881_ENST00000585905_2176	2176	2.40474	1.63405	1.67924	0.394961	0.299173	0.326615
ENSG00000250486:152756:FAM218A	ENSG00000250486_ENST00000513876_2174	2174	0.963752	0.844642	0.601187	1.41354	1.0897	1.42077
ENSG00000135297:25821:MTO1	ENSG00000135297_ENST00000370305_2174	2174	-0.455318	-0.416852	-0.0390123	-1.39127	0.360059	0.101693
ENSG00000178922:81888:HYI	ENSG00000178922_ENST00000372427_2173	2173	0.95701	1.23681	1.12484	1.43132	1.61502	1.5802
ENSG00000132773:114034:TOE1	ENSG00000132773_ENST00000495703_2173	2173	0.9621	0.839859	0.615806	1.45056	1.28404	0.984969
ENSG00000136856:29988:SLC2A8	ENSG00000136856_ENST00000373371_2172	2172	1.25123	0.73902	1.36638	0.0317943	-0.0287929	0.647696
ENSG00000078674:5108:PCM1	ENSG00000078674_ENST00000518537_2171	2171	-1.42417	-1.04994	-1.39881	-0.81219	-0.845889	-0.747083
ENSG00000173812:10209:EIF1	ENSG00000173812_ENST00000462917_2170	2170	1.32417	1.03209	1.32075	1.76162	1.46862	1.89978
ENSG00000125740:2354:FOSB	ENSG00000125740_ENST00000590335_2170	2170	2.16219	2.14748	1.18063	0.33818	0.634315	-0.083743
ENSG00000143353:127018:LYPLAL1	ENSG00000143353_ENST00000483635_2169	2169	0.13767	-0.282213	-0.490012	1.26894	0.0428335	0.921403
ENSG00000134333:3939:LDHA	ENSG00000134333_ENST00000375710_2169	2169	0.407624	0.622392	0.854389	1.35216	2.00182	1.41937
ENSG00000170873:9788:MTSS1	ENSG00000170873_ENST00000524090_2166	2166	-1.03265	-0.381218	-0.998036	-0.724821	-0.757578	-1.04552
ENSG00000175110:56945:MRPS22	ENSG00000175110_ENST00000492644_2160	2160	0.505107	0.953397	1.02885	1.12233	1.75378	1.44785
ENSG00000166263:252983:STXBP4	ENSG00000166263_ENST00000398391_2160	2160	-1.34045	-0.483468	-0.106625	-0.92939	-0.435953	-0.538883
ENSG00000134910:3703:STT3A	ENSG00000134910_ENST00000531491_2160	2160	1.0384	0.0497375	0.651762	-0.0981185	0.263697	-0.0621884
ENSG00000233016:84973:SNHG7	ENSG00000233016_ENST00000447221_2157	2157	1.25853	0.871312	1.2011	0.457117	0.1788	0.560674
ENSG00000198586:9874:TLK1	ENSG00000198586_ENST00000434911_2156	2156	-1.02092	0.00118289	-0.575697	1.1381	0.329755	-0.0328268
ENSG00000171606:10782:ZNF274	ENSG00000171606_ENST00000594248_2156	2156	1.05416	0.945458	0.73712	0.786794	0.568941	1.06327
ENSG00000139620:54934:KANSL2	ENSG00000139620_ENST00000420613_2155	2155	-1.73013	-1.75031	-1.63759	-0.410251	-0.410332	-0.404225
ENSG00000138835:5998:RGS3	ENSG00000138835_ENST00000462403_2155	2155	2.6236	2.36467	2.36582	1.35371	0.838485	1.16114
ENSG00000004866:7982:ST7	ENSG00000004866_ENST00000465133_2155	2155	-1.64082	-0.951956	-1.28739	-1.07234	-0.86598	-1.92974
ENSG00000174886:126328:NDUFA11	ENSG00000174886_ENST00000592634_2154	2154	1.01067	1.01098	1.26017	-0.0230116	-0.0968526	0.727413
ENSG00000163682:6133:RPL9	ENSG00000163682_ENST00000514842_2153	2153	0.803298	1.37264	1.18601	1.36039	1.35827	1.24362
ENSG00000134744:23318:ZCCHC11	ENSG00000134744_ENST00000355809_2152	2152	-1.19883	-0.66892	-0.862329	-0.482129	-0.276062	-0.804881
ENSG00000088854:25943:C20orf194	ENSG00000088854_ENST00000498079_2152	2152	-1.38078	-1.49478	-1.46034	-1.14438	-1.39162	-1.8415
ENSG00000182923:80254:CEP63	ENSG00000182923_ENST00000510625_2151	2151	-1.72808	-1.81281	-1.71274	-1.14644	-0.803766	-1.13906
ENSG00000173013:257236:CCDC96	ENSG00000173013_ENST00000310085_2150	2150	1.97616	2.03413	2.12222	1.70857	1.84551	1.70313
ENSG00000120533:56943:ENY2	ENSG00000120533_ENST00000517350_2150	2150	1.11892	0.221329	0.0240039	0.422795	0.25991	0.520844
ENSG00000117481:387338:NSUN4	ENSG00000117481_ENST00000474844_2150	2150	0.477939	0.202928	0.121847	-1.21507	-0.820092	-1.18112
ENSG00000102710:55578:SUPT20H	ENSG00000102710_ENST00000493537_2149	2149	-1.35155	-1.24535	-1.34759	-0.703839	-0.927709	-1.21794
ENSG00000064601:5476:CTSA	ENSG00000064601_ENST00000372484_2149	2149	1.90516	2.13615	1.57446	0.729234	0.499864	0.256883
ENSG00000147274:27316:RBMX	ENSG00000147274_ENST00000562646_2148	2148	-1.40629	-1.38106	-1.39278	-1.1324	-1.48186	-1.18882
ENSG00000230259	ENSG00000230259_ENST00000425420_2147	2147	2.14733	1.65776	1.55385	1.6738	1.30699	1.73264
ENSG00000187486:3767:KCNJ11	ENSG00000187486_ENST00000528731_2146	2146	1.29806	0.817196	1.21031	0.245241	0.14778	0.477073
ENSG00000172270:682:BSG	ENSG00000172270_ENST00000571735_2143	2143	1.97757	1.60051	2.40629	1.33699	1.16776	1.6311
ENSG00000078043:9063:PIAS2	ENSG00000078043_ENST00000592212_2143	2143	-1.21357	-0.742864	-0.611841	0.459109	0.00621293	-1.49874
ENSG00000103404:57478:USP31	ENSG00000103404_ENST00000567975_2142	2142	-1.0863	-1.36956	-1.19955	-1.18764	-1.46975	-1.3794
ENSG00000151276:9223:MAGI1	ENSG00000151276_ENST00000470990_2138	2138	1.38823	0.71994	0.645244	-0.0312015	0.732297	0.149022
ENSG00000137955:5876:RABGGTB	ENSG00000137955_ENST00000471759_2137	2137	1.32755	1.37646	1.20877	1.72125	1.29895	1.37374
ENSG00000218891:163033:ZNF579	ENSG00000218891_ENST00000325421_2136	2136	1.47902	1.35304	1.2993	0.990311	0.81434	1.51471
ENSG00000121067:8405:SPOP	ENSG00000121067_ENST00000572686_2135	2135	-1.4165	-1.08165	-1.21258	-1.09176	-1.07216	-1.35612
ENSG00000187566:378884:NHLRC1	ENSG00000187566_ENST00000340650_2134	2134	1.27644	1.06298	0.99211	0.466849	0.589614	0.897889
ENSG00000162129:81570:CLPB	ENSG00000162129_ENST00000543042_2133	2133	1.1759	1.1346	1.27923	0.314476	0.0622491	0.212597
ENSG00000001084:2729:GCLC	ENSG00000001084_ENST00000515580_2132	2132	-1.28778	-1.40463	-1.18943	-1.54783	-2.27838	-1.53109
ENSG00000226479:79134:TMEM185B	ENSG00000226479_ENST00000426077_2131	2131	0.84607	0.905553	0.954004	1.34765	1.47564	1.33733
ENSG00000175029:1488:CTBP2	ENSG00000175029_ENST00000334808_2130	2130	-1.35546	-1.1466	-0.410421	-1.18178	-1.0327	-0.510885
ENSG00000141219:55028:C17orf80	ENSG00000141219_ENST00000535032_2129	2129	1.37085	1.02315	1.4687	-0.261355	-0.217747	-0.233346
ENSG00000073584:6605:SMARCE1	ENSG00000073584_ENST00000469334_2128	2128	-0.765169	-0.427065	0.386284	-1.2185	-1.07456	0.0089575
ENSG00000178988:114932:MRFAP1L1	ENSG00000178988_ENST00000500563_2127	2127	1.38881	1.47749	1.61876	2.03038	2.06629	2.25134
ENSG00000186395:3858:KRT10	ENSG00000186395_ENST00000269576_2124	2124	1.33133	0.908774	0.975177	0.601493	1.23398	1.19755
ENSG00000267253	ENSG00000267253_ENST00000587110_2123	2123	0.918255	1.5419	1.88758	1.74954	2.10847	1.71751
ENSG00000168505:2637:GBX2	ENSG00000168505_ENST00000306318_2123	2123	1.43433	1.34146	1.43658	1.16084	1.03738	1.48439
ENSG00000077514:10714:POLD3	ENSG00000077514_ENST00000527458_2122	2122	1.05126	0.904044	1.18333	0.702648	0.89688	1.1256
ENSG00000185246:55015:PRPF39	ENSG00000185246_ENST00000554785_2121	2121	-1.25992	-1.25295	-0.982646	-0.874621	-1.4354	-1.08641
ENSG00000171865:246243:RNASEH1	ENSG00000171865_ENST00000436842_2120	2120	1.59898	0.952327	0.966687	-0.205675	-0.138257	-0.184556
ENSG00000156858:78994:PRR14	ENSG00000156858_ENST00000564946_2117	2117	1.42958	1.01783	0.91406	0.538904	0.224923	0.708231
ENSG00000104044:4948:OCA2	ENSG00000104044_ENST00000382996_2117	2117	-0.487057	0.20988	0.00411922	-1.51296	-0.443702	-0.6098
ENSG00000181773:2827:GPR3	ENSG00000181773_ENST00000374024_2115	2115	1.6003	1.57096	1.51818	1.42872	1.45967	1.56752
ENSG00000119737:10936:GPR75	ENSG00000119737_ENST00000394705_2115	2115	-1.62722	-1.45261	-1.42269	-1.31833	-1.07326	-1.50957
ENSG00000197019:29950:SERTAD1	ENSG00000197019_ENST00000357949_2114	2114	2.73291	2.30181	2.54175	3.15923	2.71925	3.18237
ENSG00000169045:3187:HNRNPH1	ENSG00000169045_ENST00000329433_2114	2114	1.39726	0.860505	1.22842	0.417351	0.082434	0.208559
ENSG00000130717:83549:UCK1	ENSG00000130717_ENST00000372211_2114	2114	1.0168	1.06396	1.05507	0.0821522	0.993549	0.620943
ENSG00000115966:1386:ATF2	ENSG00000115966_ENST00000417080_2113	2113	-1.47191	-0.905367	-0.593493	-0.537876	-1.60634	-1.38534
ENSG00000171823:144699:FBXL14	ENSG00000171823_ENST00000339235_2111	2111	1.21615	1.0551	1.02745	0.829471	0.503714	1.0024
ENSG00000128641:4430:MYO1B	ENSG00000128641_ENST00000490069_2111	2111	-1.05991	-1.15285	-1.3356	-1.25168	-1.34293	-1.53705
ENSG00000175390:8665:EIF3F	ENSG00000175390_ENST00000530219_2110	2110	0.679919	0.836322	0.975276	1.0065	1.24807	1.16628
ENSG00000176058:286262:TPRN	ENSG00000176058_ENST00000333046_2109	2109	1.67253	1.32015	1.556	1.41281	0.998632	1.66246
ENSG00000258830	ENSG00000258830_ENST00000548184_2107	2107	0.510585	0.148886	0.418974	1.86667	1.85951	1.46404
ENSG00000179912:22864:R3HDM2	ENSG00000179912_ENST00000413953_2107	2107	0.510585	0.148886	0.418974	1.86667	1.85951	1.46404
ENSG00000134824:9415:FADS2	ENSG00000134824_ENST00000355484_2107	2107	-0.899777	-1.0813	-1.35957	-1.42545	-1.12406	-1.48523
ENSG00000087191:5705:PSMC5	ENSG00000087191_ENST00000581764_2107	2107	1.51866	1.7322	1.68512	1.84362	2.06756	2.18273
ENSG00000188582:344838:PAQR9	ENSG00000188582_ENST00000340634_2103	2103	1.43674	1.45275	1.2057	1.34912	0.820067	1.21789
ENSG00000172660	ENSG00000172660_ENST00000592969_2103	2103	1.47464	0.827799	0.953115	0.654873	0.139968	0.543494
ENSG00000160767:10712:FAM189B	ENSG00000160767_ENST00000481822_2103	2103	1.58365	1.0247	1.21119	-0.0788774	-0.226196	0.557604
ENSG00000104884:2068:ERCC2	ENSG00000104884_ENST00000391944_2103	2103	0.674533	0.352134	0.727841	-1.89736	-2.33437	-0.992364
ENSG00000269858:112398:EGLN2	ENSG00000269858_ENST00000303961_2102	2102	1.00269	0.952015	0.767194	0.684781	0.347015	0.711211
ENSG00000136261:28969:BZW2	ENSG00000136261_ENST00000480517_2101	2101	-1.36811	-1.69698	-1.37836	-1.36943	-1.64523	-2.3205
ENSG00000133773:29080:CCDC59	ENSG00000133773_ENST00000550589_2101	2101	1.30725	1.7555	1.72275	1.69415	1.96333	1.86408
ENSG00000129235:84817:TXNDC17	ENSG00000129235_ENST00000574429_2100	2100	1.98325	1.56403	1.70346	2.61354	2.65568	2.29428
ENSG00000140264:10169:SERF2	ENSG00000140264_ENST00000445816_2099	2099	1.11167	1.09345	1.06245	1.05799	0.920288	1.23037
ENSG00000121716:29990:PILRB	ENSG00000121716_ENST00000452089_2099	2099	1.10404	0.764478	0.712112	0.00659573	-0.354896	0.489204
ENSG00000204842:6311:ATXN2	ENSG00000204842_ENST00000546483_2098	2098	-0.702009	-0.837074	-0.771605	-1.61965	-0.95121	-1.44975
ENSG00000116285:54206:ERRFI1	ENSG00000116285_ENST00000467067_2097	2097	0.577913	1.21692	1.81991	1.31196	1.43512	2.27737
ENSG00000143443:54964:C1orf56	ENSG00000143443_ENST00000368926_2096	2096	1.21815	0.818042	0.878639	0.89553	0.501029	0.823039
ENSG00000118058:4297:KMT2A	ENSG00000118058_ENST00000527839_2096	2096	-1.39287	-1.20419	-1.35737	-1.62833	-1.67189	-1.85444
ENSG00000106089:6804:STX1A	ENSG00000106089_ENST00000222812_2095	2095	1.11204	0.444881	0.326928	-0.250247	0.13397	-0.1196
ENSG00000149809:7108:TM7SF2	ENSG00000149809_ENST00000530650_2094	2094	1.47952	1.27296	1.24071	0.462393	0.387037	0.613961
ENSG00000204348:1797:DXO	ENSG00000204348_ENST00000477826_2093	2093	0.924421	0.786378	0.976892	1.8847	0.810509	1.64189
ENSG00000175283:22845:DOLK	ENSG00000175283_ENST00000372586_2090	2090	1.41404	1.35976	1.60087	1.73406	1.66392	1.90611
ENSG00000101972:10735:STAG2	ENSG00000101972_ENST00000455404_2089	2089	-1.87345	-0.315162	-0.355173	-0.840706	-0.814817	-1.06056
ENSG00000166946:23582:CCNDBP1	ENSG00000166946_ENST00000568936_2088	2088	-0.211768	0.236421	0.302078	1.16051	0.825562	1.0385
ENSG00000019549:6591:SNAI2	ENSG00000019549_ENST00000020945_2088	2088	0.422176	0.288551	0.407295	1.22891	1.13367	0.764084
ENSG00000119596:56252:YLPM1	ENSG00000119596_ENST00000549197_2085	2085	-1.03649	-0.956386	-0.902503	-0.74773	-0.848845	-1.02527
ENSG00000181222:5430:POLR2A	ENSG00000181222_ENST00000572844_2083	2083	1.39251	1.1033	1.84497	-0.504967	0.285092	1.05851
ENSG00000180346:166815:TIGD2	ENSG00000180346_ENST00000317005_2083	2083	0.460416	0.651479	0.670888	1.31011	1.36959	1.15227
ENSG00000134901:79070:KDELC1	ENSG00000134901_ENST00000460338_2083	2083	0.278459	0.690134	1.41531	2.15689	2.48851	2.62389
ENSG00000163110:10611:PDLIM5	ENSG00000163110_ENST00000503974_2081	2081	0.621051	0.622297	0.515961	1.09504	0.974287	0.508446
ENSG00000166946:23582:CCNDBP1	ENSG00000166946_ENST00000564630_2079	2079	-0.924331	-0.59195	-0.478146	-1.69166	-1.26092	-1.3003
ENSG00000196152:7633:ZNF79	ENSG00000196152_ENST00000342483_2078	2078	-0.168939	-0.333859	-0.365782	-1.17896	-0.628488	-1.15188
ENSG00000108370:8787:RGS9	ENSG00000108370_ENST00000443584_2078	2078	1.04197	1.32753	0.946131	0.0344113	-0.0138548	-0.0677659
ENSG00000163795:130557:ZNF513	ENSG00000163795_ENST00000407879_2077	2077	1.0674	0.942404	1.13903	0.978951	0.928475	1.21142
ENSG00000099992:83874:TBC1D10A	ENSG00000099992_ENST00000215790_2077	2077	0.534562	0.220761	0.318189	1.42705	1.01696	1.02078
ENSG00000162191:51035:UBXN1	ENSG00000162191_ENST00000532904_2073	2073	1.01288	1.1947	1.30756	1.41331	1.54983	1.70294
ENSG00000132467:57050:UTP3	ENSG00000132467_ENST00000254803_2072	2072	1.26066	1.42193	1.45452	1.65464	1.93699	1.68649
ENSG00000138430:29789:OLA1	ENSG00000138430_ENST00000409546_2071	2071	0.886664	1.25299	1.07426	1.50911	1.8796	1.66327
ENSG00000130935:25926:NOL11	ENSG00000130935_ENST00000583108_2071	2071	-1.1981	-1.16334	-0.882657	-0.647927	-0.0377232	-0.207361
ENSG00000109606:1665:DHX15	ENSG00000109606_ENST00000512903_2071	2071	-1.27336	-0.906855	-0.93957	-1.16828	-1.1954	-1.01357
ENSG00000150672:1740:DLG2	ENSG00000150672_ENST00000398301_2070	2070	-0.719095	-0.790534	-0.986067	-1.00507	-1.0188	-1.24081
ENSG00000100288:1120:CHKB	ENSG00000100288_ENST00000492582_2069	2069	1.28087	1.54526	1.29802	0.124423	-0.0162572	0.139283
ENSG00000184492:200350:FOXD4L1	ENSG00000184492_ENST00000306507_2068	2068	-0.620836	-0.582815	-0.395555	-1.33843	-0.849178	-0.353228
ENSG00000124383:10199:MPHOSPH10	ENSG00000124383_ENST00000498451_2068	2068	0.772849	1.29701	1.18797	1.57385	2.13246	1.63156
ENSG00000159377:5692:PSMB4	ENSG00000159377_ENST00000476467_2067	2067	2.25344	2.0392	2.28697	1.99009	1.93063	2.21538
ENSG00000049759:23327:NEDD4L	ENSG00000049759_ENST00000588712_2066	2066	-1.10955	-1.30157	-1.27896	-2.15082	-1.55301	-1.65716
ENSG00000164985:11168:PSIP1	ENSG00000164985_ENST00000484265_2065	2065	0.623507	0.922937	0.956701	1.27355	1.10724	1.21584
ENSG00000164082:2912:GRM2	ENSG00000164082_ENST00000442933_2064	2064	1.12357	0.81638	0.471924	0.238054	-0.0167037	0.378203
ENSG00000165525:9147:NEMF	ENSG00000165525_ENST00000556691_2062	2062	-1.71901	-0.799742	-1.32669	-1.55806	-0.931318	-1.17435
ENSG00000079102:862:RUNX1T1	ENSG00000079102_ENST00000523290_2061	2061	-1.21768	-1.228	-1.28686	-2.01024	-2.12647	-1.91502
ENSG00000010810:2534:FYN	ENSG00000010810_ENST00000538466_2061	2061	-1.21843	-0.189352	-0.644572	-0.304695	-0.534062	-0.806562
ENSG00000134317:29841:GRHL1	ENSG00000134317_ENST00000472167_2060	2060	-0.979053	-0.0954654	-0.224005	-1.41233	-0.623378	-0.722689
ENSG00000115649:27013:CNPPD1	ENSG00000115649_ENST00000360507_2060	2060	1.06121	0.987709	1.01525	0.730497	0.406873	0.941699
ENSG00000134014:55140:ELP3	ENSG00000134014_ENST00000518112_2059	2059	-0.00075584	0.303361	0.348287	1.44412	0.727636	0.857025
ENSG00000090487:51324:SPG21	ENSG00000090487_ENST00000559199_2059	2059	0.101139	0.103769	0.732771	-1.208	-0.757164	-0.809562
ENSG00000214022:29803:REPIN1	ENSG00000214022_ENST00000489432_2058	2058	1.02172	0.871975	0.778295	0.656982	0.759551	0.998648
ENSG00000168028:3921:RPSA	ENSG00000168028_ENST00000495394_2058	2058	1.01773	1.06163	1.17702	1.02964	1.00608	1.2049
ENSG00000080224:285220:EPHA6	ENSG00000080224_ENST00000470610_2058	2058	-0.502834	-0.44072	-0.286008	-1.42928	-0.904069	-1.30676
ENSG00000187266:2057:EPOR	ENSG00000187266_ENST00000222139_2056	2056	0.746996	1.24968	1.11842	1.45337	1.5632	1.56511
ENSG00000122642:11328:FKBP9	ENSG00000122642_ENST00000538443_2055	2055	0.0657277	-0.119529	-0.119453	1.51881	1.49755	0.660517
ENSG00000068001:8692:HYAL2	ENSG00000068001_ENST00000357750_2055	2055	1.35103	0.992753	1.01817	0.448622	-0.0366284	0.708445
ENSG00000163636:9861:PSMD6	ENSG00000163636_ENST00000476464_2052	2052	1.05133	1.20639	1.24794	1.34928	1.30706	1.475
ENSG00000127561:9143:SYNGR3	ENSG00000127561_ENST00000248121_2051	2051	1.02562	0.590873	0.405286	0.655514	0.194301	0.509066
ENSG00000273015	ENSG00000273015_ENST00000609803_2049	2049	0.930367	0.941658	1.0357	1.10365	1.25284	1.0975
ENSG00000147316:79648:MCPH1	ENSG00000147316_ENST00000522905_2049	2049	-1.00873	-0.836933	-0.864196	-0.397536	-0.0598601	-0.949169
ENSG00000112096:6648:SOD2	ENSG00000112096_ENST00000452684_2045	2045	1.50334	0.99171	1.2327	1.98193	1.51939	1.97062
ENSG00000163486	ENSG00000163486_ENST00000467419_2044	2044	-1.02536	-1.04362	-1.3278	-0.428758	-0.606339	-1.12349
ENSG00000116761:1491:CTH	ENSG00000116761_ENST00000411986_2044	2044	1.35149	0.78178	1.33495	1.41422	0.652744	1.32791
ENSG00000169252:154:ADRB2	ENSG00000169252_ENST00000305988_2041	2041	0.576601	0.794346	0.693933	1.02671	1.15388	0.987267
ENSG00000168101:84309:NUDT16L1	ENSG00000168101_ENST00000405142_2040	2040	2.11101	2.11662	2.00471	1.36033	1.18333	1.83784
ENSG00000167881:6730:SRP68	ENSG00000167881_ENST00000588643_2040	2040	-1.15718	-0.678701	-0.438641	-0.500754	-1.1399	-0.839945
ENSG00000181090:79813:EHMT1	ENSG00000181090_ENST00000494249_2038	2038	-1.00981	-1.39717	-1.55701	-1.63129	-2.01771	-2.65032
ENSG00000214756:751071:METTL12	ENSG00000214756_ENST00000532971_2037	2037	1.43816	0.927875	1.3249	1.32379	1.35002	1.51342
ENSG00000173575:1106:CHD2	ENSG00000173575_ENST00000309818_2037	2037	-0.978832	-1.36295	-0.962054	-1.29211	-1.14594	-1.11301
ENSG00000149016:64852:TUT1	ENSG00000149016_ENST00000469480_2036	2036	-1.01235	-0.23812	-0.101316	-0.300275	-0.217325	0.637152
ENSG00000188229:10383:TUBB4B	ENSG00000188229_ENST00000604929_2035	2035	2.72775	2.39205	2.26743	2.01205	1.28679	1.91739
ENSG00000204335:389058:SP5	ENSG00000204335_ENST00000375281_2033	2033	1.2194	1.1628	0.929879	0.756253	0.451902	1.17685
ENSG00000167985:54949:SDHAF2	ENSG00000167985_ENST00000301761_2033	2033	-0.0579426	-0.435927	0.163068	1.61188	0.242689	0.201532
ENSG00000113558:6500:SKP1	ENSG00000113558_ENST00000517691_2033	2033	-1.62073	-0.767537	-0.732664	-2.23307	-1.29898	-0.791709
ENSG00000079134:9984:THOC1	ENSG00000079134_ENST00000580038_2033	2033	-1.22131	0.326937	-0.0150158	-0.256349	0.279026	-0.0234611
ENSG00000215417:406952:MIR17	ENSG00000215417_ENST00000581816_2032	2032	1.47353	1.41433	1.67979	1.60214	1.69187	1.79305
ENSG00000122550:55975:KLHL7	ENSG00000122550_ENST00000542558_2032	2032	1.09865	1.05876	0.646522	0.428586	0.489825	0.466291
ENSG00000146414:257218:SHPRH	ENSG00000146414_ENST00000523276_2030	2030	-0.766734	-0.973867	-1.31102	-1.19554	-1.17139	-1.23786
ENSG00000105221:208:AKT2	ENSG00000105221_ENST00000579047_2029	2029	-0.197242	-0.585443	-0.313433	-1.79483	-1.76725	-1.51843
ENSG00000173137:203054:ADCK5	ENSG00000173137_ENST00000529654_2027	2027	1.12798	0.956817	1.46276	-0.542866	-0.608283	0.354596
ENSG00000013441:1195:CLK1	ENSG00000013441_ENST00000434813_2026	2026	1.4748	1.4386	1.08177	0.787095	0.47469	0.680298
ENSG00000025796:11231:SEC63	ENSG00000025796_ENST00000459782_2025	2025	-1.97639	-1.32735	-1.73208	-1.2858	-0.784463	-1.27407
ENSG00000005801:7748:ZNF195	ENSG00000005801_ENST00000343338_2023	2023	-1.00439	-0.80132	-0.885297	-0.425485	-0.34246	-0.815684
ENSG00000241852:541565:C8orf58	ENSG00000241852_ENST00000409586_2021	2021	1.38361	0.742861	0.879724	0.95054	0.664219	0.907472
ENSG00000186409:728621:CCDC30	ENSG00000186409_ENST00000495044_2021	2021	-1.18392	-1.14777	-1.23145	-0.662407	-0.650243	-0.447892
ENSG00000167632:83696:TRAPPC9	ENSG00000167632_ENST00000521667_2021	2021	0.0260835	-0.151562	-1.42004	-1.48285	-0.807247	-0.92556
ENSG00000158552:130617:ZFAND2B	ENSG00000158552_ENST00000409594_2021	2021	1.42778	1.75766	0.31291	0.556234	0.306056	0.126539
ENSG00000172590:122704:MRPL52	ENSG00000172590_ENST00000557543_2020	2020	0.435897	0.429523	0.573479	1.12728	1.4299	1.15346
ENSG00000213930:2592:GALT	ENSG00000213930_ENST00000489643_2019	2019	1.01073	0.88119	1.02681	0.785989	0.702293	1.0447
ENSG00000174599:133022:TRAM1L1	ENSG00000174599_ENST00000310754_2019	2019	0.942412	0.893354	1.04599	1.4111	1.10542	1.31151
ENSG00000128463:51234:EMC4	ENSG00000128463_ENST00000561246_2019	2019	0.847038	0.805665	0.949541	1.43191	1.63158	1.5399
ENSG00000128272:468:ATF4	ENSG00000128272_ENST00000337304_2019	2019	1.32728	0.990986	0.822083	1.13974	0.317498	0.603981
ENSG00000120129:1843:DUSP1	ENSG00000120129_ENST00000239223_2019	2019	1.46995	1.36849	1.34326	1.23479	1.31002	1.36327
ENSG00000175606:54968:TMEM70	ENSG00000175606_ENST00000312184_2018	2018	0.877463	1.12377	1.27477	1.23903	1.22832	1.45647
ENSG00000172661:253725:FAM21C	ENSG00000172661_ENST00000471102_2018	2018	-1.1542	-1.00658	-0.646175	-1.01555	-0.855302	-1.04672
ENSG00000128731:8924:HERC2	ENSG00000128731_ENST00000568206_2018	2018	-1.13743	-1.15855	-1.12301	-1.04103	-1.61339	-1.42176
ENSG00000127528:10365:KLF2	ENSG00000127528_ENST00000248071_2018	2018	1.22411	0.916106	0.956239	1.89993	1.60369	1.70148
ENSG00000151914:667:DST	ENSG00000151914_ENST00000466429_2016	2016	-1.41431	-1.33818	-1.17994	-1.48209	-1.50374	-1.99013
ENSG00000115419:2744:GLS	ENSG00000115419_ENST00000479552_2016	2016	-1.00583	-0.937799	-0.227455	0.0463075	0.26374	0.253101
ENSG00000140350:8125:ANP32A	ENSG00000140350_ENST00000486054_2015	2015	-0.857297	-0.583534	-0.98161	-1.99196	-1.40399	-1.25539
ENSG00000182132:30820:KCNIP1	ENSG00000182132_ENST00000328939_2014	2014	0.666887	0.595623	0.562129	1.1561	0.663683	0.58309
ENSG00000079459:2222:FDFT1	ENSG00000079459_ENST00000528812_2013	2013	1.02039	0.850789	0.924905	0.554211	0.378664	0.695786
ENSG00000178057:25915:NDUFAF3	ENSG00000178057_ENST00000326925_2012	2012	1.05075	0.709649	0.943702	0.756507	0.298507	0.615229
ENSG00000173825:220359:TIGD3	ENSG00000173825_ENST00000309880_2012	2012	1.59965	1.51354	1.62772	1.35679	1.11058	1.66659
ENSG00000172660	ENSG00000172660_ENST00000592237_2011	2011	1.59315	1.81102	0.132231	0.790279	0.48891	-0.591952
ENSG00000136243:11097:NUPL2	ENSG00000136243_ENST00000485250_2010	2010	1.59245	1.73562	1.44058	1.83828	1.24754	1.72949
ENSG00000205730:162073:ITPRIPL2	ENSG00000205730_ENST00000566735_2008	2008	1.18364	0.82561	0.579068	0.326133	0.310055	0.371321
ENSG00000089009:6128:RPL6	ENSG00000089009_ENST00000546368_2008	2008	1.28811	1.32257	1.12196	1.75686	1.85883	1.59329
ENSG00000099860:4616:GADD45B	ENSG00000099860_ENST00000592937_2007	2007	1.17967	0.881268	0.984108	1.06316	0.675071	0.804147
ENSG00000144802:64332:NFKBIZ	ENSG00000144802_ENST00000483180_2006	2006	0.62296	0.874768	1.11788	1.04978	1.77884	1.73491
ENSG00000189042:163081:ZNF567	ENSG00000189042_ENST00000392163_2005	2005	-1.18702	-0.971978	-0.814134	-1.05451	-0.642883	-1.24357
ENSG00000184378:84517:ACTRT3	ENSG00000184378_ENST00000330368_2005	2005	0.238933	0.17844	-0.0908099	1.07881	1.19103	1.22297
ENSG00000221866:91584:PLXNA4	ENSG00000221866_ENST00000378539_2004	2004	-0.867265	-0.838416	-1.20637	-1.13547	-1.47665	-1.147
ENSG00000198546:118472:ZNF511	ENSG00000198546_ENST00000359035_2004	2004	1.04358	1.20587	1.23073	1.22379	1.65977	1.88667
ENSG00000147274:27316:RBMX	ENSG00000147274_ENST00000431446_2004	2004	1.21784	0.610817	1.14051	1.15838	0.709253	0.70809
ENSG00000174444:6124:RPL4	ENSG00000174444_ENST00000567229_2003	2003	1.00891	1.33145	1.25745	1.39745	1.47136	1.44164
ENSG00000077458:143684:FAM76B	ENSG00000077458_ENST00000545654_2001	2001	1.05753	0.923166	1.17666	1.40324	1.39233	1.20414
ENSG00000161526:29115:SAP30BP	ENSG00000161526_ENST00000584557_2000	2000	-1.05242	-1.06381	-1.5139	-1.51521	-1.3538	-1.16294
ENSG00000141741:84299:MIEN1	ENSG00000141741_ENST00000582963_1999	1999	1.82614	1.66503	1.80969	2.41046	2.08235	2.39519
ENSG00000163166:55677:IWS1	ENSG00000163166_ENST00000455721_1998	1998	-1.19081	-1.00776	-0.837633	-0.0244037	-0.170679	-0.257766
ENSG00000145284:79966:SCD5	ENSG00000145284_ENST00000273908_1995	1995	-1.02617	-0.609071	-1.32094	-0.771577	-0.946018	-1.09237
ENSG00000128045:65997:RASL11B	ENSG00000128045_ENST00000248706_1993	1993	0.851082	0.827945	0.989384	2.22539	2.01894	2.01607
ENSG00000155636:129831:RBM45	ENSG00000155636_ENST00000424000_1992	1992	-1.23431	-1.03795	-0.102303	-0.616365	-0.507344	-0.223708
ENSG00000258525:100506071:LOC100506071	ENSG00000258525_ENST00000555108_1991	1991	-2.40892	-2.1579	-1.91094	-1.3041	-1.05721	-1.51028
ENSG00000204852:79600:TCTN1	ENSG00000204852_ENST00000495659_1988	1988	1.30746	0.854836	0.353117	-1.18929	0.145937	0.0951073
ENSG00000124784:83732:RIOK1	ENSG00000124784_ENST00000264874_1988	1988	0.097394	0.354624	-0.209663	-1.09106	-0.097106	0.0337642
ENSG00000049759:23327:NEDD4L	ENSG00000049759_ENST00000587881_1984	1984	1.15369	0.448603	0.8728	0.860948	-0.267703	0.522034
ENSG00000180340:2535:FZD2	ENSG00000180340_ENST00000315323_1983	1983	1.0649	0.566893	0.621992	0.802471	0.487247	0.682415
ENSG00000133773:29080:CCDC59	ENSG00000133773_ENST00000256151_1983	1983	2.63152	1.92708	1.93369	1.90913	1.91662	2.22349
ENSG00000179010:93621:MRFAP1	ENSG00000179010_ENST00000512914_1982	1982	1.31198	1.02975	0.876405	0.269952	0.474774	0.683079
ENSG00000168610:6774:STAT3	ENSG00000168610_ENST00000462286_1982	1982	-2.22749	-1.70357	-1.80773	-1.65198	-2.29191	-1.26877
ENSG00000074054:23332:CLASP1	ENSG00000074054_ENST00000472776_1982	1982	-1.1136	-1.07512	-0.922477	-1.45215	-1.42465	-1.73758
ENSG00000187109:4673:NAP1L1	ENSG00000187109_ENST00000552056_1981	1981	1.4289	1.20469	0.954697	0.310829	-0.133627	0.179079
ENSG00000176396:163126:EID2	ENSG00000176396_ENST00000390658_1981	1981	1.56392	1.40228	1.32527	1.64704	1.26199	1.55443
ENSG00000262049	ENSG00000262049_ENST00000575312_1977	1977	0.983382	0.961805	0.844329	1.26077	0.584358	1.45514
ENSG00000109332:7323:UBE2D3	ENSG00000109332_ENST00000503742_1977	1977	-1.04665	-1.15819	-0.959515	-1.29424	-1.25835	-0.830549
ENSG00000105835:10135:NAMPT	ENSG00000105835_ENST00000489732_1976	1976	1.05645	1.13098	1.40815	1.61277	1.73928	1.70127
ENSG00000214078:8904:CPNE1	ENSG00000214078_ENST00000483359_1975	1975	-1.0774	-0.81718	-1.04997	-0.656791	-0.862944	-0.544527
ENSG00000161999:339123:JMJD8	ENSG00000161999_ENST00000565302_1975	1975	1.25812	0.830738	0.875054	0.628055	0.976671	0.780879
ENSG00000102977:65057:ACD	ENSG00000102977_ENST00000393919_1974	1974	1.44135	1.34328	1.44444	0.816566	0.926499	1.47425
ENSG00000197150:11194:ABCB8	ENSG00000197150_ENST00000542328_1970	1970	1.25502	1.26922	1.44402	-0.128474	-0.248939	0.165989
ENSG00000116191:55103:RALGPS2	ENSG00000116191_ENST00000495034_1970	1970	-0.884809	-1.00327	-1.02754	-2.11439	-1.82955	-1.58647
ENSG00000158042:63875:MRPL17	ENSG00000158042_ENST00000288937_1969	1969	1.16267	1.01949	1.27389	0.997097	1.10137	1.6307
ENSG00000109111:6830:SUPT6H	ENSG00000109111_ENST00000583972_1969	1969	-1.30752	-0.916073	-1.05187	-0.82576	-1.49031	-1.05173
ENSG00000156925:7547:ZIC3	ENSG00000156925_ENST00000370606_1968	1968	1.41983	0.972716	1.09884	0.0157808	-0.368308	0.612488
ENSG00000153922:1105:CHD1	ENSG00000153922_ENST00000512392_1968	1968	-1.48614	-1.07688	-0.812383	-1.33107	-1.09909	-1.53299
ENSG00000170365:4086:SMAD1	ENSG00000170365_ENST00000302085_1966	1966	1.50417	1.59524	1.56648	-0.279931	-0.152297	0.097217
ENSG00000114054:5096:PCCB	ENSG00000114054_ENST00000473073_1964	1964	-0.245797	-0.463802	-0.755069	-1.3693	-0.927758	-1.09638
ENSG00000184887:90135:BTBD6	ENSG00000184887_ENST00000327471_1963	1963	1.26955	1.19149	1.375	1.51259	1.21018	1.74249
ENSG00000150991:7316:UBC	ENSG00000150991_ENST00000546120_1963	1963	0.817506	0.892052	1.15537	1.08871	0.996031	1.4283
ENSG00000137818:6176:RPLP1	ENSG00000137818_ENST00000487304_1962	1962	1.56782	1.29744	1.29761	2.52129	2.17928	2.14861
ENSG00000117614:25949:SYF2	ENSG00000117614_ENST00000476231_1962	1962	1.36137	1.68662	1.4435	1.32129	1.62895	1.31716
ENSG00000100445:56948:SDR39U1	ENSG00000100445_ENST00000556262_1960	1960	0.582814	0.685508	0.760032	1.19794	1.52	1.42626
ENSG00000184009:71:ACTG1	ENSG00000184009_ENST00000576917_1958	1958	1.31915	1.24163	1.43483	1.09431	0.891229	1.42829
ENSG00000141012:2588:GALNS	ENSG00000141012_ENST00000567525_1953	1953	1.3177	1.14838	1.43856	0.471155	0.775735	1.15366
ENSG00000188295:79862:ZNF669	ENSG00000188295_ENST00000343381_1951	1951	1.52122	1.03172	1.3428	0.543234	0.241462	0.617532
ENSG00000171790:200172:SLFNL1	ENSG00000171790_ENST00000302946_1951	1951	1.36441	0.871236	0.748549	-0.449052	-0.158158	-0.210274
ENSG00000102984:55565:ZNF821	ENSG00000102984_ENST00000425432_1951	1951	1.98574	1.5531	0	-1.02742	-0.558403	-0.883871
ENSG00000158604:222068:TMED4	ENSG00000158604_ENST00000477639_1950	1950	1.22792	1.23056	1.25998	0.461057	0.488166	0.951879
ENSG00000048342:57545:CC2D2A	ENSG00000048342_ENST00000512702_1949	1949	-1.03112	-0.368823	-0.680809	0.156499	-0.11231	-0.500405
ENSG00000104093:23312:DMXL2	ENSG00000104093_ENST00000559769_1948	1948	-1.11596	-1.20989	-1.41286	-0.993496	-0.922879	-1.202
ENSG00000163597:100507246:SNHG16	ENSG00000163597_ENST00000590435_1947	1947	1.00459	0.414849	0.894164	0.0345487	-0.371045	-0.0199868
ENSG00000158805:92822:ZNF276	ENSG00000158805_ENST00000561536_1947	1947	1.25096	1.33578	1.61478	0.591077	0.817048	1.06
ENSG00000126861:4974:OMG	ENSG00000126861_ENST00000247271_1947	1947	1.11713	1.65397	1.61003	1.45255	1.82584	1.46362
ENSG00000075790:55973:BCAP29	ENSG00000075790_ENST00000379117_1946	1946	-0.329969	-0.365693	-0.0881767	1.45983	0.04406	-0.207445
ENSG00000197050:147923:ZNF420	ENSG00000197050_ENST00000304239_1945	1945	-1.01313	-1.03242	-0.985358	-0.436762	-0.252345	-0.497696
ENSG00000106701:83856:FSD1L	ENSG00000106701_ENST00000539376_1944	1944	0.888684	0.652946	0.8493	2.27789	1.75243	1.08634
ENSG00000100796:55671:PPP4R3A	ENSG00000100796_ENST00000554574_1944	1944	-1.49651	-1.70184	-2.00683	-1.50084	-2.21647	-2.35893
ENSG00000197771:79892:MCMBP	ENSG00000197771_ENST00000495407_1943	1943	-2.10956	-1.21142	-0.332954	-1.60609	-0.645026	-0.756882
ENSG00000131931:55145:THAP1	ENSG00000131931_ENST00000345117_1943	1943	2.72206	2.8633	2.7543	2.72552	2.70498	2.90528
ENSG00000234123	ENSG00000234123_ENST00000427504_1941	1941	-0.56266	-0.459152	-0.630273	-1.27966	-0.891811	-0.670316
ENSG00000163539:23122:CLASP2	ENSG00000163539_ENST00000487200_1940	1940	-0.796789	-1.06481	-1.39692	-1.11195	-1.10636	-1.57426
ENSG00000177646:28976:ACAD9	ENSG00000177646_ENST00000511325_1939	1939	-0.633453	-0.943163	-1.24585	-1.28382	-1.46192	-1.45451
ENSG00000069943:9488:PIGB	ENSG00000069943_ENST00000563742_1937	1937	-1.33456	-1.38639	-0.660616	-0.832452	-0.271746	-0.544094
ENSG00000152457:64421:DCLRE1C	ENSG00000152457_ENST00000378242_1933	1933	-1.25964	-1.66685	-0.758366	-0.638349	-0.963968	-1.0665
ENSG00000104517:51366:UBR5	ENSG00000104517_ENST00000518205_1931	1931	-1.9882	-1.47648	-1.24188	-1.23275	-1.1834	-1.20436
ENSG00000196914:23365:ARHGEF12	ENSG00000196914_ENST00000530747_1930	1930	-1.77105	-1.5533	-1.77491	-1.03595	-1.66858	-1.41828
ENSG00000159479:112950:MED8	ENSG00000159479_ENST00000372457_1924	1924	0.345504	0.551624	0.316163	1.28677	0.861683	0.995466
ENSG00000159228:873:CBR1	ENSG00000159228_ENST00000530908_1924	1924	2.07227	2.03781	2.10933	2.18191	2.47073	2.49435
ENSG00000184779	ENSG00000184779_ENST00000560084_1922	1922	1.4701	1.26097	1.22545	1.37615	1.27484	1.35347
ENSG00000182774:6218:RPS17	ENSG00000182774_ENST00000561440_1922	1922	1.4701	1.26097	1.22545	1.37615	1.27484	1.35347
ENSG00000134333:3939:LDHA	ENSG00000134333_ENST00000379412_1922	1922	1.03209	0.748728	1.22162	1.1332	0.914617	1.00721
ENSG00000163939:55193:PBRM1	ENSG00000163939_ENST00000462207_1921	1921	-1.4669	-0.95047	-1.47372	-0.445419	-0.288267	-1.47419
ENSG00000138433:9541:CIR1	ENSG00000138433_ENST00000342016_1921	1921	-0.90769	-0.78401	-0.556002	-1.0555	-0.466184	-1.13204
ENSG00000122824:170685:NUDT10	ENSG00000122824_ENST00000356450_1917	1917	1.07532	0.818273	0.936247	0.805031	0.9005	0.849118
ENSG00000119397:11064:CNTRL	ENSG00000119397_ENST00000373865_1917	1917	-1.04271	-0.694374	-0.794478	-0.141307	-0.447181	-0.800677
ENSG00000109180:54940:OCIAD1	ENSG00000109180_ENST00000502972_1916	1916	-1.24502	-0.880502	-0.461878	-1.06709	-1.4852	-0.537676
ENSG00000182909	ENSG00000182909_ENST00000333834_1914	1914	2.10166	1.80424	1.66666	1.49679	1.13433	1.45668
ENSG00000196544:54785:BORCS6	ENSG00000196544_ENST00000389017_1913	1913	1.68792	1.54716	1.34316	1.44161	0.784099	1.41478
ENSG00000183044:18:ABAT	ENSG00000183044_ENST00000569156_1911	1911	-1.11125	-0.921937	-0.978211	-1.54069	-0.89525	-0.748804
ENSG00000184779	ENSG00000184779_ENST00000559187_1909	1909	1.21622	1.25315	1.16794	1.48367	1.5119	1.41421
ENSG00000182774:6218:RPS17	ENSG00000182774_ENST00000561157_1909	1909	1.21622	1.25315	1.16794	1.48367	1.5119	1.41421
ENSG00000162384:54987:C1orf123	ENSG00000162384_ENST00000478839_1908	1908	0.532315	0.727095	0.905897	1.18027	1.45864	1.4374
ENSG00000167840:7775:ZNF232	ENSG00000167840_ENST00000574735_1907	1907	0.445087	0.02716	0.506945	1.22662	1.05571	0.880948
ENSG00000188938:158293:FAM120AOS	ENSG00000188938_ENST00000479094_1905	1905	0.24109	0.285242	-0.266436	1.12851	0.812259	0.847629
ENSG00000141499:55135:WRAP53	ENSG00000141499_ENST00000396463_1905	1905	0.783712	0.71032	0.875375	1.51005	0.907845	0.904567
ENSG00000168003:6520:SLC3A2	ENSG00000168003_ENST00000338663_1904	1904	1.26661	1.24139	1.1079	0.64084	0.134628	0.515263
ENSG00000127914:10142:AKAP9	ENSG00000127914_ENST00000435423_1904	1904	-1.03151	-0.627223	-0.251753	-0.618559	-0.752123	-0.995201
ENSG00000197989:85028:SNHG12	ENSG00000197989_ENST00000474814_1903	1903	1.07585	0.977934	0.660281	0.228791	0.141804	0.417916
ENSG00000115875:6432:SRSF7	ENSG00000115875_ENST00000443213_1903	1903	0.86359	1.04021	1.04564	1.18575	1.22055	1.22887
ENSG00000134627:143689:PIWIL4	ENSG00000134627_ENST00000543336_1901	1901	-0.513423	-0.637475	-0.896304	-1.12565	-1.16307	-1.17454
ENSG00000176845:284207:METRNL	ENSG00000176845_ENST00000571814_1900	1900	1.91063	1.20184	1.60139	1.99595	1.92964	2.52241
ENSG00000109046:26118:WSB1	ENSG00000109046_ENST00000487603_1898	1898	-1.20615	-0.722422	-0.338876	-0.170482	-0.0056317	-0.242465
ENSG00000070495:23210:JMJD6	ENSG00000070495_ENST00000542934_1898	1898	1.26588	0.907656	0.703428	0.50824	1.12787	1.08417
ENSG00000071994:5134:PDCD2	ENSG00000071994_ENST00000443345_1897	1897	0.906839	1.22147	1.39423	1.49376	1.58963	1.64088
ENSG00000058404:816:CAMK2B	ENSG00000058404_ENST00000358707_1895	1895	1.0649	0.834871	1.32189	-0.70416	-0.12138	-0.146239
ENSG00000136280:83605:CCM2	ENSG00000136280_ENST00000258781_1894	1894	0.424135	0.656898	0.505786	2.89266	2.51725	3.26173
ENSG00000215612:3166:HMX1	ENSG00000215612_ENST00000400677_1893	1893	1.16339	0.619811	0.886381	0.114145	0.0326782	0.0924715
ENSG00000198026:63925:ZNF335	ENSG00000198026_ENST00000494955_1893	1893	1.07863	1.1677	1.08776	0.735083	0.690752	0.665665
ENSG00000110104:79080:CCDC86	ENSG00000110104_ENST00000227520_1893	1893	1.38694	1.30146	1.41763	1.36862	1.09022	1.78039
ENSG00000183691:9241:NOG	ENSG00000183691_ENST00000332822_1892	1892	1.06596	0.576055	0.766135	0.737682	0.196802	0.668453
ENSG00000143933:805:CALM2	ENSG00000143933_ENST00000482532_1891	1891	-1.44681	-0.835962	-0.613471	-1.7568	-1.03642	-0.532801
ENSG00000102125:6901:TAZ	ENSG00000102125_ENST00000299328_1890	1890	0.744347	0.471773	0.671049	2.51154	3.0236	2.79607
ENSG00000165175:58526:MID1IP1	ENSG00000165175_ENST00000378474_1889	1889	1.06193	0.954184	0.680331	0.387901	0.580196	0.395287
ENSG00000163660:57018:CCNL1	ENSG00000163660_ENST00000470121_1889	1889	-1.06481	-0.432931	-1.3169	-0.592676	-0.529501	-2.03799
ENSG00000117360:9129:PRPF3	ENSG00000117360_ENST00000543398_1889	1889	-1.09385	-0.602366	-0.777738	-0.65721	-0.349898	-0.938763
ENSG00000083642:23047:PDS5B	ENSG00000083642_ENST00000466078_1889	1889	-1.57794	-0.939396	-1.37861	-0.343668	-0.703585	-1.42013
ENSG00000242689:1270:CNTF	ENSG00000242689_ENST00000361987_1886	1886	-1.06812	-1.00648	-1.43507	-1.2348	-0.68318	-0.684076
ENSG00000204852:79600:TCTN1	ENSG00000204852_ENST00000397659_1885	1885	-1.26047	-0.412535	-0.400545	-0.352871	-0.398747	-0.0878406
ENSG00000168286:57215:THAP11	ENSG00000168286_ENST00000303596_1885	1885	1.69971	1.59714	1.43809	1.27735	0.662442	1.16972
ENSG00000142684:51042:ZNF593	ENSG00000142684_ENST00000270812_1885	1885	0.736341	0.902628	0.460157	1.35621	1.39858	1.73092
ENSG00000116580:54856:GON4L	ENSG00000116580_ENST00000497369_1884	1884	-0.911707	-0.811297	-0.886682	-1.12321	-0.773456	-1.85048
ENSG00000102317:5935:RBM3	ENSG00000102317_ENST00000354480_1884	1884	1.38821	1.29616	1.29854	1.10063	1.31721	1.4868
ENSG00000095739:25805:BAMBI	ENSG00000095739_ENST00000497699_1884	1884	2.5639	2.84849	2.42129	3.33514	3.37822	3.21055
ENSG00000069345:10294:DNAJA2	ENSG00000069345_ENST00000566791_1884	1884	1.14018	1.62716	1.59141	1.48671	2.12122	1.68108
ENSG00000158717:115992:RNF166	ENSG00000158717_ENST00000312838_1883	1883	1.28239	0.912076	1.26893	0.241248	-0.00859325	0.874122
ENSG00000171453:9533:POLR1C	ENSG00000171453_ENST00000455605_1882	1882	1.53693	1.58388	1.68733	1.60562	1.57693	1.63374
ENSG00000120709:51307:FAM53C	ENSG00000120709_ENST00000511024_1882	1882	1.52763	1.61163	1.64461	1.91917	1.79353	2.00919
ENSG00000164032:3015:H2AFZ	ENSG00000164032_ENST00000511203_1880	1880	1.95713	1.78792	1.97337	2.00492	1.85515	1.66566
ENSG00000128641:4430:MYO1B	ENSG00000128641_ENST00000494129_1880	1880	-1.27096	-1.13061	-1.44376	-1.21076	-1.29696	-1.83927
ENSG00000124172:514:ATP5E	ENSG00000124172_ENST00000395659_1878	1878	1.32387	0.80973	1.08272	1.031	0.875579	0.99357
ENSG00000090060:10914:PAPOLA	ENSG00000090060_ENST00000555701_1875	1875	-1.42679	-1.13951	-1.22207	-0.351441	-0.472417	-1.10758
ENSG00000177191:374907:B3GNT8	ENSG00000177191_ENST00000321702_1874	1874	1.14454	0.957411	1.44628	0.472257	0.7015	0.991001
ENSG00000156261:10694:CCT8	ENSG00000156261_ENST00000470450_1872	1872	0.293867	0.648535	0.567575	1.60418	1.19398	1.10495
ENSG00000079102:862:RUNX1T1	ENSG00000079102_ENST00000520047_1872	1872	-1.23001	-1.12643	-1.27121	-1.48558	-1.39842	-1.72994
ENSG00000220161:400579:FLJ35934	ENSG00000220161_ENST00000577684_1871	1871	0.974469	1.48176	1.27851	1.81074	2.44276	1.97676
ENSG00000130522:3727:JUND	ENSG00000130522_ENST00000252818_1870	1870	1.37406	1.09659	1.12717	0.617411	0.438342	0.839797
ENSG00000162885:148789:B3GALNT2	ENSG00000162885_ENST00000494378_1869	1869	-0.990905	-0.923092	-0.492181	-1.40753	-0.33666	-0.696956
ENSG00000184277:80213:TM2D3	ENSG00000184277_ENST00000560013_1868	1868	1.24022	0.770925	0.867962	0.702619	0.465405	0.745031
ENSG00000072864:54820:NDE1	ENSG00000072864_ENST00000396353_1867	1867	0.285098	-0.10553	0.463767	1.5792	1.00278	1.82514
ENSG00000154122:56172:ANKH	ENSG00000154122_ENST00000505140_1866	1866	1.28817	1.03076	0.894203	1.07252	0.451389	1.02681
ENSG00000180332:386618:KCTD4	ENSG00000180332_ENST00000379108_1865	1865	0.557077	0.243496	0.868303	1.02781	1.0282	1.28362
ENSG00000176401:126272:EID2B	ENSG00000176401_ENST00000326282_1865	1865	1.23451	0.908887	0.892927	1.47923	0.861489	1.36577
ENSG00000182512:51218:GLRX5	ENSG00000182512_ENST00000557731_1863	1863	1.11118	1.39034	1.92282	1.51931	1.91521	2.0966
ENSG00000163041:3020:H3F3A	ENSG00000163041_ENST00000366814_1863	1863	1.35496	1.10259	1.15619	1.05439	0.940019	1.20725
ENSG00000103202:4833:NME4	ENSG00000103202_ENST00000468031_1861	1861	1.07564	1.09326	1.21128	1.32277	1.2091	1.72456
ENSG00000092330:26277:TINF2	ENSG00000092330_ENST00000538777_1861	1861	0.939695	1.09582	0.975665	1.45678	1.36776	1.58242
ENSG00000173166:65059:RAPH1	ENSG00000173166_ENST00000423104_1860	1860	-1.01651	-1.24538	-0.894991	0.227589	-0.0312484	-0.815271
ENSG00000148606:11128:POLR3A	ENSG00000148606_ENST00000484760_1859	1859	-1.09529	-0.775018	-0.659656	-0.944602	-0.596939	-0.387953
ENSG00000091140:1738:DLD	ENSG00000091140_ENST00000437604_1859	1859	-0.0256647	0.0562685	0.028888	-1.54442	-2.70394	-1.87704
ENSG00000019485:56981:PRDM11	ENSG00000019485_ENST00000424263_1858	1858	-1.60978	-0.825784	-0.88269	-0.174453	-0.0969307	-0.141913
ENSG00000114391:6152:RPL24	ENSG00000114391_ENST00000488288_1857	1857	1.10797	1.39022	1.31077	1.25698	1.18779	1.61215
ENSG00000258947:10381:TUBB3	ENSG00000258947_ENST00000555609_1855	1855	1.55167	1.09037	2.10341	-0.126983	-0.473526	0.490531
ENSG00000130770:93974:ATPIF1	ENSG00000130770_ENST00000465645_1855	1855	1.96831	1.72749	1.75281	1.90998	2.08131	1.97694
ENSG00000154265:23461:ABCA5	ENSG00000154265_ENST00000588106_1854	1854	-1.21656	-0.944205	-1.00779	-1.07644	-1.30796	-1.66487
ENSG00000133112:7178:TPT1	ENSG00000133112_ENST00000490277_1851	1851	1.88852	1.94123	1.89929	2.03124	1.85486	1.93098
ENSG00000100483:79609:VCPKMT	ENSG00000100483_ENST00000484763_1849	1849	1.02989	0.944318	1.21206	0.600421	0.53277	0.981753
ENSG00000189431:644943:RASSF10	ENSG00000189431_ENST00000340901_1848	1848	1.44985	0.666299	0.512218	0.387971	0.00605603	0.7457
ENSG00000126088:7389:UROD	ENSG00000126088_ENST00000494399_1848	1848	1.03259	0.937273	1.17736	1.21958	1.04142	1.19856
ENSG00000239789:51373:MRPS17	ENSG00000239789_ENST00000285298_1843	1843	0.720699	0.950175	1.03981	1.02035	0.904986	1.16929
ENSG00000164032:3015:H2AFZ	ENSG00000164032_ENST00000511348_1843	1843	1.83769	1.74395	1.64345	2.29287	2.01385	2.09249
ENSG00000153933:8526:DGKE	ENSG00000153933_ENST00000572810_1843	1843	1.50306	1.4606	1.69482	1.56676	1.32267	1.42691
ENSG00000103174:51172:NAGPA	ENSG00000103174_ENST00000568202_1843	1843	1.26028	0.0809475	1.36588	0.15923	0.1344	0.112034
ENSG00000128965:79094:CHAC1	ENSG00000128965_ENST00000446533_1842	1842	1.39448	1.32196	1.2873	1.60984	1.24655	1.73745
ENSG00000168040:8772:FADD	ENSG00000168040_ENST00000301838_1841	1841	1.00463	0.76829	1.10762	0.870191	0.956146	1.00498
ENSG00000164104:3148:HMGB2	ENSG00000164104_ENST00000511316_1841	1841	1.34814	1.53331	1.4834	1.34042	1.28651	1.46
ENSG00000178498:196403:DTX3	ENSG00000178498_ENST00000551632_1840	1840	1.05197	0.649397	0.889097	0.480924	0.000205463	0.720329
ENSG00000153130:60592:SCOC	ENSG00000153130_ENST00000506597_1838	1838	0.865035	0.959699	1.15261	1.48996	0.668806	0.808687
ENSG00000172216:1051:CEBPB	ENSG00000172216_ENST00000303004_1837	1837	1.06119	0.367034	0.66643	0.776211	0.367709	0.820839
ENSG00000064666:1265:CNN2	ENSG00000064666_ENST00000606983_1837	1837	1.35075	0.977023	1.39226	-0.333114	-0.353529	-0.519036
ENSG00000063660:2817:GPC1	ENSG00000063660_ENST00000420138_1835	1835	1.27398	0.949532	0.813611	-0.138996	-0.452568	-0.14178
ENSG00000187479:387763:C11orf96	ENSG00000187479_ENST00000528572_1834	1834	1.52701	1.51528	1.88467	1.29326	1.13814	1.41644
ENSG00000105662:23373:CRTC1	ENSG00000105662_ENST00000601916_1834	1834	-0.155654	-0.0825766	0.0428502	1.46367	1.42585	1.48802
ENSG00000178700:200895:DHFR2	ENSG00000178700_ENST00000461173_1831	1831	0.640177	0.785923	0.904805	1.42401	1.38859	1.42865
ENSG00000164796:114788:CSMD3	ENSG00000164796_ENST00000492692_1830	1830	-1.09299	-0.721139	-1.56433	-1.41978	-0.734975	-1.38873
ENSG00000134248:10542:LAMTOR5	ENSG00000134248_ENST00000464240_1830	1830	1.75836	1.77575	1.60152	1.32611	1.31712	1.22942
ENSG00000117877:10849:CD3EAP	ENSG00000117877_ENST00000589804_1830	1830	1.55516	1.49491	1.89509	1.92321	2.22428	2.14191
ENSG00000130529:54795:TRPM4	ENSG00000130529_ENST00000599628_1829	1829	1.21672	0.947738	0.650303	0.839744	0.917617	0.691009
ENSG00000088682:57017:COQ9	ENSG00000088682_ENST00000566388_1827	1827	0.216574	0.193978	0.757635	1.14812	1.11975	1.41249
ENSG00000196449:79693:YRDC	ENSG00000196449_ENST00000373044_1826	1826	1.26806	1.33294	1.35859	1.02195	0.94119	1.32252
ENSG00000196628:6925:TCF4	ENSG00000196628_ENST00000561831_1823	1823	-0.389179	-0.365632	-0.68789	-1.90957	-1.48136	-1.00395
ENSG00000100292:3162:HMOX1	ENSG00000100292_ENST00000216117_1822	1822	1.59244	1.41843	1.50601	0.350977	0.252964	0.671803
ENSG00000117616:57035:RSRP1	ENSG00000117616_ENST00000570063_1821	1821	0.537781	0.992481	0.83986	1.28143	1.42811	0.960698
ENSG00000198034:6191:RPS4X	ENSG00000198034_ENST00000486733_1820	1820	1.26874	1.1801	1.19471	1.70692	1.51287	1.40395
ENSG00000174173:54931:TRMT10C	ENSG00000174173_ENST00000309922_1819	1819	1.20952	1.39848	1.59505	1.92543	1.88724	1.94053
ENSG00000140992:5170:PDPK1	ENSG00000140992_ENST00000354836_1819	1819	-1.17822	-1.13151	-0.608038	-1.82433	-0.907817	-1.79565
ENSG00000174744:25855:BRMS1	ENSG00000174744_ENST00000530238_1817	1817	0.709844	0.568817	0.722138	1.415	1.09902	1.65021
ENSG00000134532:6660:SOX5	ENSG00000134532_ENST00000367206_1816	1816	-1.10313	-0.73795	-0.877621	-0.368732	0.183392	-0.724575
ENSG00000171223:3726:JUNB	ENSG00000171223_ENST00000302754_1815	1815	2.16412	1.91489	1.82677	1.96909	1.30641	2.08262
ENSG00000163468:7203:CCT3	ENSG00000163468_ENST00000368259_1815	1815	0.237493	-0.059094	0.153275	-1.41474	0.236582	-0.372205
ENSG00000213689:11277:TREX1	ENSG00000213689_ENST00000422277_1813	1813	1.23617	1.24932	1.1543	0.944739	0.938129	0.936233
ENSG00000204103:9935:MAFB	ENSG00000204103_ENST00000396967_1813	1813	1.12337	1.02638	1.24494	0.855692	1.07884	1.15192
ENSG00000123136:10212:DDX39A	ENSG00000123136_ENST00000587730_1813	1813	0.546387	1.09892	1.23442	1.34433	1.34929	1.9563
ENSG00000185499:4582:MUC1	ENSG00000185499_ENST00000368395_1811	1811	0.88591	1.30874	1.21065	1.09529	1.21016	1.50142
ENSG00000079134:9984:THOC1	ENSG00000079134_ENST00000582313_1811	1811	-1.27522	-0.43626	-0.833221	-0.583379	-0.329823	-0.987834
ENSG00000184436:80764:THAP7	ENSG00000184436_ENST00000471073_1809	1809	1.44105	1.3173	1.46561	0.267039	0.090674	0.617897
ENSG00000137073:55833:UBAP2	ENSG00000137073_ENST00000379225_1809	1809	-0.843261	-1.329	-1.60063	-1.58609	-1.27244	-1.43309
ENSG00000099783:4670:HNRNPM	ENSG00000099783_ENST00000602219_1809	1809	-0.492895	-0.940518	-0.653707	-1.91654	-1.98768	-0.838441
ENSG00000100056:8220:DGCR14	ENSG00000100056_ENST00000434568_1808	1808	1.07004	0.913152	1.11299	1.16733	1.19729	1.52749
ENSG00000163481:64320:RNF25	ENSG00000163481_ENST00000473034_1807	1807	0.238656	0.495661	0.909404	1.44231	1.10657	1.80367
ENSG00000149308:4863:NPAT	ENSG00000149308_ENST00000530859_1806	1806	-1.20439	-1.01789	-0.927945	-0.253442	-1.6555	-1.12202
ENSG00000214999:107985075:LOC107985075	ENSG00000214999_ENST00000399413_1804	1804	1.04637	0.870834	1.20259	0.994793	0.885453	1.01822
ENSG00000100823:328:APEX1	ENSG00000100823_ENST00000557159_1803	1803	1.53631	1.43226	1.51288	1.5857	1.55582	1.78803
ENSG00000213523:10011:SRA1	ENSG00000213523_ENST00000523259_1802	1802	1.04624	1.27855	1.31392	0.775142	1.18604	1.46367
ENSG00000156508:1915:EEF1A1	ENSG00000156508_ENST00000490569_1802	1802	1.531	1.59838	1.63091	1.50063	1.16891	1.54848
ENSG00000196781:7088:TLE1	ENSG00000196781_ENST00000376472_1800	1800	-0.625367	-0.436548	-0.475916	-1.11235	-0.483308	-0.445082
ENSG00000118058:4297:KMT2A	ENSG00000118058_ENST00000528278_1799	1799	-1.7081	-2.07824	-1.37507	-3.19497	-1.74124	-2.24288
ENSG00000105185:9141:PDCD5	ENSG00000105185_ENST00000419343_1799	1799	0.947374	1.28039	1.13759	1.55374	1.75336	1.84398
ENSG00000077380:1781:DYNC1I2	ENSG00000077380_ENST00000479806_1798	1798	-1.55432	-1.10102	-1.9511	-1.01486	-1.10193	-1.3081
ENSG00000051596:84321:THOC3	ENSG00000051596_ENST00000513482_1796	1796	0.21049	0.267868	0.944212	1.19653	1.13293	1.06964
ENSG00000110367:1656:DDX6	ENSG00000110367_ENST00000529162_1795	1795	-0.945232	-1.12579	-0.73869	-1.86828	-1.12468	-1.31671
ENSG00000172785:55871:CBWD1	ENSG00000172785_ENST00000377447_1793	1793	-1.19574	-1.13098	-1.42583	-2.09812	-1.33917	-1.44044
ENSG00000204435:1460:CSNK2B	ENSG00000204435_ENST00000468255_1792	1792	0.867465	1.03169	1.11852	1.52555	1.53094	1.8095
ENSG00000145248:201780:SLC10A4	ENSG00000145248_ENST00000273861_1790	1790	1.02467	0.58197	0.687846	0.569918	0.776498	0.770838
ENSG00000092199:3183:HNRNPC	ENSG00000092199_ENST00000553753_1790	1790	-1.82059	-1.80342	-1.66034	-1.71293	-2.53667	-2.29594
ENSG00000125970:22913:RALY	ENSG00000125970_ENST00000246194_1789	1789	1.21133	0.726153	0.972849	0.411193	0.0239757	0.573106
ENSG00000149948:8091:HMGA2	ENSG00000149948_ENST00000536545_1788	1788	-0.762759	-0.798542	-0.821559	-2.20778	-1.81229	-1.05905
ENSG00000136891:54881:TEX10	ENSG00000136891_ENST00000537512_1788	1788	1.14729	1.57379	1.67862	0.911096	1.11424	1.25051
ENSG00000206503:3105:HLA-A	ENSG00000206503_ENST00000496081_1786	1786	1.23309	1.04621	1.07428	1.90528	1.52032	1.97994
ENSG00000059804:6515:SLC2A3	ENSG00000059804_ENST00000495813_1784	1784	0.456146	0.54272	0.509161	1.19035	0.61687	1.22976
ENSG00000169972:126789:PUSL1	ENSG00000169972_ENST00000493657_1783	1783	1.9695	1.65359	1.72823	0.540548	0.322471	0.842804
ENSG00000105677:10430:TMEM147	ENSG00000105677_ENST00000595467_1783	1783	1.48164	1.14149	1.39627	1.03754	0.88738	1.35054
ENSG00000182196:51329:ARL6IP4	ENSG00000182196_ENST00000540708_1782	1782	1.21772	1.14415	1.47795	1.34961	1.49262	1.40514
ENSG00000070087:5217:PFN2	ENSG00000070087_ENST00000452853_1780	1780	1.24843	1.25857	1.64409	0.438137	-0.295597	0.694868
ENSG00000078053:273:AMPH	ENSG00000078053_ENST00000471913_1778	1778	-1.34722	-1.3128	-1.63269	-1.22379	-1.23517	-1.52156
ENSG00000115109:57669:EPB41L5	ENSG00000115109_ENST00000331393_1777	1777	-1.22104	-0.611197	-0.803688	-0.31652	0.00441711	-0.453293
ENSG00000119673:10965:ACOT2	ENSG00000119673_ENST00000238651_1774	1774	1.77667	1.60345	1.6273	0.93898	0.740391	1.32809
ENSG00000032389:7260:TSSC1	ENSG00000032389_ENST00000443925_1771	1771	-1.20855	-0.965725	-1.49828	-1.66821	-1.59386	-1.28728
ENSG00000163659:25976:TIPARP	ENSG00000163659_ENST00000473702_1770	1770	0.125975	0.119488	0.171436	2.50587	2.4023	2.89522
ENSG00000158717:115992:RNF166	ENSG00000158717_ENST00000568683_1768	1768	1.11782	1.35856	1.14813	0.816423	0.833718	1.1303
ENSG00000151353:129787:TMEM18	ENSG00000151353_ENST00000477202_1767	1767	1.01141	1.02285	1.09629	1.1678	1.07604	1.22453
ENSG00000111669:7167:TPI1	ENSG00000111669_ENST00000229270_1763	1763	1.35701	1.53259	1.33114	1.85823	1.60663	1.88863
ENSG00000127837:14:AAMP	ENSG00000127837_ENST00000420660_1761	1761	2.00766	1.95855	1.80177	0.993143	0.307743	1.03574
ENSG00000182544:84975:MFSD5	ENSG00000182544_ENST00000329548_1760	1760	1.38742	1.09033	1.372	1.41219	1.29156	1.45054
ENSG00000111275:217:ALDH2	ENSG00000111275_ENST00000548536_1760	1760	-0.0113516	-0.480957	-0.969123	-1.68651	-0.984978	-1.4542
ENSG00000198960:54470:ARMCX6	ENSG00000198960_ENST00000538627_1758	1758	0.906654	1.17754	1.04871	1.13741	0.876167	1.08675
ENSG00000185803:79581:SLC52A2	ENSG00000185803_ENST00000530047_1757	1757	1.17776	0.739315	1.02081	0.664802	0.581768	0.67043
ENSG00000104852:6625:SNRNP70	ENSG00000104852_ENST00000601065_1757	1757	1.0723	0.671732	0.375652	-0.816488	-0.0682682	0.346093
ENSG00000104731:54758:KLHDC4	ENSG00000104731_ENST00000562155_1757	1757	0.523625	0.199536	0.056558	-1.2306	-0.371546	0.252127
ENSG00000185615:64714:PDIA2	ENSG00000185615_ENST00000467212_1750	1750	1.13264	1.20358	1.49234	1.25793	1.67185	1.81941
ENSG00000272333:9757:KMT2B	ENSG00000272333_ENST00000341701_1749	1749	1.76948	2.28186	2.08567	2.79804	2.62006	2.57183
ENSG00000105663	ENSG00000105663_ENST00000606995_1749	1749	1.76948	2.28186	2.08567	2.79804	2.62006	2.57183
ENSG00000102804:8848:TSC22D1	ENSG00000102804_ENST00000261489_1749	1749	1.02407	0.936125	1.01514	1.39756	1.10616	1.29576
ENSG00000196305:3376:IARS	ENSG00000196305_ENST00000474340_1748	1748	-1.37555	-1.0553	-1.02262	-1.55978	-1.4301	-1.46332
ENSG00000168209:54541:DDIT4	ENSG00000168209_ENST00000307365_1748	1748	1.58639	1.13395	1.08537	1.25065	0.480143	1.06338
ENSG00000167792:4723:NDUFV1	ENSG00000167792_ENST00000526770_1748	1748	1.01211	0.904755	1.21217	0.978183	1.06091	1.50245
ENSG00000083845:6193:RPS5	ENSG00000083845_ENST00000599232_1747	1747	1.82472	1.89975	1.87138	2.04558	1.86602	2.11136
ENSG00000142168:6647:SOD1	ENSG00000142168_ENST00000470944_1746	1746	2.16355	1.56265	1.87649	2.04728	1.85708	2.07605
ENSG00000108551:51655:RASD1	ENSG00000108551_ENST00000225688_1746	1746	1.31815	1.10573	0.891909	0.617661	0.480061	0.451039
ENSG00000064309:50937:CDON	ENSG00000064309_ENST00000531830_1745	1745	-1.41549	-1.08324	-1.19459	-1.12315	-1.19594	-2.06755
ENSG00000273345	ENSG00000273345_ENST00000520515_1744	1744	-1.32701	-0.659708	-0.291656	-0.559828	-0.432649	-0.408335
ENSG00000113648:9555:H2AFY	ENSG00000113648_ENST00000451949_1744	1744	-0.0803047	0.0520955	-0.338612	-1.54709	-1.08801	-1.19514
ENSG00000006837:51265:CDKL3	ENSG00000006837_ENST00000609654_1744	1744	-1.32701	-0.659708	-0.291656	-0.559828	-0.432649	-0.408335
ENSG00000256060:10597:TRAPPC2B	ENSG00000256060_ENST00000596755_1743	1743	1.29516	1.34033	1.63477	1.02654	1.35967	1.45163
ENSG00000231043	ENSG00000231043_ENST00000434096_1741	1741	0.107756	-0.232319	0.0433916	-1.50685	-0.517015	-0.341919
ENSG00000164841:157753:TMEM74	ENSG00000164841_ENST00000297459_1741	1741	0.924581	1.41338	1.23362	1.6841	1.71175	1.65878
ENSG00000122378:84293:FAM213A	ENSG00000122378_ENST00000372187_1741	1741	0.205469	0.194895	0.392832	-1.11802	-0.920051	-0.565032
ENSG00000272195	ENSG00000272195_ENST00000607453_1739	1739	1.2709	0.733345	0.6547	0.22618	-0.288401	0.376368
ENSG00000090238:83719:YPEL3	ENSG00000090238_ENST00000568681_1739	1739	1.12831	0.60356	0.771559	1.26213	1.17456	1.24245
ENSG00000170214:147:ADRA1B	ENSG00000170214_ENST00000306675_1738	1738	1.02783	0.959916	0.777639	0.589639	0.774431	0.734347
ENSG00000131051:9584:RBM39	ENSG00000131051_ENST00000482563_1737	1737	-1.2967	-1.92977	-1.55888	-1.55262	-2.04023	-1.722
ENSG00000141499:55135:WRAP53	ENSG00000141499_ENST00000534050_1736	1736	0.472901	0.856765	0.997725	1.89495	1.57251	1.66068
ENSG00000106355:23658:LSM5	ENSG00000106355_ENST00000480956_1736	1736	0.371634	0.666388	0.822049	1.3935	1.21523	1.54903
ENSG00000140374:2108:ETFA	ENSG00000140374_ENST00000559075_1735	1735	-1.48089	-0.71376	-1.75308	-1.65493	-1.9347	-1.72609
ENSG00000257446:729747:ZNF878	ENSG00000257446_ENST00000547628_1734	1734	1.09716	1.44371	1.68686	1.54195	1.82783	1.92363
ENSG00000136193:9805:SCRN1	ENSG00000136193_ENST00000409497_1732	1732	-1.31189	-1.56123	-0.848901	-0.802392	-0.689422	-0.356573
ENSG00000072778:37:ACADVL	ENSG00000072778_ENST00000578711_1732	1732	1.25377	1.43624	1.81934	1.02932	1.36814	1.89424
ENSG00000147403:6134:RPL10	ENSG00000147403_ENST00000482732_1731	1731	1.46883	1.51365	1.46089	1.5593	2.01932	1.70621
ENSG00000197604	ENSG00000197604_ENST00000420338_1730	1730	-0.950955	-1.19698	-1.39885	-1.7574	-1.67219	-1.13896
ENSG00000178028:55929:DMAP1	ENSG00000178028_ENST00000372289_1730	1730	0.6055	0.164773	0.209954	1.40783	1.21178	1.46252
ENSG00000174748:6138:RPL15	ENSG00000174748_ENST00000465786_1729	1729	1.13744	0.889922	1.12335	0.771405	1.09523	0.946941
ENSG00000167775:51293:CD320	ENSG00000167775_ENST00000596002_1729	1729	1.05835	0.698201	0.982341	1.20502	0.764484	1.43431
ENSG00000183718:84851:TRIM52	ENSG00000183718_ENST00000514805_1727	1727	1.24343	1.0566	1.28054	1.30166	1.33805	1.3388
ENSG00000171222:51282:SCAND1	ENSG00000171222_ENST00000373991_1727	1727	1.50465	1.33406	1.18815	1.63332	1.41232	1.59975
ENSG00000105341:55101:ATP5SL	ENSG00000105341_ENST00000597608_1727	1727	1.44435	1.30722	1.41279	1.26508	1.21478	1.47476
ENSG00000103502:10423:CDIPT	ENSG00000103502_ENST00000561555_1726	1726	1.51854	1.36714	1.18577	1.23603	1.06899	1.40495
ENSG00000171453:9533:POLR1C	ENSG00000171453_ENST00000481352_1725	1725	1.30238	1.4809	1.55325	1.49261	1.70979	1.86702
ENSG00000087074:23645:PPP1R15A	ENSG00000087074_ENST00000600406_1725	1725	1.90614	1.55846	1.68568	1.73941	1.1115	1.82686
ENSG00000023191:6050:RNH1	ENSG00000023191_ENST00000438658_1725	1725	1.24121	1.2091	0.65418	0.118799	0.113976	-0.00870749
ENSG00000170456:160518:DENND5B	ENSG00000170456_ENST00000546299_1723	1723	-1.15265	-0.937894	-1.41219	-0.558659	-0.423483	-1.07801
ENSG00000164402:23176:SEPT8	ENSG00000164402_ENST00000378721_1723	1723	0.0802748	0.0366625	0.284221	1.06162	1.14814	0.913284
ENSG00000179115:2193:FARSA	ENSG00000179115_ENST00000423140_1720	1720	1.85006	2.42068	1.94205	2.33142	2.5825	2.86569
ENSG00000111640:2597:GAPDH	ENSG00000111640_ENST00000466525_1720	1720	1.95915	2.01772	1.99974	1.66017	1.58929	1.74423
ENSG00000136280:83605:CCM2	ENSG00000136280_ENST00000541586_1719	1719	1.39182	1.22076	1.70901	1.39439	0.661965	1.20527
ENSG00000108588:57003:CCDC47	ENSG00000108588_ENST00000582252_1719	1719	-1.11187	-0.329287	-0.0126616	-0.416548	-0.149761	-0.0580542
ENSG00000188295:79862:ZNF669	ENSG00000188295_ENST00000448299_1718	1718	0.951683	1.2745	1.32913	1.03945	1.31549	1.18207
ENSG00000167815:7001:PRDX2	ENSG00000167815_ENST00000466174_1717	1717	1.94128	1.49903	1.42853	2.26376	2.00221	2.20679
ENSG00000162650:127002:ATXN7L2	ENSG00000162650_ENST00000369869_1715	1715	1.2377	1.39778	1.35351	1.26888	0.923708	1.67033
ENSG00000225648:155370:SBDSP1	ENSG00000225648_ENST00000456312_1714	1714	1.40416	1.04028	1.05308	1.06185	0.534924	0.697075
ENSG00000198841:112970:KTI12	ENSG00000198841_ENST00000371614_1714	1714	1.29757	1.21455	1.31558	1.12004	1.08143	1.25514
ENSG00000065882:23216:TBC1D1	ENSG00000065882_ENST00000401554_1713	1713	-0.000660487	-0.0385336	-0.0705987	1.45243	0.67615	1.32172
ENSG00000242028:25764:HYPK	ENSG00000242028_ENST00000458412_1712	1712	1.67451	1.73522	2.07025	1.77469	2.17746	2.5844
ENSG00000212952	ENSG00000212952_ENST00000540551_1711	1711	1.64943	1.39306	1.65439	0.747457	1.4154	1.24984
ENSG00000212951	ENSG00000212951_ENST00000546150_1711	1711	1.44818	1.24119	1.16034	-0.0388387	0.158046	0.231634
ENSG00000149926:83723:FAM57B	ENSG00000149926_ENST00000564806_1710	1710	-0.0423608	0.362614	0.111841	1.63882	1.18844	1.31083
ENSG00000183072:1482:NKX2-5	ENSG00000183072_ENST00000329198_1709	1709	1.13124	1.19813	1.24921	NA	NA	NA
ENSG00000104635:23516:SLC39A14	ENSG00000104635_ENST00000240095_1708	1708	1.43657	1.01064	0.682386	0.11094	0.014901	0.165774
ENSG00000104140:171177:RHOV	ENSG00000104140_ENST00000220507_1705	1705	1.35156	1.35613	1.30689	1.29979	0.961845	1.26338
ENSG00000073756:5743:PTGS2	ENSG00000073756_ENST00000559627_1705	1705	0.0363927	0.256306	0.147295	1.58706	1.39875	1.62386
ENSG00000179041:23212:RRS1	ENSG00000179041_ENST00000320270_1704	1704	1.79218	1.62141	1.80606	1.65921	1.72678	1.71845
ENSG00000204842:6311:ATXN2	ENSG00000204842_ENST00000550889_1703	1703	-1.4652	-1.33373	-1.62186	-1.38726	-1.16153	-2.0564
ENSG00000065989:5141:PDE4A	ENSG00000065989_ENST00000589073_1703	1703	1.39852	0.300937	0.269511	0.0798093	0.172433	0.603453
ENSG00000251348	ENSG00000251348_ENST00000508643_1702	1702	-1.3877	-1.20093	-1.4053	-1.05831	-1.39396	-1.38307
ENSG00000119041:9330:GTF3C3	ENSG00000119041_ENST00000448087_1702	1702	-1.18779	-0.800287	-0.572417	-0.422919	-0.252029	-0.558767
ENSG00000197932	ENSG00000197932_ENST00000369446_1701	1701	0.682778	0.54862	0.697273	1.35522	1.1179	1.31716
ENSG00000197756:6168:RPL37A	ENSG00000197756_ENST00000490649_1701	1701	1.81034	1.68388	1.76971	1.56405	0.900714	1.31047
ENSG00000223496:118460:EXOSC6	ENSG00000223496_ENST00000435634_1700	1700	1.17764	0.718922	0.848184	0.424509	0.442993	0.728824
ENSG00000157954:26100:WIPI2	ENSG00000157954_ENST00000466014_1700	1700	1.18012	1.2277	1.13112	0.786174	0.86976	0.817064
ENSG00000234741:60674:GAS5	ENSG00000234741_ENST00000431268_1698	1698	1.11812	0.953884	1.09078	1.04281	1.02108	0.990337
ENSG00000197111:5094:PCBP2	ENSG00000197111_ENST00000547048_1696	1696	-1.01119	-0.435181	-0.462094	-1.43555	-0.663278	-0.681187
ENSG00000187122:6585:SLIT1	ENSG00000187122_ENST00000371041_1695	1695	-1.20293	-0.291185	-0.700312	-0.140859	0.381562	-0.171127
ENSG00000141391:10650:PRELID3A	ENSG00000141391_ENST00000587735_1694	1694	-1.15781	-0.32598	0.123476	-0.512211	0.295593	-0.17757
ENSG00000042429:9440:MED17	ENSG00000042429_ENST00000529626_1694	1694	-1.02133	-0.768176	-0.573087	-1.4318	-0.807534	-0.24409
ENSG00000242485:55052:MRPL20	ENSG00000242485_ENST00000487659_1693	1693	1.55185	1.71572	1.98105	0.952589	1.57068	1.88416
ENSG00000235613	ENSG00000235613_ENST00000444067_1693	1693	-1.61252	-1.39616	-1.54059	-1.52847	-1.59367	-2.41512
ENSG00000108107:6158:RPL28	ENSG00000108107_ENST00000560881_1692	1692	1.54526	1.07855	1.3305	1.61701	0.987634	1.41233
ENSG00000151287:93081:TEX30	ENSG00000151287_ENST00000376019_1689	1689	0.916924	1.27785	1.3601	1.55931	1.30435	1.33233
ENSG00000256188:259293:TAS2R30	ENSG00000256188_ENST00000539585_1687	1687	-1.04602	-0.854267	-0.912419	-0.845558	-0.854982	-0.986506
ENSG00000137965:10561:IFI44	ENSG00000137965_ENST00000370747_1687	1687	0.228479	0.0313097	0.00539382	1.51644	1.36233	0.536036
ENSG00000112763:11120:BTN2A1	ENSG00000112763_ENST00000469185_1687	1687	1.81401	1.39594	1.31062	0.396883	0.127943	0.458279
ENSG00000124216:6615:SNAI1	ENSG00000124216_ENST00000244050_1686	1686	1.85509	1.76643	1.51751	1.62658	1.6598	1.7116
ENSG00000117410:533:ATP6V0B	ENSG00000117410_ENST00000532642_1685	1685	1.29969	1.35223	1.47133	2.0611	1.96659	2.29627
ENSG00000180185:81889:FAHD1	ENSG00000180185_ENST00000427358_1684	1684	0.795916	0.868011	1.00751	1.39113	1.556	1.52497
ENSG00000173928:126074:SWSAP1	ENSG00000173928_ENST00000312423_1684	1684	1.1104	1.18129	0.904109	1.17346	1.05636	1.17376
ENSG00000152670:54514:DDX4	ENSG00000152670_ENST00000503129_1684	1684	0.385157	0.144	0.106286	-1.94886	-0.749476	-0.736429
ENSG00000146556:375260:WASH2P	ENSG00000146556_ENST00000453662_1684	1684	1.11647	0.470808	0.732972	0.317151	0.4526	0.307422
ENSG00000064309:50937:CDON	ENSG00000064309_ENST00000525625_1684	1684	-1.08336	-0.547362	-1.27364	-0.598196	-0.99135	-0.485506
ENSG00000112715:7422:VEGFA	ENSG00000112715_ENST00000476772_1683	1683	1.69094	1.67338	1.54275	0.796883	0.86388	1.58758
ENSG00000185115:56160:NSMCE3	ENSG00000185115_ENST00000332303_1681	1681	1.42025	1.48958	1.60303	1.62611	1.65375	1.70231
ENSG00000172602:27289:RND1	ENSG00000172602_ENST00000309739_1681	1681	1.41822	1.41153	1.4356	1.33773	1.572	1.46301
ENSG00000084207:2950:GSTP1	ENSG00000084207_ENST00000494593_1681	1681	1.39725	1.18346	1.16212	1.13492	0.762557	1.02549
ENSG00000255423:55096:EBLN2	ENSG00000255423_ENST00000533473_1679	1679	-1.1991	-1.74152	-1.50874	-2.03111	-2.12149	-2.22622
ENSG00000179632:84232:MAF1	ENSG00000179632_ENST00000322428_1677	1677	1.10646	1.1074	1.15085	0.434883	0.823535	0.824535
ENSG00000172531:5499:PPP1CA	ENSG00000172531_ENST00000526510_1677	1677	1.28791	1.2194	1.51798	0.0724045	0.295886	1.05829
ENSG00000159063:79053:ALG8	ENSG00000159063_ENST00000526737_1674	1674	0.0808702	-0.0203388	-0.211056	-1.17718	-0.88744	-1.06234
ENSG00000138311:22891:ZNF365	ENSG00000138311_ENST00000395255_1674	1674	0.853236	1.04741	1.15781	1.1878	1.41125	1.36542
ENSG00000137207:25844:YIPF3	ENSG00000137207_ENST00000460547_1674	1674	1.1582	1.16066	1.54217	0.905649	0.899861	1.13951
ENSG00000144218:3899:AFF3	ENSG00000144218_ENST00000498090_1673	1673	-1.16226	-1.28674	-1.34432	-0.474075	-1.05772	-0.589655
ENSG00000174177:348180:CTU2	ENSG00000174177_ENST00000312060_1672	1672	-1.76103	-0.472989	-0.336985	-0.126291	-0.121409	-0.328042
ENSG00000171956:27023:FOXB1	ENSG00000171956_ENST00000396057_1672	1672	1.076	0.583728	0.707894	0.460571	0.647095	0.883412
ENSG00000152795:9987:HNRNPDL	ENSG00000152795_ENST00000507721_1672	1672	1.60034	0.655445	1.43825	1.89128	0.370116	0.780589
ENSG00000143499:56950:SMYD2	ENSG00000143499_ENST00000366957_1671	1671	5.21004	4.7274	5.32204	-0.352992	0.127035	0.0483875
ENSG00000227232	ENSG00000227232_ENST00000423562_1669	1669	1.21324	1.09992	1.4152	0.290386	0.198989	0.453305
ENSG00000136827:1861:TOR1A	ENSG00000136827_ENST00000473084_1668	1668	1.86682	1.94438	1.98365	2.23655	2.02783	2.31314
ENSG00000151729:291:SLC25A4	ENSG00000151729_ENST00000491736_1666	1666	1.3787	1.03279	1.04518	1.12431	0.91474	1.16901
ENSG00000131748:10948:STARD3	ENSG00000131748_ENST00000544210_1666	1666	1.27958	0.347259	0.856576	-0.137121	0.23516	0.198966
ENSG00000186765:25794:FSCN2	ENSG00000186765_ENST00000417245_1665	1665	1.14964	0.693476	0.744515	0.0235917	0.0436875	0.417979
ENSG00000269955:100996928:C7orf55-LUC7L2	ENSG00000269955_ENST00000541515_1661	1661	1.38746	0.728261	0.392959	0.552276	0.696574	-0.036841
ENSG00000270416	ENSG00000270416_ENST00000603433_1660	1660	-0.61283	-0.00149764	-0.64196	-1.69002	-0.510091	-0.355969
ENSG00000156411:9556:C14orf2	ENSG00000156411_ENST00000553430_1659	1659	0.805024	1.20403	1.60493	1.0803	1.67907	1.42456
ENSG00000132341:5901:RAN	ENSG00000132341_ENST00000539498_1659	1659	1.2754	1.46644	1.47269	2.1496	1.91551	1.99693
ENSG00000105323:11100:HNRNPUL1	ENSG00000105323_ENST00000595806_1659	1659	-0.934031	-1.03347	-0.845438	-1.31095	-0.96664	-0.97998
ENSG00000101180:11255:HRH3	ENSG00000101180_ENST00000317393_1659	1659	1.5379	1.50565	1.41716	0.94181	0.861461	1.30175
ENSG00000198783:91603:ZNF830	ENSG00000198783_ENST00000361952_1657	1657	1.53605	1.49101	1.68269	1.73416	1.92482	1.72868
ENSG00000125657:8744:TNFSF9	ENSG00000125657_ENST00000245817_1657	1657	1.86765	1.27275	1.61664	1.35346	1.02448	1.11957
ENSG00000203811:126961:HIST2H3C	ENSG00000203811_ENST00000369158_1656	1656	-0.810033	-1.20003	-1.04124	-1.27258	-2.08606	-1.71634
ENSG00000257088	ENSG00000257088_ENST00000538162_1655	1655	1.25655	0.924261	0.908562	1.18136	0.719276	0.985461
ENSG00000173064:283450:HECTD4	ENSG00000173064_ENST00000547519_1655	1655	-1.01993	-0.460772	-0.649782	0.0431776	-0.257203	-0.909534
ENSG00000134824:9415:FADS2	ENSG00000134824_ENST00000522359_1654	1654	-0.895978	-1.12836	-1.60346	-1.53306	-2.09376	-1.64911
ENSG00000109103:9094:UNC119	ENSG00000109103_ENST00000301032_1653	1653	1.3398	1.29759	1.62759	1.26331	1.08121	1.34814
ENSG00000125814:63908:NAPB	ENSG00000125814_ENST00000472855_1651	1651	-1.52374	-1.46658	-1.33007	-0.821875	-1.03935	-1.14176
ENSG00000249693:100506564:THEGL	ENSG00000249693_ENST00000512175_1650	1650	0.348213	0.450798	0.68217	1.45376	1.28753	1.20566
ENSG00000184524:51286:CEND1	ENSG00000184524_ENST00000330106_1649	1649	1.21856	1.06211	1.00006	0.3165	0.417388	0.625933
ENSG00000155876:10670:RRAGA	ENSG00000155876_ENST00000380527_1648	1648	1.5995	1.41948	1.55778	1.55346	1.60022	1.733
ENSG00000169087:79663:HSPBAP1	ENSG00000169087_ENST00000471534_1647	1647	-1.41621	-0.672289	-0.953971	-0.424272	0.00683531	-1.20386
ENSG00000115226:64838:FNDC4	ENSG00000115226_ENST00000491414_1647	1647	1.25853	1.70243	1.53343	0.957607	1.17492	1.09569
ENSG00000173914:83759:RBM4B	ENSG00000173914_ENST00000531036_1646	1646	1.50127	1.44736	1.53965	1.78253	1.7085	2.01599
ENSG00000169299:55276:PGM2	ENSG00000169299_ENST00000505986_1646	1646	-0.15223	-0.236736	-0.134013	-1.32526	-1.03896	-0.0091592
ENSG00000169299:55276:PGM2	ENSG00000169299_ENST00000544359_1646	1646	-0.15223	-0.236736	-0.134013	-1.32526	-1.03896	-0.0091592
ENSG00000167965:64223:MLST8	ENSG00000167965_ENST00000563067_1646	1646	1.36458	1.45104	1.51983	0.171364	0.2762	0.214617
ENSG00000136710:84317:CCDC115	ENSG00000136710_ENST00000259229_1646	1646	1.33992	1.30609	1.03079	0.570956	0.161954	0.531316
ENSG00000129255:9526:MPDU1	ENSG00000129255_ENST00000577088_1645	1645	1.10654	1.1093	1.17354	2.32484	2.24375	2.53514
ENSG00000215032	ENSG00000215032_ENST00000399458_1643	1643	-0.332921	-0.453266	-0.923651	-1.22408	-1.02963	-0.987658
ENSG00000134138:4212:MEIS2	ENSG00000134138_ENST00000561163_1643	1643	-0.683697	-1.22185	-1.17287	-1.42267	-1.91503	-2.19381
ENSG00000172766:79612:NAA16	ENSG00000172766_ENST00000476980_1642	1642	-0.995222	-0.613111	-0.892883	-1.31696	-0.211056	-0.105841
ENSG00000169228:53917:RAB24	ENSG00000169228_ENST00000471466_1642	1642	2.11795	2.00455	2.26953	1.29498	1.25814	1.53488
ENSG00000117650:4751:NEK2	ENSG00000117650_ENST00000540251_1641	1641	0.194043	0.238119	0.492481	1.11791	0.839291	0.905077
ENSG00000172375:9854:C2CD2L	ENSG00000172375_ENST00000533458_1639	1639	1.34122	1.41043	0.955257	1.91253	1.27247	2.05237
ENSG00000155561:23165:NUP205	ENSG00000155561_ENST00000440390_1638	1638	-1.13349	-0.795156	-1.48837	-1.62836	-2.10549	-1.71717
ENSG00000212128:50838:TAS2R13	ENSG00000212128_ENST00000390677_1637	1637	-0.935181	-0.828898	-0.912144	-1.21365	-0.834636	-1.44302
ENSG00000188229:10383:TUBB4B	ENSG00000188229_ENST00000340384_1637	1637	1.57475	1.43307	1.58831	1.43739	1.52042	1.695
ENSG00000050130:51528:JKAMP	ENSG00000050130_ENST00000425728_1636	1636	1.16352	1.217	1.25663	0.350893	0.0268944	-0.160923
ENSG00000187514:5757:PTMA	ENSG00000187514_ENST00000481928_1635	1635	2.06682	1.94679	2.05666	1.69803	1.9655	2.22699
ENSG00000172409:10978:CLP1	ENSG00000172409_ENST00000302731_1634	1634	1.5149	1.62753	1.58695	2.08014	2.05475	2.03014
ENSG00000205981:131118:DNAJC19	ENSG00000205981_ENST00000485675_1630	1630	0.848423	0.99641	1.02559	1.8694	2.01355	1.62927
ENSG00000197989:85028:SNHG12	ENSG00000197989_ENST00000461448_1629	1629	1.74373	1.74862	1.68532	2.38993	2.36391	2.43775
ENSG00000224003	ENSG00000224003_ENST00000418510_1628	1628	-1.48494	-1.23724	-1.74763	-1.57394	-1.70335	-2.4959
ENSG00000145945:26240:FAM50B	ENSG00000145945_ENST00000380272_1628	1628	1.48017	1.59547	1.58822	1.22851	0.318866	0.392065
ENSG00000102974:10664:CTCF	ENSG00000102974_ENST00000566078_1627	1627	-1.05898	-0.954363	-1.08591	-0.442005	-0.672702	-1.00845
ENSG00000091592:22861:NLRP1	ENSG00000091592_ENST00000568641_1627	1627	1.0777	0.708381	0.785456	0.501307	0.0944215	0.621217
ENSG00000204348:1797:DXO	ENSG00000204348_ENST00000498357_1625	1625	1.25284	1.22234	1.34412	0.961026	1.21604	1.26271
ENSG00000176428:155382:VPS37D	ENSG00000176428_ENST00000324941_1624	1624	1.05579	0.62451	0.68716	0.515972	0.249768	0.726104
ENSG00000135999:26122:EPC2	ENSG00000135999_ENST00000409654_1624	1624	-1.3981	-0.756099	-1.29478	-1.08158	-1.27093	-1.75478
ENSG00000118965:57539:WDR35	ENSG00000118965_ENST00000453014_1624	1624	-1.26374	-1.35474	-0.973502	-0.521299	-0.369722	-0.559537
ENSG00000104691:7993:UBXN8	ENSG00000104691_ENST00000519246_1623	1623	1.33709	0.636944	1.64149	0.0551352	0.745148	0.720879
ENSG00000088832:2280:FKBP1A	ENSG00000088832_ENST00000400137_1622	1622	1.39613	0.900152	1.06201	0.0628374	-0.331422	-0.0585282
ENSG00000196605:162993:ZNF846	ENSG00000196605_ENST00000586293_1621	1621	-1.13861	-0.241315	0.103023	-0.291088	-0.0189871	-0.531097
ENSG00000162377:65260:COA7	ENSG00000162377_ENST00000371538_1620	1620	1.00199	0.557088	0.881192	0.289378	0.235814	0.690414
ENSG00000125898:83541:FAM110A	ENSG00000125898_ENST00000246100_1619	1619	1.41781	1.25347	1.26229	1.24742	0.954335	1.26088
ENSG00000143499:56950:SMYD2	ENSG00000143499_ENST00000460580_1618	1618	-1.42848	-0.554111	-1.55766	-0.189758	0.0699483	0.223864
ENSG00000170537:79905:TMC7	ENSG00000170537_ENST00000568469_1617	1617	-0.446384	-0.521333	-0.628876	-1.47301	-1.0128	-1.38635
ENSG00000124659:6903:TBCC	ENSG00000124659_ENST00000372876_1616	1616	1.69858	1.54661	1.59882	1.42712	1.5924	1.51161
ENSG00000214391	ENSG00000214391_ENST00000530835_1613	1613	-0.691529	-0.473807	-0.467267	-1.11995	-0.67035	-0.939504
ENSG00000077616:10003:NAALAD2	ENSG00000077616_ENST00000525171_1613	1613	3.4924	3.31127	3.59245	1.06896	0.803502	1.11037
ENSG00000175906:379:ARL4D	ENSG00000175906_ENST00000320033_1612	1612	2.55837	2.12057	2.05964	3.08543	2.47991	2.78287
ENSG00000137726:53826:FXYD6	ENSG00000137726_ENST00000527429_1612	1612	-2.15793	-1.85205	-2.07928	-1.19735	-1.82022	-1.70337
ENSG00000103494:23322:RPGRIP1L	ENSG00000103494_ENST00000565343_1611	1611	-1.23237	-0.782219	-0.995744	-0.753318	-0.528483	-1.58422
ENSG00000051180:5888:RAD51	ENSG00000051180_ENST00000423169_1611	1611	0.240934	0.227209	0.0698159	-1.62538	-1.30714	-0.493427
ENSG00000115268:6209:RPS15	ENSG00000115268_ENST00000592700_1610	1610	1.79174	1.26616	1.44098	1.93872	1.14788	1.8346
ENSG00000160948:51160:VPS28	ENSG00000160948_ENST00000527797_1609	1609	1.03204	0.911161	0.958128	1.30942	0.980657	1.50862
[truncated: 3,667 more rows]

## Sheet: exons DE CPT.untr
	CPT-untr (HD)	R15-untr (HD)	R30-untr (HD)	CPT-untr (AT)	R15-untr (AT)	R30-untr (AT)
ENSG00000003509:033	-2.79008	-1.51706	-3.05311	-2.96347	-1.08901	-2.70044
ENSG00000003509:038	-0.541795	0.382654	-0.273861	0.158262	0.466384	0.409801
ENSG00000005187:037	-1.58496	-0.36257	-0.169925	-1.90689	-0.658963	-1.20645
ENSG00000005421+ENSG00000105852:007	-1.41504	-0.830075	-1.83007	-2.27684	-1.1193	-0.517848
ENSG00000005421+ENSG00000105852:013	-0.36257	0.152003	-1.36257	-3.02554	-0.623437	-1.66297
ENSG00000006194:026	0.378512	0.659925	0.744161	0.851901	1.33245	1.30423
ENSG00000006453:007	-0.575115	-0.517399	-0.167457	-2.26303	-0.540568	-1.33703
ENSG00000009724:003	-1.8314	-0.769116	-0.0240455	-2.1375	-0.16665	0.19592
ENSG00000010017:001	0	1.37851	0.736966	2.28011	2.36257	2.65208
ENSG00000010017:009	-0.777608	-0.584963	0.0588937	-2.19265	-0.356144	0.426265
ENSG00000012963+ENSG00000259066+ENSG00000153485:012	0.770518	0.612977	0.304855	1.75489	1.16993	1.64386
ENSG00000012963+ENSG00000259066+ENSG00000153485:035	-0.662965	0.0740006	0.752072	-1.06711	-0.415037	0.295456
ENSG00000029639:024	-0.0740006	0.963474	1.20163	1.73697	2.11548	2.34577
ENSG00000042781:001	-2.43172	-2.02509	-2.05063	-1.17247	-1.59516	-1.50589
ENSG00000042781:002	-2.11548	-1.25565	-1.31578	-3.9542	-2.19931	-1.36923
ENSG00000048162:009	-1.05184	-0.563901	-0.751179	-1.61667	0.0207586	-0.616671
ENSG00000049860:001	0.237233	0.381623	0.138085	0.252387	0.095759	0.608345
ENSG00000049860:014	-2.56071	-2.1822	-1.29768	-3.07529	-1.63472	-0.975752
ENSG00000049860:015	-2.54749	-1.926	-1.20353	-3.18763	-1.31316	-0.802963
ENSG00000061656:023	-2.92057	-1.47999	-1.92057	-2.10434	-1.25634	-1.42626
ENSG00000061656:024	-2.66297	-1.51096	-2.02554	-2.10434	-1.17834	-1.25634
ENSG00000062485+ENSG00000257727+ENSG00000135473+ENSG00000144785:003	0.847997	1.67807	1.52893	3.04439	3.73471	3.53916
ENSG00000062485+ENSG00000257727+ENSG00000135473+ENSG00000144785:004	0.870717	1.71621	1.58496	2.73335	3.41278	3.22497
ENSG00000062485+ENSG00000257727+ENSG00000135473+ENSG00000144785:008	2.55943	3.05585	3.10962	2.37504	3.09276	3.3966
ENSG00000062485+ENSG00000257727+ENSG00000135473+ENSG00000144785:009	1.90046	2.4285	2.49399	2.27716	3.37117	3.38466
ENSG00000062485+ENSG00000257727+ENSG00000135473+ENSG00000144785:093	-0.308122	0.29956	0.253757	-1.58496	0.459432	0.5025
ENSG00000062485+ENSG00000257727+ENSG00000135473+ENSG00000144785:095	-0.295456	0.103093	0.415037	-1.43296	0.415037	0.374396
ENSG00000064012:032	-1.29546	-0.754888	-0.754888	-2.12553	-1.77761	-0.941106
ENSG00000065060:016	-0.807355	-0.63743	-0.63743	-2.16993	0.289507	0.671377
ENSG00000066777:002	-0.874469	-1.2115	-1.1375	-2.02554	-2.66297	-2.51096
ENSG00000074621:031	-0.512206	-0.442943	-1.01668	-2.28379	-0.741266	-1.48543
ENSG00000075702:046	-2.80735	-1.91427	-1.80735	-3.24101	-1.94555	-1.17688
ENSG00000082898:005	0.0374747	0.452512	0	0.376148	1.14585	0.921145
ENSG00000084693:018	-0.326501	0.10561	0.10561	-0.794681	0.790281	0.939337
ENSG00000084693:019	-0.469485	-0.415037	0.187627	-1.88452	0.169925	0.196397
ENSG00000085872+ENSG00000105085+ENSG00000269578+ENSG00000214046+ENSG00000127526+ENSG00000269058+ENSG00000141979+ENSG00000268790:021	-0.624491	-0.565597	-1.08017	-0.584963	0.110183	-0.19592
ENSG00000085872+ENSG00000105085+ENSG00000269578+ENSG00000214046+ENSG00000127526+ENSG00000269058+ENSG00000141979+ENSG00000268790:024	-0.115477	-0.378512	-0.378512	-0.383329	-0.0995357	-0.383329
ENSG00000085872+ENSG00000105085+ENSG00000269578+ENSG00000214046+ENSG00000127526+ENSG00000269058+ENSG00000141979+ENSG00000268790:026	-0.77444	-0.70044	-1.32193	-0.25634	0.0655883	0.301656
ENSG00000085872+ENSG00000105085+ENSG00000269578+ENSG00000214046+ENSG00000127526+ENSG00000269058+ENSG00000141979+ENSG00000268790:027	-0.551015	-0.619728	-1.02308	-0.286304	-0.184425	0.0840643
ENSG00000087191:012	0.874469	0.415037	0	1.66297	1.5025	0.736966
ENSG00000087470:025	-0.0824622	0.415037	-1	-3.22239	-0.559427	-0.63743
ENSG00000089041:021	-1.10692	-1	-0.0524674	-2.49185	-0.584963	-0.968291
ENSG00000089041:022	-1.16993	-1.08246	-0.415037	-2.64386	-0.736966	-0.836501
ENSG00000091409:015	-0.275634	0.724366	-0.131245	3.78136	3.45943	2.80735
ENSG00000092148:039	-0.36257	0.353637	0.289507	1.21412	0.400538	-0.120294
ENSG00000092203:033	-1.90689	-0.0995357	-1.20645	-2.58496	-0.263034	-0.584963
ENSG00000092531:035	-2	-0.736966	-1.32193	-2.72247	-1.58496	-0.289507
ENSG00000093000:041	-1.43857	-0.853611	-1.10154	-1.8011	-0.675565	-0.716207
ENSG00000095539:037	0.479168	1.13219	1.25329	1.73068	2.17688	2.355
ENSG00000096093:022	-3.33258	-2.69515	-3.08746	-4.25481	-2.62678	-2.25481
ENSG00000096093:024	-2	-1.19265	-1.54057	-1.93289	-0.534336	-1.39232
ENSG00000100219:006	-0.706269	-1.36923	-0.253757	-2.43296	0.530515	0.671377
ENSG00000100412:020	-0.347923	0.514573	1.09954	2.45943	2.52356	2.39232
ENSG00000100416:032	-2.68806	-1.95109	-1.46566	-3.56071	-0.67319	-0.79518
ENSG00000100652:004	-3.22707	-2.04264	0.913412	-1.43296	-0.50696	1.38125
ENSG00000100714:012	-0.784271	-1.14684	-0.784271	-2.16146	-0.854802	-1.88583
ENSG00000100722:060	-1.90046	-1.55943	-2.28379	-2.14505	-0.736966	-0.987509
ENSG00000101365:025	-0.859822	0.192645	0.36257	-1.58496	-0.537657	1.24961
ENSG00000101400:007	-0.459432	-1.06711	-0.505235	-1.23704	-0.915111	-0.956931
ENSG00000102805:001	0.489385	0.408085	0.08092	0.799701	1.53051	1.17585
ENSG00000102901:017	1.36257	0.777608	0.36257	-0.447459	-0.537657	-0.906891
ENSG00000103037:021	-3.12928	-1.54432	-2.22239	-3.60486	-2.28293	-1.48938
ENSG00000103335:004	0.110183	0.736966	0.465664	0.673772	1.2076	1.58496
ENSG00000103335:028	0.22741	-0.403356	0.16601	-2.64386	-0.358454	0.62293
ENSG00000104133:026	-0.292181	-0.234465	-0.321928	1.21412	1.1375	1.62293
ENSG00000104133:027	-0.479168	-0.394279	0.0310269	1.63743	1	1.558
ENSG00000104450:028	-1.04439	-0.520832	-0.459432	-1.76553	-0.971986	-0.543142
ENSG00000104722:015	0.251539	0.192645	-0.304855	-1.926	0.921997	0.839535
ENSG00000106244:005	1.8365	1.8365	1.51457	2.19265	1	2.32193
ENSG00000106244:006	1.51457	1.77761	1.51457	2.19265	1	2.32193
ENSG00000106327:037	0.562936	0.517848	-0.704544	1	0.656046	0.656046
ENSG00000106336:021	0.559427	-0.547488	-0.547488	-0.862496	-0.152003	-0.862496
ENSG00000107959:008	-2.68257	-2.19715	-1.96888	-1.37851	-1.05658	-1.24101
ENSG00000108592:004	-2.7318	-1.9542	-1.63227	-2.59694	-1.45943	-1.8314
ENSG00000108592:005	-2.69302	-2.27798	-1.79256	-3.26303	-1.848	-2.31194
ENSG00000108592:006	-2.38247	-2.10236	-1.54597	-3.21842	-1.74894	-2.3339
ENSG00000108592:007	-2.64689	-2.43539	-2.25096	-3.33151	-1.68382	-2.84609
ENSG00000108592:008	-2.15528	-1.97085	-1.70782	-3.09954	-1.58496	-2.152
ENSG00000108592:011	-2.82782	-2.44931	-2.14975	-3	-2.45251	-1.70044
ENSG00000108592:012	-2.66297	-3.078	-2.24793	-2.74723	-2.30666	-1.60039
ENSG00000108592:014	-2.10434	-2.8413	-2.10434	-2.86507	-2.86507	-2.5025
ENSG00000108592:019	-3.72792	-2.92057	-3.26849	-3.92811	-3.6386	-2.05364
ENSG00000108592:023	-3.86507	-3.3505	-1.91754	-3.40372	-2.34483	-2.46512
ENSG00000108592:058	1.29278	1.80735	1.70044	1.558	2.47393	2.33787
ENSG00000108592:060	0.444785	0.814493	0.396129	0.561934	0.944992	0.92618
ENSG00000108839:013	0.326501	0.893085	0.482152	1.75132	1.6009	2.19114
ENSG00000111077:037	1.80735	1.87447	1.73697	2.54432	2.36923	1.87447
ENSG00000111077:038	1.75489	2.20945	2	2.87447	2.77259	2.36923
ENSG00000111405:016	-2.08746	0	-1.08746	-1.27009	-0.657112	-0.0721498
ENSG00000111670:031	-0.754888	-2.16993	-1.43296	-3.152	-0.514573	-1.92961
ENSG00000111875:002	0.736966	0.602665	0.332575	0.615659	1.15433	0.760049
ENSG00000111877:012	0.384341	1.2115	0.629817	1.03699	1.5661	1.47468
ENSG00000111877:013	-2.32193	-2.32193	-1.8365	-2.9386	-1.4361	-1.9386
ENSG00000112031:001	-0.952694	0.232661	-0.658963	0.405256	0.606464	-0.15056
ENSG00000113851:012	-1.94753	-0.667425	-1.16993	-3	-0.736966	-0.736966
ENSG00000113971+ENSG00000240303:044	0.467257	0.519804	0.453816	0.489428	0.805128	0.62289
ENSG00000115317:012	1.98299	2.22882	2.00562	2.05063	2.06054	1.974
ENSG00000115317:013	1.93029	2.28889	2.05344	2.24286	2.10992	2.04731
ENSG00000115317:014	1.76755	2.06438	1.8365	1.75743	1.85244	1.81714
ENSG00000115486:019	-1.1375	0.494765	1.34792	-2.16993	0.289507	1.87447
ENSG00000115947:003	-3.5325	-2.5325	-2.01792	-3.51096	-1.7885	-1.87869
ENSG00000115947:005	-1.49185	-1.09954	-1.32193	-3.26849	-1.97303	-1.92057
ENSG00000116478:009	0.552541	1.09311	2.18057	-1.22239	1	2.30535
ENSG00000116478:011	0.263034	2.32193	3.53605	0	1.94996	2.60666
ENSG00000116690:008	-2.89429	-2.95842	-1.15107	-5.18587	-2.64981	-1.20401
ENSG00000116690:014	-2.82782	-2.56478	-1.69032	-4.26053	-2.14505	-1.98751
ENSG00000116690:018	-0.475443	-0.259604	-0.335228	-0.186503	0.183641	0.123789
ENSG00000118308:060	-2.18763	-1.10962	-0.89812	-1.75336	-0.423211	-0.928447
ENSG00000118520:002	-1.64386	-0.556393	-1.05889	-3.48543	-1.10692	-1.55943
ENSG00000118894:001	-0.0641303	-0.665581	-0.0317089	-1.73697	-1.55639	-0.785875
ENSG00000119326:010	-1	-0.371969	0.184425	-1.73697	-0.678072	0.536053
ENSG00000119408:028	-0.943416	-0.785875	-1.55639	-0.510195	-1.46713	-0.747234
ENSG00000119650+ENSG00000119685+ENSG00000119686:020	-0.954196	0.367732	0.746243	-2.38466	-0.404842	1.03787
ENSG00000119705+ENSG00000197734:017	-1.01707	-0.983126	-0.917538	-2.27798	-0.314511	-0.71727
ENSG00000119705+ENSG00000197734:018	-0.943416	-1.05889	-0.943416	-2.1565	-0.34915	-0.59172
ENSG00000119705+ENSG00000197734:019	-0.736966	-1.49185	-0.491853	-2.51096	-0.309328	-0.83289
ENSG00000119705+ENSG00000197734:020	-1.1375	-1.45943	-0.330149	-2.51096	-0.278301	-0.547488
ENSG00000119705+ENSG00000197734:023	0.68634	1.22239	0.0648511	1.17585	1.11136	1.23758
ENSG00000119705+ENSG00000197734:025	1.08746	1.22882	0.357552	1.66297	1.66297	1.95936
ENSG00000120438+ENSG00000206910+ENSG00000207392:001	0.0292538	0.57688	0.402897	0.818365	1.17144	1.03596
ENSG00000120438+ENSG00000206910+ENSG00000207392:009	-0.862496	0	0.321928	-2.14296	0.026967	-0.0274807
ENSG00000120438+ENSG00000206910+ENSG00000207392:011	-1.42321	0.0946369	0.5603	-1.974	0.485427	0.55849
ENSG00000120438+ENSG00000206910+ENSG00000207392:012	-1.45372	0.0888093	0.514573	-2.02237	0.065095	0.469485
ENSG00000120699:034	-0.853611	0.0549665	-0.577976	0.100527	0.559958	0.154975
ENSG00000121350:028	-2.0163	-1.30581	-2.08342	-1.72935	-0.249359	-0.392317
ENSG00000122735:024	-0.716207	-0.353637	0.798366	-1.64386	1.05658	1.83188
ENSG00000124194:019	0.125531	-0.652077	-0.874469	-3.16993	-0.968291	-1.03242
ENSG00000124299:012	-3.64386	-0.434403	-1.73697	-2	-1	0.459432
ENSG00000124593+ENSG00000214736:028	-2.67807	-2.67807	-1.75207	-2.07039	-2.80735	-1.45372
ENSG00000124608:007	-0.669851	-1.32193	-0.544321	1.58496	0	0.716207
ENSG00000125124:005	-2.37851	-1.53051	-0.893085	-2.54432	-0.959358	-0.669851
ENSG00000125124:006	-2.13124	-0.851137	-0.742202	-2.67807	-0.573735	-0.21864
ENSG00000125966:002	-1.25376	-1.04731	-1.63227	-1.95936	-0.669851	-0.605721
ENSG00000125966:009	0.916477	0.958843	1.03122	1.25376	1.85694	2.14619
ENSG00000127463:035	-0.106915	-0.106915	0.280108	-1.80735	-0.321928	-0.271302
ENSG00000128886+ENSG00000262560+ENSG00000184716:004	-1.16993	-0.0824622	0.736966	-2.23266	-1.96963	-0.600393
ENSG00000128886+ENSG00000262560+ENSG00000184716:006	-1.078	0.14439	0.839535	-2.21299	-1.4245	-0.387023
ENSG00000128886+ENSG00000262560+ENSG00000184716:007	-2.22239	-1.63743	-1.34792	-2.52356	-1.06413	0
ENSG00000128886+ENSG00000262560+ENSG00000184716:012	-1.22239	-0.485427	1.19265	-0.793549	-1	0.157541
ENSG00000129255:061	-1.848	-0.710493	-1.36257	-2.48543	-0.900464	-0.63743
ENSG00000130770:006	-1.03747	-0.76184	-0.331206	-1.63227	-1.78427	0.175087
ENSG00000130770:008	-0.716207	-0.201634	0.0614005	-2.11548	-1.53051	-0.308122
ENSG00000131051:009	1.6256	1.95818	1.54314	2.56704	3.078	2.80735
ENSG00000131051:010	2.01792	2.48543	2.15381	2.078	3.09686	2.5119
ENSG00000131051:012	1.7866	2.6893	2.36457	1.80145	2.70361	2.33015
ENSG00000131051:014	0.152003	1.35364	1.35364	2.63227	3.80735	3.37851
ENSG00000131051:015	-0.36257	1.53051	1.078	3.22239	4.41504	3.77259
ENSG00000131051:018	3	4.36923	4.16993	3.26534	4.03427	4.2711
ENSG00000131051:019	2.96347	4.41954	4.1375	3.11548	3.83289	4.1964
ENSG00000131368:001	-0.166917	0.209241	-0.0403577	-0.133809	0.403824	0.315476
ENSG00000131368:013	-2.19143	-2.59352	-1.97461	-3.58496	-1.58496	-2.0614
ENSG00000131470:017	-1.08406	-0.113211	0.27208	-0.431157	0.476814	1.27798
ENSG00000131470:018	-1.32193	-0.514573	0.263034	-1.32193	0.341037	2.55254
ENSG00000132305:003	-0.278156	-0.0917426	-0.278156	-0.41889	-0.184425	-0.293359
ENSG00000132305:006	0.568284	0.584963	1.2713	1.99022	2.25815	2.40526
ENSG00000132321:008	-1.36678	-0.444785	-1.09115	-2.88264	-0.39079	-0.882643
ENSG00000132561:037	-2.72247	-2.822	-3.30743	-3.37638	-1.71926	-1.90689
ENSG00000132561:038	-2.22882	-2.64386	-3.22882	-3.36923	-1.63227	-1.9098
ENSG00000132561:039	-2.57531	-2.41181	-2.69561	-2.83996	-1.86911	-1.89885
ENSG00000132773:003	1.58496	1.152	0.830075	1.87447	0.830075	1.152
ENSG00000133460+ENSG00000251357+ENSG00000240972:067	-0.632268	-0.706269	-0.954196	-1.19794	-0.156119	-0.285402
ENSG00000133460+ENSG00000251357+ENSG00000240972:068	-0.884523	-0.415037	-0.884523	-1	-0.0874628	-0.563901
ENSG00000133460+ENSG00000251357+ENSG00000240972:069	-0.943416	-0.395929	-0.943416	-1.08246	-0.125531	-0.646363
ENSG00000133794:043	-1.70044	-2.47805	-1.37851	1.06413	-0.137504	0.347923
ENSG00000134330:021	-1.73697	-1.20645	-0.906891	-2	-0.0614005	-0.263034
ENSG00000134962:004	-1	-0.347923	1.36257	-3.04439	-0.584963	0.932886
ENSG00000135250:015	-2.06609	-1.67377	-0.978626	-2.10434	-1.21681	-1.42626
ENSG00000135446:014	-0.921145	-1.26628	-0.98388	-1.76867	-0.616671	-0.415037
ENSG00000135446:015	-0.915608	-1.24576	-0.883186	-1.8365	-0.346176	-0.370838
ENSG00000135446:016	-0.802963	-1.22827	-0.802963	-1.98185	-0.421138	-0.4458
ENSG00000135446:017	-0.577309	-0.826668	-0.554589	-2.02466	-0.79518	-0.28273
ENSG00000135502:004	1.36257	2.51457	2.74723	2.64386	2.52356	3
ENSG00000135766:007	1.19265	1.14684	1.47805	1.51019	0.570316	0.599462
ENSG00000136040:006	0.398549	1.58496	0.966833	0.652077	2.25873	1.974
ENSG00000137171:003	2.04182	2	1.91254	2.37851	2.22239	2.66297
ENSG00000137496:033	0.296393	0.433897	0.233199	0.0223678	-0.245112	-0.142019
ENSG00000137822:033	-3.5025	-2.62803	-2.13327	-2.71272	-1.45638	-1.45638
ENSG00000137822:034	-3.45943	-2.59694	-2.06088	-3.10154	-1.07179	-1.36457
ENSG00000137822:035	-3.22239	-2.80735	-1.94937	-3.16993	-1.07477	-1.34395
ENSG00000137822:036	-1	-0.635428	-0.649503	-1.152	-0.226004	-0.678072
ENSG00000138286:014	-1.12553	-0.263034	0.0874628	-1.4245	0.210218	0.649503
ENSG00000138286:030	0.423211	0.969228	0.833876	0.924712	1.78269	1.41885
ENSG00000139641+ENSG00000135482:016	0.289507	0.945552	0.199309	2.32193	1.22239	1.97575
ENSG00000139641+ENSG00000135482:017	0.247928	0.72792	0.0443941	2.09192	1.074	1.68281
ENSG00000139719+ENSG00000184047+ENSG00000256861:020	0.334419	0.430634	0.120294	-0.817136	0.375509	0.2824
ENSG00000140521:005	-2.21723	-1.63227	-2.36923	-2.03562	-1.35755	-0.965235
ENSG00000140521:006	-2.27684	-1.72935	-2.27684	-1.88753	-1.20945	-1.4021
ENSG00000140521:011	-4.77479	-4.07435	-2.6455	-3.0199	-2.48938	-1.8679
ENSG00000140525:066	-0.376563	-0.0664954	-0.385025	0.948072	1.44746	1.5654
ENSG00000141027:069	-1.52356	0.120294	-1.20163	0.868755	0.334419	0.120294
ENSG00000141027:072	-2	-0.0931094	-0.912537	1.16439	0.974909	0.534336
ENSG00000141027:073	-1.90689	0.0473057	-0.819428	1.16439	0.974909	0.534336
ENSG00000141378:005	-2.08813	-1.7459	-1.49939	-1.18895	-1.23037	-1.40908
ENSG00000141378:006	-2.80735	-2.24031	-1.75489	-1.39788	-0.498806	-1.03747
ENSG00000141499:002	0.222392	1.09311	1.24286	-0.478047	-0.566584	0.0603726
ENSG00000141524+ENSG00000204282:004	-1.54597	-1.35693	-1.9419	-1.90858	-1.33208	-1.67538
ENSG00000141736:071	2.3388	3.11221	2.55639	4.65821	4.96578	4.72792
ENSG00000141736:081	0.891747	1.47045	0.955877	1.23769	1.59212	1.89391
ENSG00000143153:016	-0.201634	0	-1.71621	1.03953	0.289507	0.530515
ENSG00000143373:001	1.60486	1.62449	1.24793	1.30666	1.36678	1.24393
ENSG00000143552:001	1.08746	1.75489	1.64386	2.5025	2.73697	2
ENSG00000143552:002	1.08746	1.85798	1.70044	2.58496	2.73697	2
ENSG00000143552:003	1.65368	2.11818	2.14229	1.87149	2.35435	2.24101
ENSG00000143552:004	1.92161	1.97199	1.84645	2.11548	2.18057	2.3347
ENSG00000143552:005	1.0282	1.39593	1.43155	1.30023	2.01073	1.99461
ENSG00000143793:006	-2.72247	-0.652077	-1.04439	-2.45943	-0.874469	0.447459
ENSG00000143891:017	-0.406625	0.721699	0.810966	0.328623	1.53952	1.98313
ENSG00000144381:006	-0.736966	-1.6939	-0.459432	-2.27302	-0.770518	-0.728698
ENSG00000144381:047	1.01253	0.778306	1.13979	1.32193	1.34424	1.65208
ENSG00000144455:011	0	0	-0.263034	0.514573	0.192645	0.836501
ENSG00000145075:031	1.28688	1.23879	0.782409	3.16993	3.06609	3.04439
ENSG00000145888:010	-0.70044	-0.793549	-2.11548	1.9542	1.08746	1.08746
ENSG00000146063:024	0.142019	0.741932	1.29177	-1.45066	-0.0537713	1.10188
ENSG00000148834:011	-0.560509	-0.160706	0.0954196	-0.567173	0.325504	0.841219
ENSG00000148950:004	-2.10434	-1.72583	-1.72583	-1.926	-0.547488	-1.54749
ENSG00000151748:002	-1.73697	-1	-0.862496	-2.32193	-0.736966	-1
ENSG00000151748:003	-1.73697	-1	-0.862496	-2.27302	-0.610053	-0.95109
ENSG00000151806:007	-3.02237	-2.70044	-1.9349	-3.87915	-2.36457	-2.77961
ENSG00000152580:002	-0.698344	-0.448985	-0.698344	0.205469	-0.506185	-0.592342
ENSG00000154358:022	-0.289507	-0.237039	-0.137504	-1.28011	-1.28011	-0.584963
ENSG00000154767:003	1	0.321928	0.222392	-2.36923	-0.954196	-0.561879
ENSG00000154832:032	-2.56294	-2.02237	-2.32193	-3.25873	-1.54253	-1.97863
ENSG00000155465:016	-0.559427	0.146841	0.192645	-2.5502	0.475338	0.596644
ENSG00000156256:028	-1.77761	-1	0.77259	-2.34792	-1.1635	-0.415037
ENSG00000157916:021	0.14439	0.452512	-0.788496	-1.06413	-0.523562	0.76184
ENSG00000158417:029	-2.24793	-1.85561	-1.38995	-2.01886	-1.5119	-1.87447
ENSG00000158486:011	-0.604071	-0.341037	-0.341037	-1.54749	-1.66297	-0.547488
ENSG00000158486:076	1.72583	1.94342	1.82312	1.49185	1.67243	2.14975
ENSG00000158552:040	-1.23522	-1.17632	-0.44514	-3.04103	-0.141554	0.078712
ENSG00000158793:022	-0.864345	-0.368387	0.78099	-1.76553	-0.20482	0.956931
ENSG00000158793:023	-1.4458	-0.780219	0.310929	-2.05585	-0.4458	0.451107
ENSG00000159377:021	-2.96347	-1.2854	-1.47805	-0.662965	-1.44057	-1.078
ENSG00000159899:020	-0.36995	-0.719892	-0.534336	-1.30485	-0.966053	-1.01728
ENSG00000160691+ENSG00000163348:014	0.206451	0.854149	0.0544478	-1.85415	-1.55459	-1.26919
ENSG00000160753:041	-1.61298	-2.53051	-1.61298	-1.43296	-1.848	-1.75489
ENSG00000160818:028	-0.0255351	0.275634	0.706269	-0.937264	-0.188072	0.302563
ENSG00000161010+ENSG00000197226:056	1.46317	1.76553	1.848	1.67276	2.38177	2.19052
ENSG00000161040:018	0.785261	1.31578	0.871676	2.1592	1.20163	1.20163
ENSG00000162434:011	-1.75489	-1.50696	-1.11103	-2.76553	-0.839535	-1.22948
ENSG00000162614:007	-2.27302	-1.53605	-0.536053	0.758992	1.15754	-0.241008
ENSG00000162614:015	-1.822	-1.1375	-1.50007	0.0703893	0.584963	1.05311
ENSG00000162614:025	-2.86507	-2.1913	-1.7028	-2.67296	-1.95794	-1.90903
ENSG00000163141:014	-0.106915	-0.222392	0.36257	-1.16993	-0.584963	0
ENSG00000163157+ENSG00000163159:007	1.22239	1.87447	2.9542	3.45943	3.90689	4.63421
ENSG00000163453:004	-2.08746	-2.18057	-1.91754	-3.18322	-1.41063	-1.18322
ENSG00000163481:024	-0.249259	0.0927766	-0.0214531	-0.327575	0.400879	0.103288
ENSG00000163918:012	1.26303	2.22651	3.03562	1.59282	1.97615	2.62001
ENSG00000163918:013	0.819428	2.16993	2.87832	1.60514	2.07907	2.7329
ENSG00000164068:046	0.906891	0.584963	1.58496	2.926	3.58496	3.58496
ENSG00000164068:071	1.10535	1.13551	1.40682	-0.076962	0.810029	0.710493
ENSG00000164307:010	-0.956931	-0.278859	-1.48368	-2.28109	-0.652077	-1.19956
ENSG00000165409:018	-0.378512	0.157541	-1.89308	1.43494	1.26748	1.152
ENSG00000165501+ENSG00000258568:001	0.612977	0.912537	-0.628031	1.11548	1	1.54432
ENSG00000165501+ENSG00000258568:014	2.25634	3.25634	4.73697	4.12928	5.29921	5.45533
ENSG00000165506:001	0.378512	1.77961	2.04731	2.74846	2.54597	2.81558
ENSG00000166037:010	3.00692	2.8618	3.33848	3.76553	3.8413	3.27302
ENSG00000166402:007	-0.724366	-0.203533	-0.788496	1.17834	1.05585	0.275634
ENSG00000166444:017	-0.428843	0.425306	0	-2.23704	0.125531	1.04307
ENSG00000166482:011	0.525091	0.314873	0.92785	-0.939879	0.364274	0.945257
ENSG00000166548+ENSG00000260851+ENSG00000261656:062	1.24793	1.58496	1.45943	2.70044	2.08746	2.75489
ENSG00000166685+ENSG00000264860+ENSG00000180616:007	-0.836501	-1.18442	-0.943416	-2.45943	-1.1375	-1.58496
ENSG00000166763+ENSG00000242866:018	-0.440573	-0.341037	0.0740006	-1.73697	0.0931094	1.67807
ENSG00000167525:022	0.222392	0	-0.125531	1.45943	0	1.24793
ENSG00000167525:023	0.63743	0.289507	0.152003	1.16993	-0.192645	1.08746
ENSG00000167995:016	-1.14244	-0.847997	-0.115477	-0.0906025	-0.245577	0.948926
ENSG00000167995:017	-1.28345	-0.588867	0.030861	-0.151206	-0.151206	1.00716
ENSG00000167995:019	-0.284729	0.766801	1.12374	-0.187933	-0.0447383	1.32413
ENSG00000167995:020	-0.369234	0.813988	1.14384	-0.304153	-0.333901	0.836024
ENSG00000168010:051	-1.81816	-1.74416	-2.1592	-2.22239	-1.63743	-2.48543
ENSG00000168010:055	-1.85415	-2.16227	-1.7997	-2.29123	-1.63227	-1.83872
ENSG00000168291:006	-1.41504	-1.6256	-1.41504	-1.29834	-0.70044	-1.24101
ENSG00000168291:007	-1.4344	-1.152	-1.25154	-0.847997	-0.520832	-1.07477
ENSG00000168291:030	0.95109	0.552541	0.552541	1.94996	1.66985	2.24101
ENSG00000168291:031	1	0.601451	0.601451	1.94996	1.66985	2.24101
ENSG00000168291:032	1	0.601451	0.601451	1.94996	1.66985	2.24101
ENSG00000168291:033	0.95109	0.552541	0.552541	1.94996	1.64909	2.19878
ENSG00000168291:034	0.95109	0.552541	0.552541	1.94996	1.62803	2.19878
ENSG00000168291:035	0.95109	0.552541	0.552541	1.94996	1.62803	2.19878
ENSG00000168291:036	0.874469	0.450661	0.450661	1.98272	1.69515	2.22239
ENSG00000168496+ENSG00000134824:017	1.08406	1.79909	2.08406	1.48113	1.60486	1.85798
ENSG00000168818:015	-1.47805	-2.11548	-1.2854	-3.58496	-2.09954	-1.65896
ENSG00000169228+ENSG00000213347:008	-1.64284	-2.77529	-1.66838	-0.504792	-0.669851	-1.39232
ENSG00000169402:042	-2.7855	-3.33298	-1.98903	-3.71882	-2.13386	-0.421138
ENSG00000170271:007	-1.51457	-0.658963	-0.415037	-1.96683	-0.25634	-0.360176
ENSG00000171608:037	-2.30256	-1.35147	-1.62449	-2.20945	-1.4021	-0.165059
ENSG00000172803:038	0.531389	0.674809	0.6018	0.670233	1.09519	1.05321
ENSG00000172977:019	0.378512	0.678072	1.5025	-0.440573	0.610053	0.50696
ENSG00000172977:044	0.862496	1.45431	1.10825	2.81629	3.23799	2.78932
ENSG00000172977:045	1.96347	2.29278	1.88753	2.94753	2.05063	2.71621
ENSG00000174437:033	-2.5025	-1.70895	-1.55141	-3.32193	-0.736966	-0.567041
ENSG00000175206:002	-2.8365	-2.8365	-3.05889	-5.30743	-1.9855	-1.60699
ENSG00000175206:004	-1.71786	-1.96578	-2.38082	-1.7028	-0.917538	-0.781654
ENSG00000175274:003	-1.98995	-2.37851	-2.27723	-2.04891	-2.12553	-1.92961
ENSG00000176029:002	-1.67807	-1.77761	-0.941106	-3.3505	-1.67243	-0.543142
ENSG00000176472:013	-1.35364	-0.968973	-1.52356	-1.54344	-1.42561	-1.19114
ENSG00000176884:019	0.807355	1.66297	2.05889	-0.485427	0.893085	1.3356
ENSG00000177646:046	-0.95109	0.0962153	-0.398549	-1.76081	-1.84327	-0.930737
ENSG00000178852+ENSG00000259753+ENSG00000259207:015	-2.62449	-1.62449	-1	1.17971	-0.0297473	0.594744
ENSG00000179598+ENSG00000264187+ENSG00000154803:027	-0.0824622	-0.263034	-1.58496	-2.36257	-1.08246	-2.36257
ENSG00000180096+ENSG00000270466:007	0.741266	0.634351	0.441705	1.19114	1.1592	1.20163
ENSG00000180228:018	-1.66742	-2.58496	-0.896907	-2.43741	-1.56294	-2.21501
ENSG00000180398:033	2.61891	1.71621	2.80735	2.58496	3.20945	3.32193
ENSG00000180398:034	2.16993	1.32193	2.20945	2.58496	3.16993	3.39232
ENSG00000181852:008	-1	-0.36257	-0.847997	-2.58496	-1.12553	-1.26303
ENSG00000182180+ENSG00000213551:022	-1.24793	0.337035	-0.662965	-2.45943	-0.137504	-0.0671142
ENSG00000182180+ENSG00000213551:023	-0.630766	-0.158698	-0.0614005	-1.78136	0.0766213	-0.652077
ENSG00000182871:027	0.530515	0.859822	0.289507	-1.35364	-1.58496	-0.353637
ENSG00000183011:004	-1.11548	-1.11548	-1.24101	-2.08746	-0.387023	-0.628031
ENSG00000183018:006	-0.440573	0.752072	1	3.05889	2.80735	3.45943
ENSG00000183091:072	-1	0.523562	-0.830075	0.925999	0.0703893	0.807355
ENSG00000184154:042	1.08746	1.52356	1.58496	2.02106	2.21632	2.48239
ENSG00000184908:006	0.215729	1.06817	0.800691	3.41504	2.87447	3.80735
ENSG00000185024:057	-0.331206	-0.397877	-0.658963	0.0722889	0.201882	0.329889
ENSG00000185246:041	0.224873	0.217418	0.853779	0.0706355	0.268196	0.483209
ENSG00000186281:012	-0.443607	-0.765535	-0.917538	-1.54057	0	0.321928
ENSG00000186523:010	0.313158	0.710493	-0.796467	1.24393	0.839535	1.17834
ENSG00000186628:002	-0.0485802	0.549498	0.462035	0.449611	1.00537	1.01606
ENSG00000186628:007	-1.38333	0.180572	0.0703893	-2.38247	-0.282934	-0.167457
ENSG00000186919:004	0.301656	0.859137	0.68226	1.86129	1.77961	2.16993
ENSG00000187105:008	0.934112	1.22607	1.05683	0.824428	1.49185	1.42626
ENSG00000187105:009	0.477322	0.612977	0.575502	1.21412	1.58015	1.8679
ENSG00000187105:017	-0.968291	-0.633872	-0.968291	-2.61471	-1.36678	-0.859822
ENSG00000196296:003	1.65711	1.08964	1.17403	1.72247	2.31228	2.67054
ENSG00000198160:028	-2	-0.941106	-2.26303	-1.40439	-0.491853	-0.537657
ENSG00000198466+ENSG00000268750+ENSG00000269343+ENSG00000083828:013	1.08342	1.46566	1.08342	1.7997	2.17585	2.20511
ENSG00000198734:023	0	0.131245	-0.584963	-2.58496	0.0588937	-1.41504
ENSG00000198742:005	-1.26303	-1.39232	-1	-2.67094	-1.3953	-1.70941
ENSG00000198785:002	-1.152	-1	-1.152	-3.51096	-2.02554	-0.703607
ENSG00000198855:008	-2.28157	-1.6477	-2.09516	-2.51785	-1.97728	-1.48543
ENSG00000198901:040	0.906891	1.16993	0.169925	2.66297	1.73697	1
ENSG00000202385+ENSG00000117226:014	-0.353637	0.0614005	-0.523562	-2.8365	-1.12029	-0.943416
ENSG00000202385+ENSG00000117226:015	0	0.0641303	-0.371969	-3.27302	-1.10309	-1.15754
ENSG00000205238:008	0.172492	-0.41326	-0.0580786	-3.17363	-0.553479	-1.3913
ENSG00000205940:002	-0.799087	0.0489096	0.0489096	1.02466	0.726982	0.427421
ENSG00000207707+ENSG00000099797:044	1.94342	1.58496	2.10692	2.90689	2.85798	4.37504
ENSG00000213246+ENSG00000108375:023	0.104337	1.49825	0.925999	1.72348	2.26024	2
ENSG00000213341+ENSG00000107566:035	-1.84583	-0.45537	-0.645891	-2.8365	-1.27462	-0.16273
ENSG00000213918:046	-0.257011	-0.19006	-0.129377	0.118086	0.624032	0.5243
ENSG00000213930+ENSG00000258728+ENSG00000137070:118	0.295456	0	-0.704544	-2.88753	-1.08017	-1.35147
ENSG00000213983+ENSG00000092051:110	2.37851	2.39232	2.3505	2.38466	2.97982	3.41504
ENSG00000214013+ENSG00000258461+ENSG00000092529+ENSG00000260571:001	0.387631	0.586685	0.235628	0.501061	1.01822	0.880569
ENSG00000214013+ENSG00000258461+ENSG00000092529+ENSG00000260571:111	-2.33039	-2.95842	-1.44057	-2.83007	-1.83007	-0.955606
ENSG00000214013+ENSG00000258461+ENSG00000092529+ENSG00000260571:112	-1.59864	-2.47999	-0.89503	-2.79442	-2.47249	-0.961526
ENSG00000214753+ENSG00000168000+ENSG00000234857:057	1.64386	1.75489	1	-1.06413	0.0614005	0.520832
ENSG00000221297+ENSG00000167110:011	1.20163	1.43296	0.321928	3.36923	3.54432	3.73697
ENSG00000222326+ENSG00000149485:005	0.530515	0.945552	1.75291	2.16993	2.52356	3.47032
ENSG00000224470+ENSG00000182149:007	-0.5025	-0.5025	0.0418202	-1	-0.896907	-0.947533
ENSG00000224555:001	0.456378	-0.725825	-0.178337	-3.78136	-1.02647	-1.08092
ENSG00000225721:002	-0.107553	0.134485	-0.157541	-0.307182	0.0325679	0.167727
ENSG00000225721:005	2.11746	1.52356	1.57635	2.23563	2.42951	2.51341
ENSG00000226763+ENSG00000124444:011	-2.18982	-1.28293	-1.43494	-0.799701	-0.600393	-0.269187
ENSG00000226763+ENSG00000124444:013	-2.34239	-1.34239	-1.24286	-1.09954	-0.36257	-0.134301
ENSG00000227782:004	-0.652077	0	0	0.893085	0.192645	0.280108
ENSG00000228237:004	-1.32193	0.137504	-0.736966	-2.96347	-0.825971	-1.82597
ENSG00000231731:009	-1.62149	-2.51457	-1.92961	-2.14136	-2.42146	-2.32193
ENSG00000232656:006	2.80735	3.58496	4.49825	2.58496	3.09954	4.48727
ENSG00000233122:001	-0.557995	0	-0.335603	-1.56188	-0.199309	-0.494765
ENSG00000234945:013	-0.909802	0.154328	-0.121306	-1.92961	-0.234465	-0.152003
ENSG00000235109:010	-0.485427	-1.07039	-0.691878	-2.58496	-0.311944	-0.415037
ENSG00000235513:001	1.51019	2.30433	2.15528	2.25376	2.86942	3.19438
ENSG00000236986:001	-0.199309	0.472068	0.331206	2.87447	3.32193	2.62449
ENSG00000238542+ENSG00000163492+ENSG00000155657:065	-1.078	-0.946758	-1.32736	-1.4956	-0.914979	-1.04209
ENSG00000239995+ENSG00000138039:022	-1.40439	-0.847997	-1.09954	-3.40599	-0.598637	-0.869939
ENSG00000240527+ENSG00000138185+ENSG00000173088+ENSG00000270099:008	0.334419	0.76184	-1.35364	1.47393	1	1.078
ENSG00000241409+ENSG00000115474:001	-0.299333	-0.255648	-0.328249	-0.284269	0.106119	-0.0936384
ENSG00000241409+ENSG00000115474:005	-2.25239	-0.785261	-1.94753	-2.48113	-1.3112	-2.1592
ENSG00000241837+ENSG00000249209+ENSG00000159147:040	-0.231326	-0.667425	-0.754888	-2.90689	-1.152	-2.32193
ENSG00000241945:010	-0.63743	-0.106915	-0.485427	2	1.58496	1.76553
ENSG00000243558+ENSG00000162585+ENSG00000203301:012	2.01495	1.52356	1.73697	1.92057	1.94753	2.5325
ENSG00000243989+ENSG00000114786+ENSG00000248487:022	-0.530515	-0.70044	-0.241008	-1.08746	-0.917538	0.371969
ENSG00000244513:016	-1.38466	-1.03103	-0.145198	-1.63743	-0.691878	0.192645
ENSG00000244513:021	0.747234	1.822	1.51457	1.79647	2.95174	2.59756
ENSG00000246273:008	-2.31079	-2.48767	-1.42626	-3.32193	-1.36257	-1.09954
ENSG00000247853:001	-1.95936	-1	-1.22239	-2.78136	-1.02647	-0.736966
ENSG00000248445:011	-1.926	-1.7625	-1.86942	-2.22239	-2.04182	-2.80735
ENSG00000254641+ENSG00000166337:013	-0.321928	0.536053	0.552541	-0.595158	0.358048	1.34211
ENSG00000255432+ENSG00000162194+ENSG00000185085:025	-0.197939	-0.156119	-0.331206	-1.09954	-0.263034	0.137504
ENSG00000255432+ENSG00000162194+ENSG00000185085:026	-0.111031	0.199309	-0.432959	-1.20945	0.148099	0.0759489
ENSG00000256269:023	0.0740006	-0.247928	1.10962	-0.691878	-0.534336	0.561879
ENSG00000256269:035	0.431157	0.44313	1.31217	-0.140178	1.05889	1.54432
ENSG00000257017+ENSG00000261701:010	-2.04439	-0.901436	-1.62936	-2.27009	-0.426815	-1.27009
ENSG00000258656+ENSG00000126814:013	-0.040642	0.389042	-0.0794345	0.459702	0.632748	0.595828
ENSG00000258959:002	-1.38628	-2.15308	-1.53267	-1.82655	-1.15412	-0.760459
ENSG00000258959:003	-1.28399	-1.61697	-1.523	-1.62496	-1.11736	-0.860449
ENSG00000259900+ENSG00000260371+ENSG00000213380+ENSG00000157315+ENSG00000272617+ENSG00000258429+ENSG00000132604:001	0.095759	0.261265	0.0874628	0.143143	0.182591	0.379015
ENSG00000259900+ENSG00000260371+ENSG00000213380+ENSG00000157315+ENSG00000272617+ENSG00000258429+ENSG00000132604:009	1.85626	2.16439	1.68118	2.27085	2.85148	2.52083
ENSG00000259900+ENSG00000260371+ENSG00000213380+ENSG00000157315+ENSG00000272617+ENSG00000258429+ENSG00000132604:025	1.32193	2.33985	2.17393	2.25464	3.05816	2.74607
ENSG00000260235:001	1.152	1.87447	1.078	1.90689	2.05889	1.80735
ENSG00000260235:002	0.334419	-0.0641303	0.520832	-1.16993	-1.58496	-1
ENSG00000262664+ENSG00000108963:020	1.1375	1.88753	1.80735	2.45943	2.96963	3.36923
ENSG00000262664+ENSG00000108963:048	-0.298081	0.415037	0.641546	-0.620411	0.432441	0.368782
ENSG00000262834:012	-0.241008	-0.70044	-0.241008	-2.1375	-0.211504	-0.652077
ENSG00000263142+ENSG00000262633+ENSG00000108433:029	1.26303	1.04731	1.04731	1.24511	1.39486	2.10309
ENSG00000265500+ENSG00000238917+ENSG00000161956+ENSG00000161960+ENSG00000129226+ENSG00000209582+ENSG00000264772:073	-1.20053	-0.624032	-0.748021	-1.73697	-2	-1.03653
ENSG00000265500+ENSG00000238917+ENSG00000161956+ENSG00000161960+ENSG00000129226+ENSG00000209582+ENSG00000264772:074	-1.11818	-0.367209	-0.59309	-2.85244	-2.56294	-1.21501
ENSG00000265500+ENSG00000238917+ENSG00000161956+ENSG00000161960+ENSG00000129226+ENSG00000209582+ENSG00000264772:075	-0.982298	-0.754888	-0.72514	-2.80735	-2.27684	-0.767827
ENSG00000266993:004	-1.78241	-1.67138	-1.96683	-2.48113	-1.54253	-2.1592
ENSG00000267698:004	-1.56294	-1.02237	-0.977974	-1.02106	0.0207586	-0.616671
ENSG00000001036:001	-1.42321	-0.560715	-0.634716	0.26748	-0.111031	-0.111031
ENSG00000004700:004	-3	-1.67807	-2.26303	0.303392	-0.510195	0
ENSG00000005187:018	-2.51785	-1.65535	-2.80735	-0.864345	-2.24286	-0.535037
ENSG00000005339:002	1.4021	1.71621	1.6845	1.30933	1.62619	0.76184
ENSG00000006016:012	1.80735	1.61891	2.05063	0.874469	1.45943	2.1964
ENSG00000006712:021	0.451379	0	0.16665	-0.421464	-0.584963	-0.871267
ENSG00000006712:025	0.479168	0.0848889	0	0.671377	-0.0544478	-0.432959
ENSG00000007341:072	2	1.9386	1.5025	1.06413	1.12553	0.932886
ENSG00000007384:005	0.40439	1.52725	1.52725	1.5656	2.60407	2.88753
ENSG00000008226:046	-1.48278	-0.57836	-0.095759	-0.631133	-0.274439	0.611228
ENSG00000009413:054	0.346176	0.421138	0.32681	0.499102	0.278976	0.578536
ENSG00000010072:001	0.967975	1.19046	1.11667	1.13596	1.50725	1.63971
ENSG00000010072:014	-1.66985	-0.374396	-1.32193	0.176878	-0.523562	-1.20163
ENSG00000010072:015	-1.32193	-0.120294	-1.32193	-0.106915	0.192645	-0.485427
ENSG00000010072:016	-1.54749	-0.566103	-1.078	-0.395138	-0.356144	-0.476438
ENSG00000010072:017	-2.03562	-1.77259	-1.27009	0.206451	-0.70044	0.0544478
ENSG00000010327:095	-1.66297	-0.49304	0	-1.18442	-0.643856	0.970854
ENSG00000013375:011	-2.58496	-1.93289	-2.48543	-1.91073	-1.69661	-1.55459
ENSG00000013375:012	-2.52356	-1.71621	-2.20163	-1.60407	-1.38995	-1.29373
ENSG00000013375:016	-2.92283	-1.92283	-1.4634	-1.32193	-1.48239	-1.66297
ENSG00000013375:018	-3.02975	-1.70782	-1.61471	-1.91754	-1.86507	-2.58496
ENSG00000029639:006	-3.01381	-1.85626	-1.95936	-2.80735	-0.774933	-2.3599
ENSG00000034693+ENSG00000241847+ENSG00000229036:014	-3.2854	-0.331206	0.442518	0.754888	1.55459	1.42626
ENSG00000037897+ENSG00000111012:007	2.02385	2.58496	3.37851	2.40808	3.76717	4.70044
ENSG00000041988:019	-2.08746	-1.02857	-0.971986	-0.378512	-1.11548	0.0365259
ENSG00000047457:002	-0.806616	-0.353309	-0.82745	-0.894574	-0.510116	-0.851647
ENSG00000048342:016	0.459432	0.169925	0.247928	0.5025	0.321928	0.584963
ENSG00000049860:022	-3.17834	-2.42626	-1.49553	-2.11548	-1.48745	-1.20568
ENSG00000049860:036	-0.245652	-0.0146468	-0.280628	0.0602605	-0.278156	0.334183
ENSG00000055950:017	1.4975	1.52725	1.52725	1.80735	2.14296	2
ENSG00000058085:015	0.277534	-0.0443941	-1.45943	0.459432	-0.540568	-0.830075
ENSG00000058085:023	-3.04439	-0.746714	-1.07477	-0.773724	-0.557995	-0.113211
ENSG00000064601:013	1.83007	1.25634	1.11548	-0.103093	0	0.696608
ENSG00000064601:014	1.848	1.26303	0.678072	-0.204358	0	0.10497
ENSG00000064601:022	-1.32193	-0.305626	-0.974005	0.383329	0.300866	0.535332
ENSG00000064601:023	-1.38957	-0.0561431	-0.863498	0.318361	0.625934	0.415037
ENSG00000066279:014	-1.70627	-1.86673	-1.09622	-0.371969	-1.37197	-0.0331669
ENSG00000066855:026	-2.72247	-0.874469	-0.584963	-0.628031	0.338802	-0.839535
ENSG00000072042+ENSG00000100568+ENSG00000258466:008	-2	-0.719892	-1.63743	-0.765535	-0.5025	-1.5025
ENSG00000072042+ENSG00000100568+ENSG00000258466:009	-1.90689	-0.819428	-1.44746	-0.807355	-0.321928	-1.04182
ENSG00000072310:074	2.77259	2.96963	2.5025	1.67807	2.16993	2.48543
ENSG00000072778:001	1.14839	0.536053	0.647698	0	-0.145851	-0.274175
ENSG00000072778:103	1.39232	0.70044	0.906891	-0.943416	-1.18442	-0.251539
ENSG00000072778:104	1.152	0.415037	0.63743	-0.884523	-1.41504	-0.263034
ENSG00000072840:032	0.121233	0.0850696	0.107044	0.0107664	0.427144	0.40691
ENSG00000075239:022	-4.15528	-2.57032	-2.40526	-1.26303	-0.760534	-0.710493
ENSG00000075239:023	-4.36923	-2.63227	-1.49476	-1.6893	-0.782409	-0.902703
ENSG00000076242:048	-2.57531	-1.75974	-1.75974	-1.91754	-0.95818	-1.41504
ENSG00000078795:024	-1.83289	-0.788496	-0.925999	-0.542527	-0.451379	-0.639824
ENSG00000078814:033	-1.47393	-1.47393	-1.39593	0.415037	0.222392	0.222392
ENSG00000078814:036	1.14439	0.337035	-0.0780025	-0.628031	-1.33258	-0.839535
ENSG00000081923:018	-1.9542	-0.924449	-2.21723	-1.12286	-1.22239	-0.385891
ENSG00000081923:019	-2.14296	-0.72792	-1.92057	-1.14202	-0.955606	-0.445411
ENSG00000083097:053	-2.29956	-1.14202	-0.752072	-0.754888	-0.667425	0.63743
ENSG00000084693:020	-0.445626	0.130148	0.375404	-0.0608033	0.304418	0.863183
ENSG00000085872+ENSG00000105085+ENSG00000269578+ENSG00000214046+ENSG00000127526+ENSG00000269058+ENSG00000141979+ENSG00000268790:019	-1.22239	-0.63743	-0.719892	0.169925	-0.752072	0.584963
ENSG00000085872+ENSG00000105085+ENSG00000269578+ENSG00000214046+ENSG00000127526+ENSG00000269058+ENSG00000141979+ENSG00000268790:020	-0.671377	-0.296982	-0.426265	0.142958	-0.777608	0.584963
ENSG00000085872+ENSG00000105085+ENSG00000269578+ENSG00000214046+ENSG00000127526+ENSG00000269058+ENSG00000141979+ENSG00000268790:022	-0.658963	-0.621488	-1.73697	-0.371969	0	0.125531
ENSG00000085872+ENSG00000105085+ENSG00000269578+ENSG00000214046+ENSG00000127526+ENSG00000269058+ENSG00000141979+ENSG00000268790:025	-1.47393	-1.64386	-1.8365	0.280108	-0.485427	0.280108
ENSG00000085872+ENSG00000105085+ENSG00000269578+ENSG00000214046+ENSG00000127526+ENSG00000269058+ENSG00000141979+ENSG00000268790:080	2.09499	1.97167	2.09686	2.20661	2.40545	3.02134
ENSG00000085872+ENSG00000105085+ENSG00000269578+ENSG00000214046+ENSG00000127526+ENSG00000269058+ENSG00000141979+ENSG00000268790:081	2.33614	2.31046	2.4839	1.88815	2.36322	2.81068
ENSG00000089159:007	-1.1375	-1.22239	-1.05733	-0.206451	-0.243926	0.0627358
ENSG00000091409:017	1.71621	2.32193	1.77761	1.47805	1	0.584963
ENSG00000092203:028	-1.55459	-0.425306	-0.910733	0.314873	0.397335	-0.0721498
ENSG00000092203:029	-1.52838	-0.528379	-1.47393	-0.0458037	0.209453	0.0443941
ENSG00000092203:032	-1.45777	-0.750324	-1.43962	-1.03747	-0.460974	-0.557482
ENSG00000092330:025	0.507795	0.70044	0.209453	-1.30933	-0.309328	0.818162
ENSG00000092841+ENSG00000196465:023	0	0.654865	0.888355	-0.0780025	0.674905	0.767023
ENSG00000094914:021	2.32193	3.02975	3.11548	0.938599	1.77259	3.12928
ENSG00000095539:016	-1.926	-0.10497	-0.0780025	-0.293731	0.275634	1.41028
ENSG00000096384:008	-2.48699	-1.80346	-1.48699	-1.14066	-1.40718	-0.0238467
ENSG00000096384:009	-2.29278	-0.592342	-0.366782	-0.424885	0	0.565199
ENSG00000096384:014	0.164119	0.507604	0.955877	0.899695	1.7794	1.61339
ENSG00000099901+ENSG00000264346:030	-1.41504	-0.152003	-0.798366	1.09516	0.628031	0
ENSG00000099901+ENSG00000264346:032	-1.65208	0.0641303	-0.552541	1.43296	1.32193	0.925999
ENSG00000099958:001	-3.21501	-2.11548	-2.11548	-1.06711	0.423211	-0.758992
ENSG00000100027:002	-0.928447	-0.560715	0	0.765535	1.6477	1.20163
ENSG00000100100:015	1.926	2.53605	1.88753	0.201634	0.807355	1.1375
ENSG00000100473:008	0.710493	1.18442	1.06413	-0.514573	0.263034	0.137504
ENSG00000100473:009	0.932886	1.29546	1.06413	-0.222392	0.192645	0.0671142
ENSG00000100473:024	-3.85536	-2.37537	-1.64386	-1.80162	-1.05268	-1.17713
ENSG00000100473:025	-3.72362	-2.2711	-1.51211	-2.04289	-1.04289	-1.25701
ENSG00000100479:003	0.917538	0	0.415037	-0.152003	-0.736966	0
ENSG00000100603:010	-1.4021	0.0129391	0.182864	-0.590745	0.365133	0.982583
ENSG00000100603:019	-1.93289	-0.868755	-0.691878	-1.074	-0.0740006	-0.862496
ENSG00000100612:019	0.843274	0.719892	0.304855	0.163499	1.25096	0.485427
ENSG00000100612:021	1.32193	1.5025	1	-0.440573	0.14439	-0.440573
ENSG00000100652:001	1.08092	1.51873	1.70895	0.501194	1.47748	2.2584
ENSG00000100813:006	-1.85798	-0.770518	-0.688056	0.214125	0.31034	0.214125
ENSG00000100813:064	2	1.96047	1.96047	1.55141	2.55987	2.35147
ENSG00000100813:065	1.96047	1.9301	1.9301	1.53434	2.49075	2.29177
ENSG00000100938:029	-1.1375	-0.150679	-0.246438	-0.048363	0.740133	1
ENSG00000100938:030	-1.11151	0.0353331	-0.190943	-0.0634254	0.800691	1.02308
ENSG00000100938:031	-1.2115	0.155278	-0.350907	0.0207586	0.810339	1.09115
ENSG00000102302:007	-0.896164	-0.639824	0.563267	-0.277534	1.21723	1.99095
ENSG00000102683:011	-3.64386	-1.47393	-0.556393	-0.801454	-0.286881	-0.53842
ENSG00000102796:014	1.66297	0.736966	1.5025	1.30256	1.37851	2.43296
ENSG00000102901:092	-0.777608	0.169925	-0.125531	0	-0.353637	0.83399
ENSG00000102910:021	-1.65605	-1.30812	-1.65605	-0.946229	-0.603341	-0.780219
ENSG00000102910:027	-1.59585	-1.30039	-0.69773	-0.300866	-0.280108	0.0984037
ENSG00000102967:002	1.16046	1.16046	0.866733	0.214125	-0.556393	-0.395929
ENSG00000102984:016	-1.22239	1	1.47805	1	2.45943	3.02237
ENSG00000103034:026	1.48543	1.848	1.1375	-0.222392	0.893085	0.652077
ENSG00000103044:011	-1.94937	-0.449803	-0.347923	-0.975338	-0.273018	0.321928
ENSG00000104812:010	-0.387023	-0.133267	0.912537	-0.788496	-0.85561	0.90182
ENSG00000105261:011	1.63941	1.29956	1.29956	1.34239	1.07529	1.71621
ENSG00000105261:012	1.71049	1.34792	1.06413	1.54057	1.54057	2.37346
ENSG00000105516:006	3.30581	2.558	3.152	1.70402	1.29373	1.78727
ENSG00000105865:028	-0.552541	0	0.447459	1.22239	1.95109	1.58496
ENSG00000107175:003	1.65208	1.28011	2.23704	0.917538	1.078	1.73697
ENSG00000107341:001	1.03747	1.03747	0.961526	0.188445	0.877516	1.03317
ENSG00000107341:004	-2.32193	-1.08092	-1.53343	-1.72583	-0.426265	-0.381871
ENSG00000108509:021	-1.74444	-1.50343	-2.31079	-0.621488	-0.815575	-0.850622
ENSG00000108515:001	1.82782	1.40599	1.53605	1.21412	1	1.69599
ENSG00000108559:044	1.32193	1.64386	1.39232	1.32193	1.32193	2.32193
ENSG00000108592:001	-2.1822	-1.97575	-1.71272	-1.45372	-1.58496	-1.97728
ENSG00000108592:002	-1.96347	-1.96347	-1.58496	-2.12928	-1.66985	-1.66985
ENSG00000108592:057	0.349746	0.606086	0.522636	0.0486492	0.742683	0.809585
ENSG00000109686:012	-2.08746	-1.5025	-1.28011	-1.73697	-0.263034	-1.20645
ENSG00000110063:007	-1.28951	0.398549	0.125531	-0.547488	0.14439	0.706269
ENSG00000110074:037	1.80735	1.80735	2.16993	0.70044	0.584963	1.9542
ENSG00000110536+ENSG00000213619:017	2.08746	1.16993	2.45943	1.43296	-0.321928	0.485427
ENSG00000111077:012	2.6845	2.36257	1.8365	0.50696	0.881356	0.559427
ENSG00000111077:013	2.32193	2.08746	1.58496	0.643856	0.754888	0.392317
ENSG00000111077:015	1.72643	1.79607	1.25206	1.41063	1.2718	1.52509
ENSG00000111077:016	1.78427	1.67807	1.06274	1.09954	0.911463	1.01707
ENSG00000111077:026	2.80735	2.80735	2.45943	0.70044	2.20945	2.49185
ENSG00000111077:027	2.9542	2.85798	2.70044	1.32193	2.39232	2.58496
ENSG00000111077:072	-0.407071	-0.43272	0.0701611	0.522522	0.943098	1.16193
ENSG00000111145:018	-2.32193	-0.152003	-0.383329	-0.432959	0.245112	-0.36257
ENSG00000111877:014	-2.80735	-2.51785	-1.97728	-2.23266	-1.09516	-1.55459
ENSG00000112096:032	2.63227	2.53605	3.40599	0.214125	1.05658	1.11103
ENSG00000112096:040	-1.58496	-1.848	-1.36257	-0.662965	-0.662965	-0.662965
ENSG00000112159:034	0.334419	-0.523562	0.430634	-1.30485	0.0671142	-1.30485
ENSG00000112578:014	0.736966	1.44057	2.13124	1.64386	2.56478	2.9542
ENSG00000113108+ENSG00000213523:005	-2.24462	-1.52026	-2.37587	-1.83458	-1.12676	-1.61218
ENSG00000113108+ENSG00000213523:006	-2.20511	-1.28758	-2.20511	-1.64155	-1.11548	-1.64155
ENSG00000113161:001	1.25873	0.974005	0.947533	1.23266	1.43296	1.45943
ENSG00000113161:040	-1.90689	-1.73697	-1.58496	-0.556393	-0.251539	-0.184425
ENSG00000113555:001	0.661584	0.408465	0.263034	-0.725825	-0.519374	0.315202
ENSG00000114026:041	-1.1375	-0.275007	-0.492598	-0.312384	0.465223	0.639253
ENSG00000114745:025	-3.20163	-2.9386	-3.35364	-1.72247	-0.400538	-0.186413
ENSG00000114745:026	-3.07039	-3.22239	-3.39232	-2.28951	-1.06711	-0.601451
ENSG00000114745:027	-3.84549	-2.75803	-3.26053	-2.51785	-1.39232	-0.655352
ENSG00000114745:067	-0.180572	0.0709665	-0.387023	-0.593375	0.551015	0.128324
ENSG00000115241:003	3.02975	3.45943	3.08746	2.06413	2.93289	3.07973
ENSG00000115241:007	0	0.371969	1.27009	0.0931094	2.26303	1.58496
ENSG00000115414:033	0.291463	-0.135352	0.0836579	-0.620411	-0.496676	-0.986061
ENSG00000115414:068	0.667425	0.304855	-0.0874628	-0.0641303	-0.353637	-1.06413
ENSG00000115816:006	-1.70044	0.106915	0.547488	-1.7885	0.452512	0.395929
ENSG00000116478:008	-1.44057	-0.788496	-0.547488	0	1.46949	1.58496
ENSG00000116690:012	-2.99452	-1.6466	-1.56319	-1.70044	-2.13654	-2.09472
ENSG00000119397:001	0.932886	-0.289507	1.29546	0.584963	0.192645	0.36257
ENSG00000119681:005	2.68706	2.36737	3.15704	2.03747	2.8865	3.60694
ENSG00000119699:006	-2.63227	-1.78427	-1.70627	-0.552541	-0.137504	0.241008
ENSG00000119699:007	-2.07635	-1.35199	-1.69302	-1.34792	-0.415037	-0.807355
ENSG00000119705+ENSG00000197734:015	-2.56884	-1.34645	-1.61775	-1.31316	-0.77259	-0.865699
ENSG00000119705+ENSG00000197734:016	-2.8413	-1.61891	-1.61891	-1.45066	-0.713696	-1.03562
ENSG00000119705+ENSG00000197734:022	-2.8413	-1.56828	-1.38187	-2.05311	-1.6746	-1.24576
ENSG00000119705+ENSG00000197734:027	1.55459	1.14975	1.02237	0.874469	1.34104	1.22239
ENSG00000119718:003	1	1.53434	1.14202	0.0740006	0.517607	0.538669
ENSG00000119718:004	0.801454	1.33015	1.11864	0.14439	0.579892	0.687532
ENSG00000119718:005	0.936806	1.33015	1.1375	0.248821	0.800062	0.903492
ENSG00000119723:042	-1.75207	-0.415037	-1.83007	-0.182203	-0.359081	0.20482
ENSG00000119917:001	-1.63387	-0.847997	-0.40439	-0.152003	0.505891	0.641546
ENSG00000120437:001	1.46395	1.98751	0.923379	1.71621	1.63005	1.71621
ENSG00000120699:002	1.07039	1.1375	1.43296	0.584963	1.26303	1.37851
ENSG00000120699:003	1.67807	1.1375	2	0.152003	1.35364	1.22239
ENSG00000120699:004	1.67807	1.1375	2	0.152003	1.35364	1
ENSG00000120699:005	1.67807	1.37851	2.26303	0.289507	1.41504	1.078
ENSG00000120699:013	-3.70044	-1.30812	-2	-1.70044	-0.893085	-1.11548
ENSG00000120699:022	-3.22239	-2.93289	-1.86876	-1.41504	-1.0458	-1.41504
ENSG00000120868:032	-3.04439	-1.34395	-0.722466	0.0995357	1.19265	1.23704
ENSG00000121281:043	1.80735	1.32193	0.925999	0.137504	1.26303	1.72247
ENSG00000122735:032	1.77138	1.72698	2.09039	1.87801	1.72718	2.34514
ENSG00000122741:006	-2.79008	-1.73118	-1.16559	-1.1592	-0.5115	-1.25873
ENSG00000123154:020	-1.25376	-0.369234	-0.399607	-0.605721	0.34645	0.813231
ENSG00000123360:016	2.04439	3.16993	3.78136	0.371969	1.81943	3.16993
ENSG00000124006:047	2.16993	1.22239	1.5025	2	1.89308	2.14684
ENSG00000124587:005	0.729352	0.438573	0.597563	-0.140481	0.0725125	0.444481
ENSG00000125457:022	3.05889	3.11548	3.27302	1.24101	1.8625	2.96683
ENSG00000125457:023	3	2.9386	3	1.77761	1.94753	3.21501
ENSG00000125457:024	3	2.66297	2.9386	1.94753	1.94753	2.89308
ENSG00000125966:004	-1.45943	-1.61143	-1.2578	-1.32193	-0.562936	-1.02237
ENSG00000126088:034	1.55254	1.67807	2	0.86507	0.86507	1.6845
ENSG00000126088:035	1.89812	1.89812	2.12553	0.29956	0.791413	1.48938
ENSG00000126088:036	1.71272	1.61143	2.05889	0.449803	0.500429	1.54934
ENSG00000126215:007	-0.6751	-0.81201	-1.41009	-0.595245	-0.601451	-0.345689
ENSG00000126215:008	0.214125	0.713696	0.31034	-0.534336	0.162271	0.280108
ENSG00000126215:010	-3.04231	-2.48043	-2.00836	-1.37056	-0.885136	-1.79941
ENSG00000126215:012	-2.96347	-2.42742	-1.61298	-1.36798	-1.06963	-1.905
ENSG00000128617:001	-0.463837	-0.0788914	-0.450661	-0.579157	-0.179409	0.0570309
ENSG00000128881:001	0.639824	-0.568284	-0.216811	0.289507	0.415037	0.768674
ENSG00000128881:002	-1.48829	-0.704015	-1.75132	-0.525091	0.32681	-0.975752
ENSG00000128886+ENSG00000262560+ENSG00000184716:050	2.44626	2.26303	2.8679	1.34104	1.9386	2.56071
ENSG00000128886+ENSG00000262560+ENSG00000184716:051	2.45943	2.27798	2.848	1.4458	2.04891	2.57665
ENSG00000130429+ENSG00000241685:064	1	0.387023	0.469485	0.0641303	-0.552541	0.347923
ENSG00000131368:012	-2.38466	-2.55459	-2.13955	-2.94596	-1.47883	-2.38957
ENSG00000131470:016	-1.20309	-0.121562	0.393011	-0.157541	0.860837	1.65509
ENSG00000132000:016	-1.16993	-0.469485	-0.710493	1.32193	2	0.807355
ENSG00000132522+ENSG00000261915+ENSG00000215041:015	2.44478	3.33787	3.33787	1.94753	2.56768	3.13516
ENSG00000132561:035	-3.16993	-2.16993	-2.49185	-0.459432	-0.704544	-2.1375
ENSG00000132561:054	-0.333126	0.48755	1	0.0713846	0.666263	1.75566
ENSG00000133392:028	0.815575	0.111031	0.111031	0.247928	-0.726982	-0.22741
ENSG00000134330:022	-1.9542	-1.36923	-1.14684	-1.9386	-0.131245	-0.436099
ENSG00000134369+ENSG00000269690:009	1.0614	0.902703	0.724366	0.584963	0.0588937	1
ENSG00000134369+ENSG00000269690:053	-1.8625	-1.23447	-2.73697	-0.131245	0.0614005	-0.353637
ENSG00000134744:002	1.27684	1.85415	1.42472	1.54336	1.89867	1.92541
ENSG00000134779:020	-1.95936	-1.42884	-1.42884	1.28951	1.22239	1.22239
ENSG00000135094:009	2.5025	1.90689	2.36923	1.40599	1.7866	2.03562
ENSG00000135253+ENSG00000242902:006	1.20082	1.0461	1.11692	0.514573	0.936806	0.863183
ENSG00000136044:007	-0.0395284	-0.887525	-1.03953	-1.09311	-0.830075	-0.830075
ENSG00000136159:003	-1.65208	-1.65208	-2.45943	-0.862496	-0.862496	0
ENSG00000136874:019	-2.87447	-1	-1.95693	-0.0687128	-0.104337	-0.216811
ENSG00000136874:020	-3.08746	-1.08746	-2.18057	0	0.10188	-0.270089
ENSG00000137200:028	-2.16993	-1.36257	-0.584963	0.95109	1.848	0.180572
ENSG00000137936:015	1.80735	0.415037	1.11548	-0.652077	0.628031	0.862496
ENSG00000138074:055	2.08092	1.54749	2	0.954196	0.754888	1.49185
ENSG00000138074:057	-0.36257	-0.304855	-0.333424	-0.17897	0.39689	0.887525
ENSG00000138081:001	1	2.61143	0.830075	1.05889	0.874469	1.58496
ENSG00000138081:002	0.16601	1.30778	0.462627	0.590609	1.1452	1.26303
ENSG00000138081:003	0.030861	0.251617	0.0554583	0.42613	0.266258	0.326182
ENSG00000138092:026	1.52356	0.459432	0.807355	-1.32193	-0.447459	-0.321928
ENSG00000138193:035	-0.152003	-0.906891	-1.20645	-1.61471	-1.22239	-1.29278
ENSG00000138286:019	-1.48187	0.119582	0.183712	-0.807355	0.0170735	0.465664
ENSG00000139131:009	1	1.37197	0.866733	-0.643856	0.713696	1.21412
ENSG00000139531:026	0.900464	-1.09954	-0.206451	-0.584963	0.465664	-0.392317
ENSG00000139613:006	1.76818	2.02237	2.5157	1.33985	2.56986	3.47573
ENSG00000140403:019	1.0614	-0.823122	0.283793	-0.334419	0.427421	0.756729
ENSG00000140829:014	-1.9419	0.302029	-0.832273	0.0565835	-0.0892673	0.214125
ENSG00000141086+ENSG00000205220+ENSG00000261884:054	1.23133	0.868755	-0.0641303	0.180572	-0.243926	-0.321928
ENSG00000141378:007	-2.4245	-2.67243	-1.71823	-1.06529	-0.205469	-0.711655
ENSG00000141458:003	0.316027	0.153474	0.483322	-0.0951572	-0.232661	0.244153
ENSG00000141458:004	0.330645	0.203533	0.886343	-0.0294438	-0.0901978	0.447459
ENSG00000141458:010	-2.1822	-1.97575	-0.490326	-1.64046	-0.442518	-0.0840643
ENSG00000141458:011	-2.10692	-3	-0.559427	-2	-1.05247	-0.347923
ENSG00000141499:026	2.51457	2.38904	1.94753	1.83007	1.32193	2.53051
ENSG00000141524+ENSG00000204282:015	-1.06912	-0.535209	-0.516986	-0.749304	0.130787	-0.109347
ENSG00000141524+ENSG00000204282:016	-1.04564	-0.453826	-0.420038	-0.539055	0.37106	0.109056
ENSG00000141524+ENSG00000204282:017	-1.0289	-0.515157	-0.47484	-0.788945	0.083971	-0.153651
ENSG00000141524+ENSG00000204282:044	1.18688	1.23983	1.32805	0.770132	0.877516	1.1786
ENSG00000141580:005	1.06413	0.347923	0	-1.39232	-0.889817	-0.119299
ENSG00000141736:073	3	4.1964	3.36923	2.47805	2.65208	3.02554
ENSG00000143373:017	-1.89812	-1.89812	-1.5502	-1.20645	-0.736966	-1.20645
ENSG00000143418:014	-2.41504	-1.29956	-0.912537	-1.078	-0.160465	0.0740006
ENSG00000143418:016	-2.27302	-1.53605	-1.27302	-0.584963	-0.710493	0.0780025
ENSG00000143418:033	-1.87447	-1.55254	-0.758992	-0.0931094	1.72792	1.83289
ENSG00000143418:034	-2	-2.22239	-0.559427	0.347923	1.44746	1.44746
ENSG00000143578:036	0.765535	1.54597	1.41143	1.44057	2.30535	2.37056
ENSG00000143882:014	-2.09954	0	-0.321928	-1.58496	-0.392317	0.192645
ENSG00000144028:005	2.64386	3.62205	4.44294	1.87801	3.34514	4.22934
ENSG00000144381:005	-3.07039	-1.30485	-2.07039	-0.275634	-0.131245	0.605721
ENSG00000145191:017	0.537657	0.403356	0.0901978	-0.395929	-0.888969	-0.785875
ENSG00000146063:019	0.662965	1.38466	1.8413	-0.575502	0.658963	1.47999
ENSG00000146247:040	0.788496	-0.137504	-0.137504	-0.36257	0.830075	0.415037
ENSG00000146282:003	-3.06774	-1.41063	-1.34192	0	0.123382	-0.0794345
ENSG00000146556:006	1.82103	1.90046	2.02385	-0.893085	1.48938	1.94342
ENSG00000146904:011	-1.87447	-0.552541	0.364997	-1.47393	0.0191088	0.385891
ENSG00000147687:010	-1.83007	-0.415037	0.61471	-0.285402	0.358454	0.469485
ENSG00000148459:017	-3.72792	-2.14296	-0.683526	-1.79355	-1.30812	-0.415037
ENSG00000149182+ENSG00000270060:055	1.76553	1.26303	0.678072	0.584963	0.584963	1.08746
ENSG00000149476:031	1.35364	0.289507	1.28951	2.76553	1.58496	2.1375
ENSG00000149527:021	2.32193	2.20163	2.58496	1	0.206451	1.58496
ENSG00000149929:008	-1.67807	-1.77761	-0.584963	-2.152	-1.51457	0.0356239
ENSG00000151164:001	0.686408	0.753117	0.383647	1.01963	1.11396	1.29399
ENSG00000151164:025	-1.34104	-1.16046	-2.078	-1.49476	-1.9542	-1.63227
ENSG00000151164:026	-1.50901	-1.30256	-1.30256	-1.49476	-2.36923	-1.78427
ENSG00000151503:064	0.567387	0.547488	0.477257	0.0861314	0.531184	0.745641
ENSG00000151748:001	-0.272562	0.207181	0.210342	-0.120294	0.35083	0.142125
ENSG00000151748:005	-2.51457	-2.32193	-0.798366	-1	-1.11548	-1.53051
ENSG00000152556:060	-2.23266	-0.747234	-0.128324	-0.436099	0.520832	0.83399
ENSG00000152556:061	-2.03242	-0.2824	0	-0.857981	0.0489096	1
ENSG00000154122:005	-0.649503	-0.736966	-0.798366	-1.78136	-1.92338	-0.94847
ENSG00000154122:008	-2.86507	-1.99435	-2.29391	-0.828047	-0.373043	-0.844349
ENSG00000154122:009	-2.92232	-2.04363	-2.29155	-1.1788	-0.490747	-0.973689
ENSG00000154305:036	-2.26303	-2.58496	-1.41504	-0.652077	-1.1375	-1
ENSG00000154723:003	-2.53605	-1.53605	-1.27302	0	0.559427	-0.440573
ENSG00000154723:016	0.621488	0.943416	0.621488	-0.956931	-0.186413	-0.400538
ENSG00000154767:033	2.41504	2.66297	2.8413	0.798366	0.430634	1.35908
ENSG00000155666:035	1.67807	0.847997	0.263034	0	0.530515	0.736966
ENSG00000155906:002	-2.61667	-1.71621	-1.52356	-0.966833	-0.296982	-1.10434
ENSG00000156256:029	-1.87447	-1.87447	0.277534	-1.58496	-1.40439	0.208587
ENSG00000156990:027	-1.71621	-0.436099	-0.879706	-0.710493	0.353637	-0.36257
ENSG00000156990:028	-1.77761	-0.455679	-0.678072	-0.652077	0.347923	-0.571906
ENSG00000156990:029	-1.89308	-0.415037	-0.656046	-0.688056	0.311944	-0.500429
ENSG00000158793:018	-1.88753	-0.351472	0.721284	-0.332575	0.584963	0.866733
ENSG00000158828:001	3.14048	2.91561	2.91561	1.08406	1.50589	1.37851
ENSG00000158828:005	1.48543	1.55254	0.900464	0.169925	-0.29956	-0.540568
ENSG00000158828:007	-1.33184	-0.123735	-0.635236	-0.76184	0.736966	0.981384
ENSG00000158828:008	-1.28798	-0.339206	-0.691878	-0.693897	0.91908	1.026
ENSG00000159086:008	1.76553	1.58496	1.926	-0.308122	-0.176878	0.106915
ENSG00000160299:002	0.729039	0.454032	0.150025	1.08406	1.33342	1.20163
ENSG00000160299:057	-1.68806	-0.214125	-1.46566	-0.316027	0.336049	-0.0480943
ENSG00000160602:013	1.51937	0.415037	1.34104	-0.341037	1.14439	0.658963
ENSG00000160602:026	-1.18442	-0.16273	-1.47393	-0.576789	0.0797272	-0.230613
ENSG00000160710:025	-1.47644	0.149747	-1.19265	0.253757	0.869416	0.91427
ENSG00000160818:021	-1.28293	-0.307182	-0.282934	-0.076962	0.0730635	0.527629
ENSG00000160870:008	-2.46366	-1.41785	-0.942119	-1.57032	-1.32931	-1.57032
ENSG00000161958+ENSG00000262880+ENSG00000170175+ENSG00000181323+ENSG00000272884:050	-1.28951	-0.211504	-0.371969	-0.29956	0.273018	0.624491
ENSG00000161958+ENSG00000262880+ENSG00000170175+ENSG00000181323+ENSG00000272884:059	-0.553744	0	-0.152003	0.108706	0.485427	0.363963
ENSG00000162004:027	2.67243	2.12928	2.75489	1.58496	2.20645	2.40808
ENSG00000162032+ENSG00000099769:041	-1.23447	0.0703893	-0.736966	-1.1375	0.125531	-0.520832
ENSG00000162931:008	-2	0	-1.29956	-0.415037	-0.0365259	-1.73697
ENSG00000163453:003	-3.18587	-2.33787	-1.98423	-2.98351	-1.39855	-1.01668
ENSG00000163521:006	1.67991	2.59961	3.31603	1.51	2.70465	3.25846
ENSG00000163608:012	-2.47999	-1.14296	-0.0985638	-2.07039	-0.374396	0.561879
ENSG00000163703:013	2.02748	2	3.21842	1.5502	2.93411	2.56768
ENSG00000163864+ENSG00000214280:009	-2.09516	-1.85415	-1.46713	-0.807355	-0.900464	-0.485427
ENSG00000163898:003	-1.33442	-0.903785	-1.95109	-1.09192	-0.36257	-0.913585
ENSG00000163918:011	1.05063	2.21501	2.974	1.43134	1.94429	2.6386
ENSG00000164347:039	1.75002	1.71049	0.710493	1.08406	0.641546	0.31034
ENSG00000164542:032	2.12553	1.62803	1.39855	2.53605	3	3.07039
ENSG00000164620:014	2.22239	2.28951	2.28951	1.09311	1.58496	2.53605
ENSG00000164620:015	-0.0995357	1.30256	0.900464	1.35364	1.152	2.22239
ENSG00000164975:017	-1.926	-0.440573	0.395929	-1.66297	-1.24793	0.211504
ENSG00000165275:013	0.777608	1	1.33949	-0.13493	0.584963	0.731804
ENSG00000166333:015	-1.10962	-0.802963	-0.313158	-0.434937	0.0389941	0.395138
ENSG00000166477:014	-1.32193	-1.09954	-0.584963	-0.710493	-0.469485	-0.847997
ENSG00000166535:038	1.20163	0.378512	0.925999	-1.64386	-0.643856	-0.836501
ENSG00000166888:010	3.12928	2.85798	3.49185	1.58496	1.45943	2.24793
ENSG00000166986:059	-2.73697	0.0703893	-0.234465	0.765535	1.37851	1.926
ENSG00000168010:037	-1.72792	-1.64046	-1.92057	-0.807355	-1.58496	-1.80735
ENSG00000168010:054	-2.01057	-2.39759	-1.8501	-1.93289	-1.65535	-2.02308
ENSG00000168060:045	0.632268	2.10434	2.48543	2.14136	2.37197	3.12199
ENSG00000168060:046	0.925999	2.23266	2.62059	1.9419	2.43857	3.37412
ENSG00000168060:047	0.819428	1.79518	2.57075	1.55254	2.1375	3.55254
ENSG00000168517:001	1.94753	0.893085	1.44057	-0.131245	0.605721	0.685891
ENSG00000168818:009	-2.56071	-3.07529	-1.88264	-2.47393	-1.55639	-1.25154
ENSG00000168872+ENSG00000260537+ENSG00000157349:035	-2.08746	-0.917538	-1.6545	-0.39689	-0.326501	-0.470891
ENSG00000169031:014	-2.68806	-1.33442	-1.85798	0.321928	-0.152003	1.72247
ENSG00000169228+ENSG00000213347:007	-1.51937	-2.8413	-1.10434	-0.752072	-0.415037	-0.678072
ENSG00000169228+ENSG00000213347:009	-1.59864	-2.40599	-1.94656	-0.180572	-0.828729	-0.96408
ENSG00000169228+ENSG00000213347:010	-1.63077	-2.12553	-2.41504	-0.61193	-1.88042	-1.43296
ENSG00000169228+ENSG00000213347:011	-1.45457	-1.96153	-1.96153	-0.786596	-2.20163	-1.46467
ENSG00000169228+ENSG00000213347:032	1.25796	1.65287	1.54779	1.35202	2.11834	2.11117
ENSG00000169228+ENSG00000213347:036	2.80735	2.49476	3	0.710493	1.76296	1.58496
ENSG00000169228+ENSG00000213347:037	2.26053	2.1565	2.20945	1.24236	1.69773	1.99118
ENSG00000169241:004	1.80735	1.9386	1.75489	0.871267	0.771731	1.35669
ENSG00000169402:047	-0.420108	-0.177538	-0.303069	0.961526	0.89503	1.17834
ENSG00000169554+ENSG00000176824:058	-1.58496	0.909802	0.203533	0.461904	0.294447	0.338169
ENSG00000170092:011	1.12029	1.0614	0.476438	-1.05344	-0.672835	-1.16665
ENSG00000170515+ENSG00000257411+ENSG00000065361:111	0.906891	1.85798	2.16993	-0.180572	1.16046	0.819428
ENSG00000170515+ENSG00000257411+ENSG00000065361:113	0.70044	0.906891	1.85798	-0.387023	0.371969	0.436099
ENSG00000170873:016	0.719892	0.612977	1.27009	-1.96683	-0.725825	0.355095
ENSG00000171163:013	-0.893085	-0.495325	-0.4441	-0.252766	0.660251	0.069162
ENSG00000171453:001	1.41504	0.874469	0.874469	0.169925	0.906891	0.169925
ENSG00000171723:041	-2.32193	-1.18442	-0.643856	-0.884523	-1.77761	-1.41504
ENSG00000172409+ENSG00000254602:003	-0.160465	0.721699	0.642843	1	0.826668	1.14244
ENSG00000172575:004	-1.81714	-0.887525	-1.45457	-0.292782	0.0291463	-0.444785
ENSG00000172638:038	2.22707	2.34792	2.79796	0.661584	1.14938	1.54956
ENSG00000172638:039	2.36678	2.33703	2.82889	0.621488	1.13245	1.44931
ENSG00000172638:040	2.38466	2.32193	2.85244	0.565597	1.02857	1.36737
ENSG00000172638:048	2.078	2.1062	2.05889	0.953457	1.26112	2.43635
ENSG00000172803:037	1.96683	2.34147	2.31206	1.89993	2.08308	2.82425
ENSG00000172922:015	-1.64386	-0.736966	0.31034	0.241008	1.18442	1.96683
ENSG00000173264:001	-0.784271	-0.784271	-0.632268	-0.222392	-0.444785	0.493815
ENSG00000173599:026	2.04947	2.22479	2.32193	2.31451	2.6746	3.19841
ENSG00000173715+ENSG00000173653:048	1.53605	1.76553	0.847997	0	0.0641303	0.710493
ENSG00000174996:025	-0.847997	0.63743	-0.847997	-0.807355	-1	0
ENSG00000175170:002	-2.19265	-0.476438	-1.29956	0	0	0.584963
ENSG00000175183:007	-3.06413	-0.665581	-0.851137	0.109624	0.839535	0.14439
ENSG00000175305:008	-2.22542	-1.1836	-1.29052	-1.22948	-0.517607	-0.59561
ENSG00000175414:009	1.87447	1.56478	1.60486	1.15754	1.07566	1.4039
ENSG00000175414:010	-1.03953	-0.209453	0.453512	-0.106915	0.678072	1.23704
ENSG00000175471:011	0.280108	-0.63743	-0.807355	-0.765535	-1.76553	-1.5025
ENSG00000175899:017	0.656046	0.295456	0.0216951	-1.27633	-0.244622	-0.375867
ENSG00000176208:017	-2.80735	-0.932886	-0.584963	-1.05889	-0.473931	-0.321928
ENSG00000176208:018	-3	-0.884523	-0.584963	-1.11548	-0.612977	-0.308122
ENSG00000176783:002	1	0.584963	-0.152003	1	1.58496	2
ENSG00000176834:001	-2.05063	-1.15754	-1.27302	-1.67807	-0.356144	-0.752072
ENSG00000177646:048	-2.152	-1.152	-1.23447	-1.28011	-0.280108	-0.180572
ENSG00000178074+ENSG00000162972:003	-2.32193	-2.43741	-1.02237	-1.70044	-1.30812	-0.415037
ENSG00000178074+ENSG00000162972:004	1.86673	1.79518	1.40439	2.30117	2.38247	2.77761
ENSG00000178149:013	-0.36257	0.561879	0.988504	0.398549	1.8893	1.99178
ENSG00000178802:033	-2.39232	-1.58496	-0.691878	-0.234465	-0.415037	0.925999
ENSG00000178852+ENSG00000259753+ENSG00000259207:059	1.22239	0.222392	0.415037	-0.662965	-0.160465	-0.925999
ENSG00000179335:076	-0.266487	-0.203359	-0.490417	-0.318503	-0.0969251	-0.065482
ENSG00000179583:025	-2.35755	-1.60266	-2.65711	-1.52725	-2.02975	-1.61471
ENSG00000179889:024	-1.59904	-0.77961	-0.686501	-0.217591	0.505891	-0.395929
ENSG00000180096+ENSG00000270466:035	0.923649	0.628906	0.859519	0.887973	0.949374	0.887973
ENSG00000180336:032	0.865	0.896111	0.76953	0.623251	0.918368	1.11683
ENSG00000180376:060	-2.44057	-2.24793	-1.24793	-1.66297	-0.925999	-0.925999
ENSG00000180822:019	-1.61298	-1.89308	-1.45251	-1.63743	-0.485427	-1.63743
ENSG00000181350:007	-1.074	-0.621488	0.153805	-0.640458	0.249359	0.795642
ENSG00000182054:004	-4.01123	-3.01123	-2.8413	-2.29418	-2.22707	-1.93161
ENSG00000182264:018	-1.52607	-0.555215	-0.710493	-0.843274	0.156726	0.976153
ENSG00000182934:025	0.887525	-0.321928	1.03562	1.078	0.736966	0.688056
ENSG00000184154:040	1.96683	2.29546	2.58496	2.05445	2.13245	2.52838
ENSG00000184708:029	-1.80735	-0.63743	-1.17509	0.308122	0.893085	-0.584963
ENSG00000185105+ENSG00000183010:018	2.48543	1.67807	1.926	0.660514	0.403356	0.773724
ENSG00000185291:005	-0.939879	0.100763	0.0863791	0.0687734	0.821079	0.428023
ENSG00000186628:012	-2.47131	-1.2303	-1.53842	-0.530515	0.174029	-0.963474
ENSG00000186645:012	-3.14684	-0.281771	-0.706269	-1.43005	-0.753488	-1.06413
ENSG00000187147:025	2.58496	1.80735	2.39232	0.540568	1.7885	1.18442
ENSG00000187848:018	1.04182	1.9349	1.46713	0.308122	0.36257	0.36257
ENSG00000188186:015	-1.23563	0.285909	0.076962	0.467126	1.654	1.94596
ENSG00000188467:007	-2.18763	-1.27009	-0.965235	-1.10188	-0.758992	-1.45943
ENSG00000188895:006	1.848	1.37851	1.1375	0	0.862496	0.788496
ENSG00000188938:020	-0.142019	-0.0196288	-0.311608	0.173993	0.145452	0.310083
ENSG00000196118:020	-1.34104	0.306661	0	-0.602665	-0.0721498	1.22741
ENSG00000196296:002	2.44294	1.61471	1.61471	1.49476	1.91561	2.26849
ENSG00000196296:004	1.30581	0.712718	0.896164	1.62015	1.76867	2.36405
ENSG00000196296:005	1.8365	1.52893	1.11864	2.02857	1.60407	1.94111
ENSG00000196296:006	1.7866	1.49825	0.981853	1.67557	1.51658	1.79586
ENSG00000196296:025	-0.758027	-0.470451	-0.436099	-0.308122	-0.308122	-0.12755
ENSG00000196792:004	-2.32193	-0.943416	-0.251539	0.0588937	0.115477	0.321928
ENSG00000196792:027	2.074	1.03747	1.10962	0.961526	1.074	1.61005
ENSG00000196961:015	-1.18442	-1.32193	-1.05889	-0.263034	-1.26303	0.115477
ENSG00000197798:015	-1.29546	0.152003	-0.111031	-1.34792	0.747234	1
ENSG00000198077:012	0.366782	-0.547488	0	-1.58496	-0.106915	-1.39232
ENSG00000198089+ENSG00000185721:100	-1.28011	-0.443607	0.40439	-0.199309	-0.0473057	-0.253757
ENSG00000198742:010	0.623437	-0.0801703	0.434403	-0.667425	-0.169925	-0.36257
ENSG00000198863:001	2.32193	2.5025	1.9386	0.819428	0.0824622	0.4975
ENSG00000198863:002	2.04439	2.20945	2.08746	0.807355	0.378512	0.807355
ENSG00000198863:008	-0.584963	0.0365259	-0.331206	0.415037	0.688056	-0.469485
ENSG00000202385+ENSG00000117226:006	-2.53916	-0.895303	-1.32971	-1.01937	-0.421464	-0.500898
ENSG00000204380:003	-2.70044	-3.11548	-1.58496	-0.812373	-1.41504	-1.77761
ENSG00000204634:001	0.457473	0.599247	0.282639	-0.103093	0.601451	0.568284
ENSG00000204653:016	0.182864	0.345135	0.960472	0.228269	0.847997	1.39428
ENSG00000205755:010	-0.643856	0.163499	0.604071	1.23133	1.19068	1.60572
ENSG00000206680+ENSG00000122406:014	-1.65711	-1.10962	-1.45066	-1.28011	-0.695145	-1.38702
ENSG00000207112+ENSG00000210825+ENSG00000239195+ENSG00000207145+ENSG00000166012+ENSG00000207304+ENSG00000206834+ENSG00000221170+ENSG00000206799:083	0.591915	-0.30117	0.100929	-0.0687128	1.0973	1.36815
ENSG00000207707+ENSG00000099797:058	-0.0759489	0.572579	0.864345	1.56071	1.40599	2.51096
ENSG00000213341+ENSG00000107566:021	0.570089	1.72247	1.27225	1.69834	2.1669	1.82667
ENSG00000213918:044	0.192645	0.0995357	0.455679	0.115477	0.302563	0.282934
ENSG00000214013+ENSG00000258461+ENSG00000092529+ENSG00000260571:002	0.382301	0.568427	0.27684	0.602211	1.12971	0.887927
ENSG00000214013+ENSG00000258461+ENSG00000092529+ENSG00000260571:003	0.489204	0.594636	0.365215	0.529161	0.956842	0.868057
ENSG00000214013+ENSG00000258461+ENSG00000092529+ENSG00000260571:083	-1.77259	-1.77259	-1.89812	-1.76081	-0.930737	-0.345775
ENSG00000214013+ENSG00000258461+ENSG00000092529+ENSG00000260571:102	-2.14684	-1.07973	-2.14684	-0.2824	-1.32193	-0.968291
ENSG00000214013+ENSG00000258461+ENSG00000092529+ENSG00000260571:106	-1.89616	-1.86969	-1.14326	-2.09351	-1.3159	-2.14598
ENSG00000214013+ENSG00000258461+ENSG00000092529+ENSG00000260571:107	-3.16046	-1.46657	-1.03847	-2.06274	-1.44606	-3.09516
ENSG00000214013+ENSG00000258461+ENSG00000092529+ENSG00000260571:108	-2.17632	-1.49825	-2.36075	-1.39428	-2.20163	-0.968973
ENSG00000214013+ENSG00000258461+ENSG00000092529+ENSG00000260571:109	-2.40718	-1.31603	-2.2303	-1.30812	-2.24101	-1.30812
ENSG00000214063:020	-1.0614	0.437405	-0.415037	0.662965	1.05889	0.70044
ENSG00000223642:009	-1.82597	-1.47805	-1.37851	-1.40808	-0.938599	-1.64909
ENSG00000225921:007	-3.16993	-1.848	-2.16993	-1.88753	-1.03953	-1.20945
ENSG00000225921:011	-2.09516	-0.467126	-1.74723	-1.6939	-2.78136	-3.45943
ENSG00000226763+ENSG00000124444:014	-2.32193	-1.56294	-1.32193	-0.807355	-0.438121	0
ENSG00000226763+ENSG00000124444:022	0.776759	1.50845	1.11976	1.10885	1.71804	1.92952
ENSG00000230333:019	-2.07039	-1.45372	-1.88982	-0.974005	-0.923379	-1.1964
ENSG00000231104:008	0.678072	1.82491	1.58496	1.57424	2.46815	1.93441
ENSG00000233527:004	-1.34395	-0.635003	-0.704544	-0.730393	-0.545968	-0.867896
ENSG00000235066:008	0.788496	1.60666	1.30875	0.615336	1.82045	1.50069
ENSG00000236200:005	-1.56986	-1.16046	-1.52546	-0.432441	-1.28605	-0.643208
ENSG00000236986:014	-2.20945	-0.624491	-0.685891	-2.15528	-0.859822	-0.660514
ENSG00000240553+ENSG00000169641:008	-2.60666	-1.48113	-1.0217	0	0.555698	0.733485
ENSG00000240571:005	2.58496	2.41954	2.32193	2.37126	2.73383	2.85148
ENSG00000241468+ENSG00000248919+ENSG00000106246:022	1.04975	1.10962	1.30666	1.15347	1.52484	1.71621
ENSG00000241837+ENSG00000249209+ENSG00000159147:013	-2.8413	-1.10434	-1.17834	-0.932886	-2.07039	-1.14439
ENSG00000241837+ENSG00000249209+ENSG00000159147:014	-2.90689	-1.09954	-1.16993	-0.70044	-1.96347	-1.03747
ENSG00000241837+ENSG00000249209+ENSG00000159147:016	-2.58496	-1.41504	-0.726982	-0.115477	0.0544478	-0.0565835
ENSG00000241837+ENSG00000249209+ENSG00000159147:017	-2.42626	-1.17834	-0.671377	0.685891	0.231326	-0.131245
ENSG00000241973:005	2.51457	2.61891	2.80735	2.4021	2.80735	3.822
ENSG00000242114+ENSG00000249590+ENSG00000100003:020	0.544996	-0.230298	-0.202817	-0.730393	0.23644	-0.14543
ENSG00000243056+ENSG00000254996+ENSG00000131503:054	-1.56188	-0.954196	-0.706269	-0.415037	1.49185	-1
ENSG00000243056+ENSG00000254996+ENSG00000131503:055	-1.61298	-0.746243	-0.842459	-1.11548	1.72583	-0.70044
ENSG00000243558+ENSG00000162585+ENSG00000203301:010	2.24793	1.80735	2.39232	2.11548	1.41504	2.05889
ENSG00000243558+ENSG00000162585+ENSG00000203301:011	2.64386	1.9542	2.55459	1.91754	1.22239	1.68806
ENSG00000244480+ENSG00000006625+ENSG00000196295:023	-2.52356	-1.20163	-0.823122	-0.0740006	0.137504	0.263034
ENSG00000244513:015	-1.5025	-1.04307	-0.802061	-1.3356	-0.370368	0.249359
ENSG00000249274+ENSG00000064225:045	-2.87447	0.295456	-0.211504	2.09311	2.22239	1.848
ENSG00000250910:050	-2.58496	-0.469485	-0.777608	-2.8413	-0.725825	-0.841302
ENSG00000254413+ENSG00000205560+ENSG00000100288:084	1.71049	2.09516	1.82597	1.95109	2.1592	1.73697
ENSG00000254413+ENSG00000205560+ENSG00000100288:085	1.71049	2.09516	1.8625	1.80735	2.06609	1.64386
ENSG00000254779+ENSG00000176700:010	2.32193	2.07039	2.43296	0.765535	0.137504	1.76553
ENSG00000255432+ENSG00000162194+ENSG00000185085:022	-0.713696	-0.657112	-1.03562	-0.0506261	0.229482	0.186413
ENSG00000255432+ENSG00000162194+ENSG00000185085:023	-0.949374	-0.485427	-0.415037	-0.0627358	-0.306661	0.173332
ENSG00000255432+ENSG00000162194+ENSG00000185085:024	-0.884523	-0.103836	-0.555215	-0.0824622	-0.0201779	0.305808
ENSG00000255432+ENSG00000162194+ENSG00000185085:032	-1.5025	0.912537	-0.628031	-0.29956	0.169925	0.643856
ENSG00000257017+ENSG00000261701:040	-0.523972	-0.257798	0.887525	-0.222392	1.12244	1.74108
ENSG00000257303:001	0.96408	0.797183	1.09163	0.771181	0.629162	1.08406
ENSG00000257337:004	-1.79055	-1.67807	-1.54057	-1.03562	-1.03562	-0.291463
ENSG00000257545:003	-3.34577	-1.40718	-1.84327	-0.899071	-1.8606	-1.64909
ENSG00000257545:006	2.05063	1.51457	1.51457	0.736966	0.0780025	0.784271
ENSG00000258656+ENSG00000126814:006	-3.36257	-2.36257	-2.46949	-0.777608	-0.678072	-0.884523
ENSG00000258656+ENSG00000126814:007	-2.75489	-2.01792	-2.25239	-1.09516	-0.747234	-0.910733
ENSG00000258656+ENSG00000126814:008	-2.74543	-2.078	-1.87869	-1.23349	-0.512206	-0.715023
ENSG00000258891+ENSG00000156050:009	-2.07039	-0.584963	-1.22239	-1.45943	-0.758992	-1.45943
ENSG00000259080+ENSG00000198522+ENSG00000243943:033	1.26303	0.95109	0.415037	0.893085	0.131245	1.22239
ENSG00000259238:001	1.46566	1.71621	1.26589	1.22987	1.57619	1.79607
ENSG00000259589:001	-1.96467	-0.896495	-1.01197	-0.296982	0.128324	0.0331669
ENSG00000259900+ENSG00000260371+ENSG00000213380+ENSG00000157315+ENSG00000272617+ENSG00000258429+ENSG00000132604:010	2.54432	2.36923	2.11548	-0.280108	1.55639	1.19794
ENSG00000259900+ENSG00000260371+ENSG00000213380+ENSG00000157315+ENSG00000272617+ENSG00000258429+ENSG00000132604:011	1.93289	1.8625	1.54057	-0.0962153	1.15433	1.19555
ENSG00000260914+ENSG00000168807+ENSG00000132612:033	-1.94753	-0.231326	-0.50696	-1.9542	-0.706269	-0.146841
ENSG00000261649:007	0.618129	0.504473	-0.472068	0.268489	-0.0671142	1.05627
ENSG00000263506+ENSG00000182179:023	-0.517399	0.302029	0.113956	0.862496	1.6386	1.61738
ENSG00000263506+ENSG00000182179:042	2.152	1.78427	2.38466	0.0703893	1.26303	1.74416
ENSG00000265168:001	2.23704	2.47805	2.09954	1.06413	0.125531	1.06413
ENSG00000265500+ENSG00000238917+ENSG00000161956+ENSG00000161960+ENSG00000129226+ENSG00000209582+ENSG00000264772:101	-2.48543	-1	-0.63743	0.777608	0.36257	0.36257
ENSG00000265500+ENSG00000238917+ENSG00000161956+ENSG00000161960+ENSG00000129226+ENSG00000209582+ENSG00000264772:102	-2.48543	-1	-0.63743	0.777608	0.36257	0.36257
ENSG00000265500+ENSG00000238917+ENSG00000161956+ENSG00000161960+ENSG00000129226+ENSG00000209582+ENSG00000264772:105	-1.88982	-1.72935	-0.97728	-1.61667	-0.938599	-1.20163
ENSG00000265500+ENSG00000238917+ENSG00000161956+ENSG00000161960+ENSG00000129226+ENSG00000209582+ENSG00000264772:144	0.664397	0.500898	-0.173332	1.02554	0.716207	0.584963
ENSG00000265500+ENSG00000238917+ENSG00000161956+ENSG00000161960+ENSG00000129226+ENSG00000209582+ENSG00000264772:145	0.719099	1.08616	0.784987	0.569856	0.228819	0.375039
ENSG00000266714:129	-2.05889	-1.47393	-0.736966	0.321928	0.874469	1.11548
ENSG00000266907:002	0.415037	-0.304855	-1.07039	-1.55254	-1.45943	-1
ENSG00000267072+ENSG00000103184+ENSG00000033011:020	1.63743	0.63743	1.41504	0.884523	0.691878	1.42884
ENSG00000267581+ENSG00000081665+ENSG00000266904:030	0.231326	0.334419	0.430634	-1.66985	-1.12928	-0.428843
ENSG00000268006:006	1.09622	0.842459	0.351472	0.133267	0.569366	0.903785

## Sheet: green cluster
	CPT-untr (HD)	R15-untr (HD)	R30-untr (HD)	CPT-untr (AT)	R15-untr (AT)	R30-untr (AT)
ENSG00000115241:007	1	0.371969	1.27009	0.0931094	2.26303	1.58496
ENSG00000082898:005	0.0374747	0.452512	1	0.376148	1.14585	0.921145
ENSG00000204653:016	0.182864	0.345135	0.960472	0.228269	0.847997	1.39428
ENSG00000256269:035	0.431157	0.44313	1.31217	-0.140178	1.05889	1.54432
