# Supplementary material for: DNA damage and transcriptional regulation in iPSC-derived neurons from Ataxia Telangiectasia patients
Source: Sci Rep. 2019 Jan 24;9:651. doi: 10.1038/s41598-018-36912-0 (PMC6346060; doi:10.1038/s41598-018-36912-0)
Supplement: Supplementary file 5 — Dataset 4 [file 41598_2018_36912_MOESM5_ESM.xlsx]

## Sheet: Foglio1
A-T 1 (a)	ATM-KO 1 (b)		WT 1 (C)		A-T 1 (a) +WT 1 (C) + ATM-KO1 (b)		A-T 1(a) + ATM-KO 1(b)		A-T 1(a) + WT 1 (C)		ATM-KO 1 (b) + WT 1 (C)
HPX	SNORD3C		CSMD1		NR4A3		DUSP1		EGR1		TXNIP
SLC2A3	NR4A2		RPS17P2		HIST1H1E				LFNG
GPN2	PHF13		LENG8		FOS				CLK1
OPHN1	MAGI2-AS3		LRRC66		NR4A1				RP11-160E2.6
ADAP1	RP11-295P9.3		PPP1R15A		NPAS4
CYR61	SNORD17		COL1A2
	JUND
	TOB2
	CH17-385C13.2

## Sheet: Foglio2
WT 1		gene		FoldChange
		NPAS4		7.1757
		FOS		3.95443
		NR4A1		3.16141
		RP11-160E2.6		3.08553
		NR4A3		2.32461
		LRRC66		2.09377
		EGR1		1.96733
		CLK1		1.86395
		PPP1R15A		1.63858
		LENG8		-1.7502
		HIST1H1E		-1.76006
		TXNIP		-2.00262
		LFNG		-2.20009
		COL1A2		-2.29091
		CSMD1		-5.34771
		RPS17P2		-1.6447e+10
ATM-KO 1		gene		FoldChange
		NPAS4		17.7052
		NR4A1		7.20616
		FOS		6.67894
		NR4A3		3.70712
		NR4A2		2.37879
		TOB2		2.24929
		PHF13		2.0205
		DUSP1		1.96452
		JUND		1.89697
		SNORD3C		-1.8753
		HIST1H1E		-2.09949
		SNORD17		-2.14487
		TXNIP		-2.23983
		RP11-295P9.3		-5.59671
		MAGI2-AS3		-28.1152
		CH17-385C13.2		-1.26836e+10
A-T 1		gene		FoldChange
		NPAS4		12.1002
		ADAP1		9.48982
		NR4A1		6.09143
		FOS		5.50232
		NR4A3		4.04581
		EGR1		2.78049
		GPN2		2.66445
		CYR61		2.63441
		HPX		2.49933
		RP11-160E2.6		2.46453
		OPHN1		2.28298
		DUSP1		1.82691
		SLC2A3		1.81395
		CLK1		1.77789
		HIST1H1E		-1.70243
		LFNG		-2.16084
