# Supplementary material for: DNA damage and transcriptional regulation in iPSC-derived neurons from Ataxia Telangiectasia patients
Source: Sci Rep. 2019 Jan 24;9:651. doi: 10.1038/s41598-018-36912-0 (PMC6346060; doi:10.1038/s41598-018-36912-0)
Supplement: Supplementary file 6 — Dataset 5 [file 41598_2018_36912_MOESM6_ESM.xlsx]

## Sheet: Foglio1
A-T1				ATM-KO1
gene	FoldChange			gene	Fold_Change
RPL23AP87	-1623320000			CARD16	-1.24886e+09
CBSL	-7.33849e+08			CXCL12	-5.78522e+08
CSAG3	-4.90156e+08			S100A10	-4.12142e+08
CSAG2	-2.73356e+08			HLA-C	-3.05352e+08
HNRNPA1P47	-1.91969e+08			TFF3	-2.24659e+08
SPATA8	-1.81308e+08			FBXW4	-2.16824e+08
bP-21264C1.2	-1.48151e+08			CPXM2	-1.73443e+08
FAM149B1P1	-1.44677e+08			HOXA2	-1.72751e+08
C5orf64	-1.42159e+08			RPS17P2	-1.59045e+08
RP11-460N11.2	-1.3657e+08			TCTEX1D1	-1.37294e+08
RP11-734I18.1	-9.32935e+07			DTHD1	-1.07109e+08
LINC00982	-7.56478e+07			C4orf22	-1.01952e+08
CHL1	-404.397			CA10	-9.82263e+07
POU5F1	-140.217			CASP1	-9.61017e+07
NPIPB15	-62.8373			S100A11	-9.24345e+07
GYG2P1	-32.2675			NUPR1	-8.30282e+07
GSTO2	-32.1075			HOXB3	-7.99572e+07
SLITRK2	-25.4094			CPQ	-7.97333e+07
POTEE	-24.5457			COL3A1	-236.214
CLEC18A	-18.6503			TTC6	-77.3956
PAH	-18.4			NID2	-77.2306
HERC2P2	-16.9387			COL6A3	-67.4315
VCX3A	-16.1248			SRPX2	-40.8978
DPP6	-15.7998			AGT	-33.9462
COL6A3	-14.2529			HLA-B	-30.2064
FAR2P1	-13.488			GLMP	-28.8982
AC018804.7	-13.2496			SULF1	-28.299
POTEF	-12.7547			CD9	-26.9158
PKD1P5	-11.1629			PAH	-26.3948
USP44	-10.851			COL1A1	-24.5989
CFH	-10.8228			CDH1	-22.2347
ZP3	-10.7787			FBLN5	-21.1168
ACAP1	-10.7079			TFPI	-19.6509
GIPR	-9.67526			PPP2R2C	-19.2312
CARD16	-9.04481			CD44	-18.9462
VCX3B	-8.95883			ATP1A2	-18.1973
GPR50	-8.79608			NFATC1	-17.9378
PDYN	-8.41562			ANXA1	-17.6842
THNSL2	-7.86747			SPARCL1	-17.3288
CSMD1	-7.48919			GFAP	-16.4101
LPL	-6.689			CD109	-15.3325
ALDH8A1	-6.68348			IFI6	-14.8429
SRPX2	-6.64768			F5	-14.4669
CCDC144NL-AS1	-6.53642			KRT18	-14.3585
SNTG2	-6.51371			KRT8	-14.0971
FSIP2	-6.33384			HLA-E	-13.8935
RP11-1415C14.3	-6.28908			HSPB8	-13.7545
SPATA18	-6.25799			DNAH9	-13.4824
LHX6	-6.15705			PDLIM2	-12.8886
ITGB3	-6.09628			CTGF	-12.3148
TUBB8	-6.05107			LPL	-12.1246
SLITRK4	-5.99392			CRYAB	-11.0015
DLX6	-5.95178			EMP1	-10.6591
KCNJ5	-5.93949			IFITM3	-10.1594
KCNJ12	-5.93184			APCDD1	-10.084
CPNE6	-5.8362			GABRA2	-10.028
UBBP4	-5.47569			SPON1	-9.91045
PKIB	-5.45947			MMP14	-9.1864
CHRNA2	-5.10716			AR	-8.84394
SDHAP2	-5.07427			ZC3HAV1	-8.69231
CYP21A2	-5.03569			ENPP2	-8.54879
COL1A1	-4.85197			BBOX1	-7.9615
C1QL3	-4.81675			BACE2	-7.93076
TGFBI	-4.80888			HIST1H3G	-7.79495
POTEI	-4.40811			SHH	-7.65154
GRM7	-4.40011			SLC6A17	-7.61055
EMX2	-4.39316			ARMC3	-7.58853
SPINK5	-4.39003			EPHB6	-7.2112
SOSTDC1	-4.27783			AURKB	-7.16248
GAL	-4.1891			HIST1H2AI	-7.0802
DLX2	-4.16123			TAP1	-6.80238
ECM1	-4.15601			ART3	-6.76481
DHRS2	-4.15011			PCDH11X	-6.69113
RP11-313J2.1	-4.00594			AC018804.7	-6.60084
APOBEC3C	-3.98616			ANXA2	-6.4865
DNASE2B	-3.98448			KLHL4	-6.44915
DLX1	-3.97388			PAPSS2	-6.34245
CHAT	-3.89785			MYOF	-6.21994
NUTM2E	-3.88712			C1QL1	-6.21106
BMS1P10	-3.88203			HIST1H2BM	-6.19773
PIK3AP1	-3.82333			BCAM	-6.13354
TTR	-3.76576			GPNMB	-6.0257
EOMES	-3.76323			GRAMD3	-5.95413
OXT	-3.69781			MLIP	-5.87211
CCDC144B	-3.66426			SLC6A11	-5.8652
SHH	-3.57311			NTN1	-5.67657
ALG1L	-3.56245			PLXND1	-5.39159
ADGRG2	-3.54838			GABRB1	-5.23591
SST	-3.52966			LGALS3	-5.18718
GOLGA6L9	-3.49502			TACR1	-5.05083
CHRM2	-3.49202			STK32B	-5.00767
ISLR2	-3.4351			AHNAK	-5.00569
PI4KAP1	-3.41406			C4B	-4.97577
LRRC37A4P	-3.38524			IFI27	-4.93192
ISL1	-3.38088			MYD88	-4.87337
NMU	-3.36321			B2M	-4.84192
ECEL1	-3.3536			MEGF11	-4.78869
KCNJ3	-3.33739			TIMP3	-4.66427
SFRP2	-3.32402			HIST1H3B	-4.62775
DCN	-3.31156			FAS	-4.56793
MUC20P1	-3.28652			CCDC80	-4.50139
EYA2	-3.28552			KCND3	-4.43643
ZNF525	-3.27045			LGALS1	-4.42608
DDB2	-3.19423			DCN	-4.41016
NUTM2A	-3.15717			LUM	-4.27608
AKR1E2	-3.11834			C11orf63	-4.26729
HRC	-3.10271			ELN	-4.25388
FCGBP	-3.0976			HIST1H2BL	-4.24728
RGS4	-3.08647			ADGRG2	-4.22974
FAM19A5	-3.08596			PYGL	-4.19951
KLHL14	-3.00403			CD36	-4.11673
MTRNR2L8	-2.96177			GYPC	-4.04349
CTSS	-2.88674			EPHA6	-3.99097
CACNG5	-2.88482			HLA-A	-3.93461
F5	-2.87944			OLFM1	-3.87958
ANK1	-2.84917			PCSK2	-3.77789
SFRP1	-2.84494			DSC3	-3.77572
SBNO2	-2.84043			WWTR1	-3.76383
ZPLD1	-2.82772			PRLR	-3.71762
NGFR	-2.82566			A2M	-3.62455
DCDC1	-2.81361			GJA1	-3.60715
SIAH3	-2.80984			BTN3A2	-3.55552
RFPL2	-2.80144			ITPKB	-3.53782
ESRRG	-2.7515			FAM83D	-3.48998
RASGRP1	-2.74008			FSTL1	-3.4485
TBC1D3C	-2.73705			HIST1H2BO	-3.44607
LRRC61	-2.73272			COL1A2	-3.41686
SLC12A8	-2.70577			CRISPLD1	-3.4165
POU6F2	-2.69613			CFI	-3.39949
RASGRF1	-2.68317			TAGLN2	-3.37983
TBL1X	-2.66736			ARHGAP29	-3.37915
MCHR1	-2.65774			HIST1H2AH	-3.35151
IGSF9	-2.65459			SEZ6L	-3.32386
BRAFP1	-2.61772			EGFR	-3.31824
EPHA5	-2.59704			BEX5	-3.30349
ABRACL	-2.59106			GRIN3A	-3.30298
ZBTB7C	-2.59082			PDGFC	-3.29509
MDC1	-2.58451			GDA	-3.27485
ZFP3	-2.58193			CPNE8	-3.24923
COL1A2	-2.57435			PLTP	-3.23071
CNTN6	-2.5661			PTPRU	-3.20623
AGBL1	-2.56239			LGALS3BP	-3.16282
GPR83	-2.55599			EDNRA	-3.14075
CBWD7	-2.55193			NPTX2	-3.12687
PUS7L	-2.54628			EMP3	-3.08585
CALB2	-2.54187			BCAN	-3.00405
PPP1R3C	-2.52365			BMP1	-2.99225
CRABP2	-2.51378			SPP1	-2.99167
RP11-1212A22.1	-2.5103			HEY1	-2.98384
SIX3	-2.50952			IQGAP3	-2.98369
CCZ1	-2.49654			FN1	-2.96163
MLIP	-2.49448			POTEE	-2.9598
ZNF717	-2.49189			MLC1	-2.94907
FSTL5	-2.48554			RPH3A	-2.94415
KIT	-2.46962			MFGE8	-2.92314
GOLGA6L5P	-2.45571			NFIC	-2.90514
SLC32A1	-2.44772			SPATA18	-2.88498
GTF2IP20	-2.44511			HIST1H1B	-2.8671
MSL3P1	-2.43768			RASGRF1	-2.82882
DLX5	-2.43704			PROM1	-2.80996
LMO2	-2.42937			MAN1C1	-2.79717
GTF2H2	-2.42215			ZIC2	-2.7934
GRIK2	-2.41295			PTGDS	-2.78429
TMEM150C	-2.41121			HIST1H3H	-2.71989
CNTNAP4	-2.41105			NFIX	-2.69437
CTGF	-2.40489			KIFC1	-2.68706
TH	-2.38608			SLFN5	-2.65566
LMO3	-2.38257			EOMES	-2.63642
HEY2	-2.37838			C4orf50	-2.63578
IRAK4	-2.34888			MKI67	-2.56842
KIAA1324L	-2.34146			PSRC1	-2.55755
RBP1	-2.33231			STOM	-2.5457
FEZF1	-2.32902			HES1	-2.52199
POMZP3	-2.31373			PDPN	-2.52115
SFMBT2	-2.30438			GABRA3	-2.51889
KRT18	-2.30427			HIST1H3I	-2.51717
DCBLD2	-2.28774			RP11-22B23.1	-2.51049
RASD1	-2.28709			CACNG7	-2.49265
FBLN1	-2.28529			SLC4A2	-2.48237
NRSN1	-2.23388			IGFBP5	-2.4629
FOLH1	-2.23118			ABCA1	-2.4578
FN1	-2.23013			PMP22	-2.45073
GRIK3	-2.22842			TYMS	-2.44465
GRIP2	-2.22163			HIST1H2AG	-2.44296
PDCL3P4	-2.21752			KCTD15	-2.40179
WDR76	-2.17201			PBXIP1	-2.38952
NPIPA5	-2.14959			HIST1H2BH	-2.3872
GAS8	-2.14838			THBS2	-2.38274
LZTS1	-2.1461			LAMB2	-2.37983
KLHDC1	-2.12305			WDR49	-2.32759
MEG3	-2.11431			FOS	-2.32582
GOLGA8K	-2.11245			GLIPR2	-2.32084
SP8	-2.10274			CADPS2	-2.30491
GAD1	-2.08568			COL4A1	-2.30157
SLC35E2	-2.08318			MYBL2	-2.29889
PLK2	-2.07687			SLC15A2	-2.28607
TTN-AS1	-2.07648			KCNN3	-2.27827
B4GALNT3	-2.07559			YBX3	-2.2736
HK2	-2.07047			ZFP36L1	-2.26905
DRD2	-2.06683			RRM2	-2.25729
CADM1	-2.05872			HIST1H4A	-2.25147
RNF149	-2.05757			HIST1H2BJ	-2.23488
RIMBP3	-2.0514			CYR61	-2.23242
COL9A1	-2.04487			EEPD1	-2.22965
LIN28B	-2.03153			SERPINH1	-2.22006
HPX	-2.03118			PARM1	-2.21108
HAP1	-2.02951			DLGAP5	-2.20809
MKRN3	-2.02609			H2AFX	-2.20407
IFI16	-2.02086			HIST1H3F	-2.19102
ZDHHC11B	-2.02041			CELSR1	-2.18977
CD82	-2.01975			HIST1H1D	-2.18012
BARHL2	-2.01952			LYPD1	-2.17478
SUCO	-2.01928			TNC	-2.17348
GAD2	-2.01171			LRP10	-2.16343
FOXD1	-2.00162			PALMD	-2.16227
GRHL1	-1.99916			SNCB	-2.1491
FOXD4L1	-1.99661			TOP2A	-2.13809
CTSF	-1.99231			CDCA8	-2.13026
NR2F2	-1.98485			SPARC	-2.12497
ARX	-1.97235			NPC2	-2.10296
NR2E1	-1.96098			DIAPH3	-2.09513
MMP16	-1.95655			SLC24A3	-2.08657
CACNA1E	-1.95542			KIF11	-2.0862
TAS2R5	-1.95322			NDC80	-2.08545
SYNPR	-1.9527			GRIN2A	-2.07785
DPY19L2	-1.95246			WDR62	-2.07601
ADGRB1	-1.93714			HIST1H2BK	-2.06079
NDST3	-1.93708			UNC5B	-2.02949
GREB1L	-1.93105			GDPD2	-2.02169
ADAM20	-1.92761			RP1-34B20.21	-1.98528
EML2	-1.92231			GPC4	-1.98429
CDH23	-1.92215			HIST1H4B	-1.97354
PRKX	-1.92005			GRN	-1.97003
NRCAM	-1.90905			TGIF1	-1.9672
NR2F1	-1.90619			BUB1	-1.9362
KIF23	-1.90566			ADAM9	-1.93033
ZNF804A	-1.90091			MRC2	-1.91154
ZNF300	-1.89931			MMP2	-1.88665
IL1RAPL1	-1.89785			ME1	-1.88096
KIF26A	-1.89695			NEK6	-1.87401
FAT4	-1.88771			CTDSP2	-1.85206
ROBO2	-1.88516			UHRF1	-1.8412
DPP10	-1.88094			PI15	-1.82308
IQGAP3	-1.87861			TMEM132E	-1.81947
SETD7	-1.87613			ANXA5	-1.81648
GJD2	-1.8761			NR2E1	-1.81093
CHST2	-1.87353			CHST3	-1.8092
KCNH5	-1.86961			CDKN1A	-1.78024
CYP2D7	-1.86735			ASPM	-1.75365
SNORD89	-1.8587			SOX9	-1.74682
CACNA1I	-1.85835			EFHD2	-1.73163
RNASEL	-1.8582			IL13RA2	-1.72659
MAGEL2	-1.85535			TTYH1	-1.69514
NTS	-1.85069			SOX21	-1.69311
SEMA3E	-1.84585			TMEM246	-1.67229
UNCX	-1.84474			ARHGEF6	-1.65437
CENPI	-1.84364			FZD7	-1.64615
PAX6	-1.84159			ITM2C	-1.63506
LINC00969	-1.8414			TANC1	-1.63042
GRM3	-1.82561			ADGRB2	-1.58595
RP11-153M3.1	-1.82454			PREX1	-1.58462
PVRL1	-1.81308			CWF19L2	1.64221
CLSTN2	-1.80948			RBP1	1.64653
GABRB2	-1.80757			GOLGA8H	1.67445
ZNF589	-1.80668			ZNF14	1.69898
GRK5	-1.80642			ZBED5	1.70629
GRIK1	-1.80125			MSMO1	1.72694
DFNB31	-1.78919			CCDC82	1.74783
ASGR1	-1.78824			KIRREL3	1.78719
bP-2189O9.2	-1.78784			GUCY1A2	1.80128
ELAVL4	-1.78631			RP11-111M22.2	1.81868
ZNF385D	-1.78169			SCARNA7	1.84223
GRM8	-1.7771			SCN7A	1.93303
ANKRD36	-1.77566			DNASE2B	1.95249
ZEB2	-1.76275			ZNF725P	1.99269
KLHL29	-1.76198			TSHZ2	2.02577
ZNF69	-1.75704			FABP3	2.11537
NRP1	-1.75603			NAALAD2	2.13703
RP11-182N22.9	-1.75527			OPRM1	2.20201
PRKACB	-1.74538			GAL	2.22553
NBPF10	-1.74511			CDH9	2.27857
PCDH8	-1.74408			FBXO4	2.46108
LRP1B	-1.74364			H1F0	2.92178
AC253572.1	-1.74272			RP11-295P9.3	3.16282
NRIP1	-1.73553			VAX1	3.75971
PLCB3	-1.73047
SEMA3C	-1.72846
CYP4V2	-1.72753
TRPC3	-1.72583
UTY	-1.72467
KLF7	-1.71124
FZD7	-1.70932
GRIA1	-1.70197
XPR1	-1.70027
ZNF559	-1.69851
DOCK11	-1.69638
SAT1	-1.6957
LRRTM4	-1.69186
ANKRD36C	-1.68992
DNER	-1.68821
CCDC64	-1.67771
NDUFV3	-1.6737
CADM2	-1.67263
RCAN2	-1.67153
KCTD16	-1.67086
CTAGE3P	-1.66204
GRID2	-1.65984
GSDMB	-1.65512
ZNF132	-1.64849
KCNB2	-1.64838
DDX58	-1.63111
SIRPA	-1.62872
UNC5C	-1.62431
TOX2	-1.62343
CDH13	-1.61619
GDPD2	-1.61229
SH3PXD2A	-1.60896
PCDHB2	-1.60614
SPOCK1	-1.60423
NAGA	-1.60242
EPHA7	-1.59835
TMEM132E	-1.59553
NLGN4X	-1.59223
NBPF20	-1.5862
PREX2	-1.58201
NDST4	-1.57763
CLCN5	-1.57472
SH3RF3	-1.56621
THY1	-1.56422
CACNA2D2	-1.56257
AFF2	-1.55747
SLC44A5	-1.5536
CAMKV	-1.54623
SPATS2L	-1.54222
CCDC88A	-1.54132
HIST1H3G	-1.52811
LIPG	-1.52406
PLCE1	-1.51994
PI4KAP2	-1.51449
DGKI	-1.51372
SLCO5A1	-1.51162
ZNF439	-1.51008
RP11-384K6.6	-1.50974
CACNA1D	-1.50673
ZNF334	-1.50333
MTERF4	-1.49864
SPP1	-1.49831
SYT7	-1.49477
ADGRL2	-1.49211
ZSWIM5	-1.49094
TOP2A	-1.48695
KPNA5	-1.48604
PLXDC2	-1.48074
KIDINS220	-1.46886
PCDH19	1.43658
HIST1H2BF	1.43699
ITM2C	1.45566
WASF1	1.46246
MAP3K1	1.4711
LAMP2	1.47553
TANC1	1.47831
CHGB	1.50013
DACH1	1.50173
NIPSNAP3A	1.50228
GLUL	1.50517
PPIAP22	1.51126
MSN	1.51241
CDR1-AS	1.5356
KCNJ6	1.55072
C4B	1.55228
SCAMP3	1.55294
TUBB2A	1.55755
DOK5	1.56312
DAD1	1.56513
CRABP1	1.57354
ENPP2	1.57493
ME1	1.5784
MT3	1.58252
PTN	1.59124
RGMB	1.59667
DLL3	1.60665
DBI	1.60757
GTF2H2C	1.61614
ACTN1	1.6169
NOS1AP	1.61873
KIAA1024	1.63713
CBWD5	1.64043
NFIA	1.64101
MAOB	1.65234
GJA1	1.66224
GGH	1.66749
TAGLN2	1.66967
WBSCR17	1.67282
VSNL1	1.68039
ZNF578	1.68454
TIMP3	1.69065
ARHGAP10	1.6937
ZNF217	1.69792
RRAGD	1.70861
TCF12	1.71087
AHNAK	1.71549
HLA-B	1.71829
SH3GL2	1.71935
SNU13	1.73546
RNF213	1.7478
CROCCP2	1.74949
TCF4	1.7514
HSPB1	1.76016
PHYH	1.76257
KCND3	1.7641
RBMS1	1.76578
SLC24A3	1.76797
KLHL1	1.76929
HCRTR2	1.77606
NBPF15	1.78667
PTGDS	1.78938
H1F0	1.79791
GATM	1.79913
MT2A	1.80011
JAG1	1.8075
GUSBP2	1.81076
SLC44A3	1.81329
FGFR2	1.81353
RRP12	1.81847
SERPINH1	1.8215
NPTXR	1.82359
SPOCK2	1.84225
WSCD1	1.8517
RAI2	1.8549
RASA4DP	1.85503
EDNRB	1.85848
SERPING1	1.85904
ZNF714	1.85996
FABP3	1.86645
TSHZ1	1.86879
MXRA5	1.87075
TXNDC15	1.87361
ZNF736	1.87811
PPP1R11	1.88251
HSPB8	1.88286
NBPF3	1.88587
NDNF	1.89424
TNR	1.89714
MYC	1.89919
ANTXR2	1.90147
ANXA5	1.91366
KLHL4	1.91516
COL6A1	1.91782
PRSS35	1.91949
PDE1B	1.91994
MAF	1.92286
SMG1P5	1.92476
SHISA4	1.93349
GABRQ	1.9443
HAS2	1.94647
GSTO1	1.95323
WEE1	1.95606
LGALS1	1.95975
IGLON5	1.96912
BEX5	1.97571
MYADM	1.98848
SDSL	1.98935
RPL23AP82	1.99073
GSN	2.00822
SYN2	2.01087
PCP4	2.01946
MPP1	2.03077
ROBO3	2.03524
NWD2	2.036
SLC7A5	2.04167
KLHL13	2.04412
AFF1	2.04945
CHST1	2.05329
PRDM8	2.05862
PPP2R2C	2.06205
COL4A1	2.0794
ANKRD20A4	2.0882
FAM189A2	2.09068
PDGFC	2.09252
APCDD1	2.10611
CCDC80	2.10774
TCEAL6	2.11719
PPP2R5A	2.12511
ZFPM2	2.14
LEF1	2.14527
SEZ6L	2.14529
SCUBE2	2.16563
CRTAC1	2.17263
RP11-726G1.1	2.1795
DLGAP3	2.18662
COLEC12	2.19483
RORA	2.19587
NXPH1	2.20636
B3GLCT	2.21382
FBLN5	2.22697
OCIAD2	2.23265
CPNE5	2.24378
ZNF703	2.24674
GRAMD3	2.25236
GYPC	2.26283
PTPRH	2.27441
ARHGAP20	2.28883
C11orf63	2.29035
WWC1	2.29983
OCLN	2.30216
MDK	2.30624
FAM118A	2.31328
CGNL1	2.31673
ID2	2.31695
NFIX	2.32389
C3orf70	2.33152
RPS2P5	2.3317
IL17RC	2.33754
TAC3	2.34029
NTNG1	2.34167
SLC1A3	2.35525
TSPAN12	2.35809
CPNE4	2.36257
TCF7L1	2.36644
SH3BP4	2.37086
SERPINE1	2.38368
TRANK1	2.39157
STK32B	2.39162
BDNF	2.39522
TMTC2	2.39567
ROBO1	2.39796
MBP	2.40484
EPM2A	2.44684
LAMA4	2.44962
SYT9	2.46444
HSD17B14	2.4725
UNC5B	2.47942
CBLN1	2.47988
SP9	2.48382
IFITM2	2.54361
CYP21A1P	2.5461
SRGAP2D	2.5478
NNAT	2.55087
GLRA3	2.55625
GABRB1	2.58213
RPSAP58	2.58449
CRHBP	2.58804
CDK18	2.59345
TSHZ3	2.60532
EYA1	2.6179
BBOX1	2.65947
CD9	2.67942
MET	2.68012
KCNN2	2.68656
IFI6	2.68684
MASP1	2.69118
TMIE	2.69938
GDF15	2.71039
CPS1	2.71935
TCF7L2	2.72436
KCNJ16	2.74716
LRRC37A	2.75715
S100B	2.76473
EGFR	2.76701
A2M	2.77145
RND1	2.79134
CTSH	2.83284
LDHA	2.85326
ISG15	2.86025
GABRA2	2.86094
RP11-195E2.1	2.88372
LGALS3	2.89154
ST8SIA5	2.93093
SRGAP2C	2.93583
PALM2	2.94568
TMEM38B	2.95052
CDK6	2.96824
CFI	2.97477
SARDH	3.00578
TPM2	3.00901
RGPD8	3.01035
WNT4	3.02247
CST3	3.03627
KCNT1	3.03757
CAV1	3.04004
ANKRD20A7P	3.07126
LYNX1	3.0857
LRRC55	3.10581
PCDH11X	3.11172
FPGT	3.11869
GPC3	3.12302
SLC17A8	3.12689
BCAN	3.12763
SLC6A11	3.12802
FBXW4	3.1356
DRD1	3.14045
GSTM4	3.15181
ZNRF3	3.16795
CBLN2	3.16997
NFATC4	3.18884
HS3ST3A1	3.19926
HEG1	3.23268
AGAP7P	3.25223
C8orf34	3.25966
ZNF469	3.26592
TMEM255A	3.28288
COL12A1	3.29845
IL1RAP	3.30461
LRRC37A2	3.32633
LHFPL3	3.33649
PKP2	3.37671
ALDH1L1	3.38334
SPARCL1	3.4326
NOMO3	3.44984
PDE7B	3.4529
CTSC	3.45453
ADRA2A	3.48604
BOC	3.50849
DLK1	3.52497
S100A10	3.54484
SLC43A3	3.54892
HLA-A	3.56312
HLA-H	3.56732
MRI1	3.56841
FREM2	3.58564
SNCG	3.70841
GCH1	3.72601
DDR2	3.72701
ZIC3	3.72802
HEPH	3.73149
SGCG	3.76685
SCG5	3.80583
UBE2QL1	3.82325
RP11-1228E12.1	3.82489
SMOC1	3.86892
FRG1BP	3.91074
EPHA6	3.93145
FAM129A	3.96096
SCN4B	4.04772
RBFOX1	4.08824
EYA4	4.13782
CNTNAP3B	4.17741
GHR	4.20192
GABRG2	4.23118
AQP4	4.24066
TC2N	4.25394
IRX2	4.26945
SPON2	4.27887
FIBIN	4.28089
TGFB1I1	4.30887
DTHD1	4.31611
ZIC1	4.34399
FAM181B	4.37399
ATP1A2	4.45983
FOXP2	4.47082
NEUROD6	4.5814
ANO2	4.74389
STXBP6	4.77443
TLR4	4.85641
SYNDIG1	4.87672
PLA2G4A	4.91926
PRKCG	4.92277
NKX6-1	4.9243
AEBP1	4.93141
FBN2	4.95093
LYN	5.31032
ELN	5.32024
PRKCB	5.32477
GLRA1	5.32798
ZIC5	5.37931
S100A16	5.38173
PMCH	5.50053
MYH14	5.52901
SHISA9	5.5758
ZIC2	5.64514
FRZB	5.65995
EBF1	5.69727
IFITM3	5.75522
UGT8	5.81396
RP4-669L17.10	5.93032
RPL13P12	5.94543
NKD1	5.98056
SIDT1	6.06413
LRAT	6.13796
SV2B	6.27158
CALB1	6.30921
C1QL4	6.33472
PDZRN4	6.34293
BST2	6.53057
NUTM2B	6.61536
COL20A1	6.64187
LGI1	6.6647
RP11-707M1.1	6.79268
TMEM26	6.80276
OLIG2	6.80748
TES	6.81375
SLC35F4	6.88635
ANO3	6.96561
PDGFRA	7.15851
KITLG	7.3313
ANKRD36BP2	7.40803
CACNA1A	7.83189
GOLGA6L10	8.01638
SLITRK6	8.15062
IKZF1	8.37744
GBX2	8.38749
PI16	8.39599
LAMC2	8.58108
TRH	8.8309
HOXA2	9.37325
IAH1	9.62756
RSPO2	9.8259
GSTM1	9.99343
HLA-C	10.7189
IRX5	11.1911
ME3	11.5972
ALPL	11.6316
KLRC2	11.7284
CATSPERB	12.4717
ADCY8	13.2455
LAMP5	13.6983
IGSF21	14.211
RTL1	14.4222
CA10	14.9391
UTS2	14.9569
DNAJC15	15.566
P2RX7	15.7897
GFAP	15.7897
COL23A1	17.2413
HOXB3	18.0448
PCDH11Y	18.1068
ESPN	20.7102
GABRG1	21.673
ZIC4	23.3489
GTF2H2B	23.99
ACAN	28.1285
ERBB3	29.6627
CSMD2	29.9958
TAC1	32.3566
HOXA3	32.4051
LMX1B	50.9101
PAX8	59.7443
GATA3	70.2911
ANKRD18B	83.6023
TSHR	88.3611
TPH2	128.539
LINC01545	9.3169e+07
ENPP6	9.32843e+07
PAX7	9.4858e+07
GDF3	9.51533e+07
PRR32	9.81162e+07
MAG	1.03855e+08
DMKN	1.03914e+08
RPL23AP25	1.06431e+08
CRYBA2	2.41519e+08
FEV	4.3411e+08
BCAS1	7.86051e+08
PAX2	2.06167e+09
